# Supplementary material for: Novel plant microRNAs from broccoletti sprouts do not show cross-kingdom regulation of pancreatic cancer
Source: Oncotarget. 2020 Apr 7;11(14):1203–17. doi: 10.18632/oncotarget.27527 (PMC7147085; doi:10.18632/oncotarget.27527)
Supplement: Supplementary file 2 [file oncotarget-11-1203-s002.xlsx]

## Sheet: bra-mir_trimmed.result
No.	B-match	P-match	Mature sequence	Mature loop star sequences
bra-miR156g-5p	bra-miR156g-5p	500	UGACAGAAGAGAGUGAGCAC	UGACAGAAGAGAGUGAGCACACAAAGGCACUUUGCAUGUUCGAUGCAUUUGCUUCUCUUGCGUGCUCACUGCUCUAUCUGUCAGA
bra-miR160a-5p	bra-miR160a-5p	172	UGCCUGGCUCCCUGUAUGCCA	UGCCUGGCUCCCUGUAUGCCAUCCUCUAAGCUCAUCGACCAUUGAUGACCUCCGUGAAUGGCGUAUGAGGAGCCAUGCAUA
bra-miR164a	bra-miR164a	173	UGGAGAAGCAGGGCACGUGCA	UGGAGAAGCAGGGCACGUGCAAACCAACAAACACGAGAUCUAUCUCAUGUAAUUUGCACGUGCUCCACUCCUCCAAC
bra-miR398-5p	bra-miR398-5p	97	GGGUCGACAUGAGAACACAUG	GGGUCGACAUGAGAACACAUGGUAAUCAAAGACUGUAAUGACGCCACGUCAUUGUAACAUACAUCACUCUUUUCAUGUGUUCUCAGGUCACCCCUG
bra-miR403-3p	bra-miR403-3p	53	UUAGAUUCACGCACAAAC	UUGUGCGUGAAUCUAAUUCGUAUGCUCAUGUAGUAAUCCUAUCUUGUUGUUGGAUUAGAUUCACGCACAAAC
Myseq-0	bra-miR164b-5p	31	ACUAUUAGAGUUGGACAUCUCUU	GAUAUUGUCCACUUUGGGCCUAGGAGGCUAGCCCGCAUGGAUUUACUUUUGGUUUCCUUCCCAAAAGGCCUCGUACUAUUAGAGUUGGACAUCUCUU
Myseq-1	NA	31	ACUAUUAGAGUUGGACAUCUCUU	GAUAUUGUCCACUUUGGGCCUAGGAGGCUAGCCCGCAUGGAUUUACUUUUGGUUUCCUUCCCAAAAGGCCUCGUACUAUUAGAGUUGGACAUCUCUU
Myseq-10	bra-miR164c-3p	24	UAGACCAUUUGUGAGAAGGGA	UAGACCAUUUGUGAGAAGGGAUUUUCUGUUUGCAUCAUUCACUCCCACCAAUUUCUAAGUAUGCAAUAAGUAUUAUUCUCAGUUAAGAAAAAAACAAUCCUAUUAUUUGAGAUGCUUCUACAGCUUGAAAUAUGUUGUUUCGUUCUUUAUAUGGCUACCAAAACGUUAAGAAACCAGGUGAACAUUUCCCUAAAAAGGUCUAGC
Myseq-100	NA	29	UCUAUAUGUAGAGAUCUCUAUUU	UCUAUAUGUAGAGAUCUCUAUUUUAGAAAAAUACAUUAGAGUAAAACCUACCUCUAUUAUAGAGUUCCUCUAUUUUAGAGGUAAAAAUAGAGAAAUACAUUGGAGA
Myseq-101	NA	23	UCGUGGACGACUGAAUUAUAAG	UCGUGGACGACUGAAUUAUAAGUCGUCUGUGUAUAAUUAAAUCUUGAAGUUUUUUUUUUCAAUUGCAAAACUAACCUAUGACGACUUAACUUUAAGUCGUCUACUUUU
Myseq-102	NA	23	AUAGGUGUCACUCAAUUAGGUAG	AUAGGUGUCACUCAAUUAGGUAGUCAAUUACAUUCAAUUGAAAAAUAAGUAGGUCCACAUUCGAUUUUUAUAUGUUGUUAGAUAUAUAAGUUGGUCAAACUAUAUGAUAUAAUGAUAUGAUAUGAUAUUUUCUUUCCUUAAAUAAAACCUACGGAAUUACCAUAAAUGACUAAUAUAUAUAUGA
Myseq-103	bra-miR164c-5p	6	CCGAUUGGCUUUAGGCUGUUG	CCGAUUGGCUUUAGGCUGUUGUGGCUUUGACUUCUUUCUAAAGUCUUCAAAAUUUAGUUUUUCACAAUCACGUUAAAUUUUUUUAAAAGUCACAGCCACAACAGCCUAAACCAAUCGGAG
Myseq-104	NA	19	UCAAAGUUGUGACUUCUGUUUUA	GUGCUGGAGUAAUAAAUGUUAUGUUAAUAAAUGAUUUUUUAGAUAGAGUCCAUUUUUUAAAAAAUUACACAUGAAUCAAAGUUGUGACUUCUGUUUUA
Myseq-105	NA	19	UCAAAGUUGUGACUUCUGUUUUA	UCAAAGUUGUGACUUCUGUUUUAAUAUAUAAGAUGUUACUAAAGAUCUCGCCUACGAUUACGGGCUCAUUGAGUAAAACCUGGAGUCUCCUGCGACUAGUGUC
Myseq-106	NA	500	UGACAGAAGAGAGUGAGCAC	UGACAGAAGAGAGUGAGCACACAUGGUGGCUUUCUUGCAUGCGUUUUUAAUUAGGGUUUUAUGCUUGAAGCUAUGUGUGCUUACUCUCUCUCUGUCACC
Myseq-107	NA	30	AAAAAGUGAGAAUUGAAUCUGAU	UAAAAAAUUAUAUACUUUUAAUAAAUAUUUAUACUUUUCAAUAAAAAAAUUCAAUUAUUUUUAUGAAUGCUUAAAUUAUAUUAAGAAAAGAAAAAAAUAAUAAUUAAGAAUAGUUGAAAAAAAUUAUUUGAACUUGGAGACUCAAUGGCCCAAAGGAAAAAAAAGUGAGAAUUGAAUCUGAU
Myseq-108	bra-miR164d-3p	33	AAUAGAAGAACUUGGACAAAUAG	AAUAGAAGAACUUGGACAAAUAGUCAAACAUAUUUAUGUUUAAUGUAGUAUUUCCAUUUUUAUGUUGUAUGUUUUACUUAUAUUUAUUAUUUUCGAAAUUAUAUAUAAUGUUUUUUGUUUUUUUUUUAUAAAACGGUAAUGUUAUAUUAUGGAGAUAAUCCGUCUUUUUUUUUUAAGUGA
Myseq-109	NA	5	GGGGAUGUAGCUCAGAUGG	GGGGAUGUAGCUCAGAUGGUAGAGCGCUCGCUUAGCAUUCGAGAGGUACGGGGAUCGAUACCCCGCAUCUCCAAUUAACUAUUUUUUUUCUGUCUCGUAAUAUCUAUUUAU
Myseq-11	NA	9	GAAACGGUUUAGAGCGAUUUGAG	GAAACGGUUUAGAGCGAUUUGAGUGAUUGUUGCAAACUGCCGACCGCUACUAACCGUAAAAACUGCGUUUGCGGGUGAUAGCGAGAAAACCAAUCGUUCUCUUAGUAU
Myseq-110	NA	29	UCUAAAAUAGAGGAACUCUAU	UCUAAAAUAGAGGAACUCUAUUAUAGAGGCAUACAUUUGAGCAUUUUCACCUCUAUAAUAGAGUUUCUCUAUUUUAAGGG
Myseq-111	bra-miR164d-5p	15	AUUUUAGAGUAGAAAAUAGAGUG	CUCUACUUUUUACUCAAAAAUAGAGUAACUAUAUAAUAGAGUUUGAGUUUGUUCCAAUGGUACUCUAUUUUAGAGUAGAAAAUAGAGUG
Myseq-112	NA	12	UGUGACUUGUGCUUUAGUAUAUA	UGUGACUUGUGCUUUAGUAUAUAAGGGAUGAAAGUUGUAUCCUUGAGGUAUUUGAAAAAGACGUAAUCUAAACUAUUAAAACAAGAGUACAAAUAAGAUUUGACCCUUAGUUUUCCUAAAUAAUUACAAUGUAAUGCGACUGGUAUUAAUUAAAACUUUACUAAUUAUUCAUAGUACUCCAAGGCAUAUUACAUU
Myseq-113	bra-miR164e-3p	11	UGGUCUAGUGGUAUGAUUCUCGC	GAGAAUUCAAACUGGCACUUCCAAGAAAUGGUCAAAUCUUAGCAGGCAAGCCUAUAGGCACCUUAACUGAGUUAAAGCAGCAAGAGGGCAUUUGGUCUAGUGGUAUGAUUCUCGC
Myseq-114	NA	19	UCAAAGUUGUGACUUCUGUUUUA	UCAAAGUUGUGACUUCUGUUUUAAUAUAUAAGAUAUGUUCAAAAAUAUUUAAAAUUUCAUGUUCAUAUCUGUAACUAUAAAAUUUAGUUAAAACAAAUAUC
Myseq-115	NA	28	CAUUGGAGCAAACUCAAACUCUA	GAGUAAAAAAACGCUCAAAUGAUAUUCUAUUUCUUACUAUAUAAUAGAGUGAAAAAUAUGUUUGCUCUAAAUAUUGAGUAACUUGUUUUUUUUAGUUUAUCACUCUAUUUUCUAUUAUAAAAUAGAAUAUCAUUGGAGCAAACUCAAACUCUA
Myseq-116	bra-miR164e-5p, bra-miR167a,bra-miR167b,bra-miR167c, bra-miR167d	155	CGCUGUCCAUCCUGAGUUUCA	AAGCUCAGGAGGGAUAGCGCCAUCAUCAUCAUCUCAUUCAAAUUGAUAUUUUGGCGCUGUCCAUCCUGAGUUUCA
Myseq-117	NA	172	UGCCUGGCUCCCUGUAUGCCA	UGCCUGGCUCCCUGUAUGCCAUACACUAAGUUCAUCGAUCCUCGGCGACCUCCGUGGAUGGCGUAUGAGGAGCCAAGCAUA
Myseq-118	bra-miR168a-5p, bra-miR168b-3p, bra-miR168b-5p	355	UUGGACUGAAGGGAGCUCCU	GAGAUUCUUUCAGUCCAAUCAUGGAUAGAACAAGAAGAGAGUAGAAAUAUCUGCCGACUCAUCCAUCCAAACACUGGUGGUAAAAAAGACAAGAAAUUUUAGGCCACAGUGACUGUGUGAAUGAUGCGGGAGAUGUUUUUCAUCUCUCUUUAUCUGUGUUUGGACUGAAGGGAGCUCCU
Myseq-119	NA	4	UUACUCUAUAUUUUACUCUA	GAGUAAAAUAUAGAGUAAUCUUGUUUUUUUACUCCAAAUAUAGAGCAAAAAAAAUAAGAUUACUCUAUAUUUUACUCUA
Myseq-12	NA	11	UGGUCUAGUGGUAUGAUUCUCGC	UGGUCUAGUGGUAUGAUUCUCGCUUUGGGUGCGAGAGGUCCCGAGUUCGAUUCUCGGAACGCCCCUUUUUUAAUGUGAAGUUUGCUAUGAUGACUGACUAUGAGCAAGCAUUACUGUACGAGACGAGGACCACAAUCAGAAGCGACUCUAGUGGACUGCUUAAUAAUAAGUGAGGAACAUACAAACACUAGUUUAGA
Myseq-120	NA	17	CCGACCUUAGCUCAGUUGGUAGA	CCGACCUUAGCUCAGUUGGUAGAGCGGAAGACUGUAGUCGUUGCAGAUAAUCUUUAGGUCGCUGGUUCGAUUCCGGCAGGUCGGAUUUAUUUUUCAAAAAUAAAUUGAGCAAUCUUUUGGGCUUUGAGAAAUAAAGCCCAGCCCAUAUGUUUUUGUCAACAGCCAGCCCAUGUCUUUUGCCUUUGUAUUGGUACUAUCUUGGAU
Myseq-121	NA	29	UCUAUAUGUAGAGAUCUCUAUUU	UCUAUAUGUAGAGAUCUCUAUUUUAAAGAAAUAUAUUGGAGUAAAACCCAGCUCAAUUAUAGAGUUCCUCUAUUUUAGAGGUAAAAAUAGAGAAAUACAUUGGAGA
Myseq-122	bra-miR168c-3p, bra-miR168c-5p, bra-miR171a, bra-miR171b	240	UGAAGCUGCCAGCAUGAUCUA	UGAAGCUGCCAGCAUGAUCUAGUUAACUUUAUUUCUCCGUUGUUUAUCCAUGACAAUGGAAAAGGGAUAAGUGUCGAUUAGAUCAUGUUCGUAGUUUCACC
Myseq-123	NA	13	CUGAAUUGGCAGACAGACGAA	CGUCUGUCUGCCAAUUCAGUGGAACGACAAGGAGAAAGUGGACGGAAGUGCAGCUGGUUUGUACUUGAGAGGAACCUUUGACGAUGGUCGGAGGUUUCACUCAAGUAUAAACCAACUUCACUUCCCUCCAUUUUCUCCUUAUCGCUCUACUGAAUUGGCAGACAGACGAA
Myseq-124	NA	13	CUGAAUUGGCAGACAGACGAA	CUGAAUUGGCAGACAGACGAAUGACUCAUGUUCGUUAUCGUUAUCUUCGAAAUAGUAAUUGGUGGCUGAAUGAGGAGUUGUGUGUUGUGAGGAAGAG
Myseq-125	bra-miR171c, bra-miR171d, bra-miR171e, bra-miR171a	166	UCGAUAAACCUCUGCAUCCAG	GGAGGCAGCGGUUCAUCGAUCAAUUCCUGUGAAAAAUGAUGUUGGAAACAAUUUACAUGGGAAGCAUGAAUCGAUCGAUAAACCUCUGCAUCCAG
Myseq-126	NA	24	AGAAUGAUUGUGGUGAUGACAUG	UUAGGCAAUUCCGUGAUUUUUAUUUAAAGAAACAAUGAAGAACAUUUAUAAUUAAUUUAUGGUUAGUUUAAUAAAAAAACUUAUUACAUAUUUAUAUGGACCAACAUAUUUUUUUAAUGAUUCUAAGAAUGAUUGUGGUGAUGACAUG
Myseq-127	NA	5	UGUAGAAUCCCGAAGUAUUU	UGUAGAAUCCCGAAGUAUUUUUGUUACUUUUUCUUAAGGCCCAGUGAUGUUAUGUGACUCAUGUCAUCUUUGCGUAGGUAGAAAGUACGGCCCAGAUUAUACUUUAAAGUUUGCGAU
Myseq-128	NA	16	AGUGUGAACAUAUUUAUGUAGAG	AGUGUGAACAUAUUUAUGUAGAGUUUGGUUGAGAAGAUCUCUACAUAUGACAUGUGUCCAUUUUAGUGUGAACGCAUUUAUUAUAAUGCUUUUUCUUUAAUAUAUAAAUGAUGUUUUUGAGACUUAGCAUAACUUUAAAGAAAUUUACUAAAGUGUCUAUUAGAAAAUAUAUGAGAAAAUAAGAGUAAAGUUGCAUGAAUAAGUAGAUCAAGC
Myseq-129	NA	29	UCUAAAAUAGAGGAACUCUAU	UCUAAAAUAGAGGAACUCUAUUAUAGAGACAUAUAUUGGAGCAAAUCUACCUCUAUAAUAAAAAUCUUUAUUUUAGAAA
Myseq-13	NA	33	AAUAGAAGAACUUGGACAAAUAG	AUUUCUCUUUUUUAUACUUUAUAUUUAGUUAAUGUCUAUAUUUUAUAUUUUAAGAUAGAUGUUUAAAUCUUUACGUAUUUUUCUAUUUUUAAUGUAAAACGACAAUGUUUAAUAGAAGAACUUGGACAAAUAG
Myseq-130	NA	29	UCUAUAUGUAGAGAUCUCUAUUU	AUAGAGAUUGCUAUUUUCUCCUCUAUUUAUAGAGGAAGAAAUAACAUUCCUCUGUAUUUUACUCUAUAUGUAGAGAUCUCUAUUU
Myseq-131	bra-miR172b-3p	153	UAUUGGCCUGGUUCACUCAGA	UAUUGGCCUGGUUCACUCAGAUCUUCCAGAUUACACACGUACUAUAUACAUUCUCUCAGUUAUCUGAUUGAGCCGCGCCAAUAUC
Myseq-132	NA	172	UGCCUGGCUCCCUGUAUGCCA	UGCCUGGCUCCCUGUAUGCCACAAGUAUAUACCGAUCUCGUUACGAAAUCUGUGGCUAGUGGCGUACAGAGUAGUCAAGCAUG
Myseq-133	NA	23	UCGUGGACGACUGAAUUAUAAG	UCGUGGACGACUGAAUUAUAAGUCGUCUGUGUAUAAUUAAAUCUUGAAGUUUUUUUUUUCAAUUGCAAAACUAACCUAUGACGACUUAACUUUAAGUCGUCUACUUUU
Myseq-134	bra-miR172b-5p, bra-miR172c-3p, bra-miR172c-5p	29	CCCGCCUUGCAUCAACUGAA	CGCUUGGUGCAGGUCGGGACACAAAUCACUGGUGCUUUUGCCUUAUUGGUUUGUGAGCAGGGAUUGGCUCCCGCCUUGCAUCAACUGAA
Myseq-135	NA	5	AAUACUAUUGGUUGGUGAACCUA	AAUACUAUUGGUUGGUGAACCUAGAGGUUCACCCUAGGGGGUGAACCCAAGAAUUACUCUAUUCGGAGAUAUGUAUUAGAUUCCAAUCCAAUGUAUGCU
Myseq-136	NA	6	ACGUGUCUAUUAUAGUGUGAAUG	ACGUGUCUAUUAUAGUGUGAAUGCAUUUAUUACAAUGCUUCUCUUUUAAUAUAUAAGGGAUUUGCUGGAG
Myseq-137	bra-miR172d-3p	20	AAUCUUAUUGGUUGGUGAACCUA	AAUCUUAUUGGUUGGUGAACCUAGAGGUUCACCCUAGGAGGUGAACCCAAGAAUGACUCUUUUAAAAUAUGAUAAAUAUUAUUCCUAUAUAUGAAUUCUAGUAAUUAACACAGGAUAGU
Myseq-138	NA	423	UUGGACUGAAGGGAGCUCCC	GAGCUUCCUUUAGUCCAUUCACAGAUCAUGAUAUGAUCCAAUUAGCUUCCGACUCAUUCAUCCAAAUACCGAGUCACGAAAAUUUCAACUUAGACUCGUUAAAUGAAUGAAUGAUGCGGUAAACAAAUUGGAUCAUUGAUUCUCUCUGAUUGGACUGAAGGGAGCUCCC
Myseq-139	NA	19	AAGAGAUUUGUACGACUGGUAC	AAGAGAUUUGUACGACUGGUACUGUGGUUAAAAAUUAGUGCGUUUGCGGGUGACUUAUGACUGGGUAACUACCUAAUGCGGUGUUUUUAUUAUAAAAUUUUAUAAUAUUAAUUAAAACAUAAUAGAUAUAUUUUAAUAUUUUCAUAAUUUCAAUUGAAAUUUUUUUAUUAAAUAUUUUUACUUUUGUAUAUAUAUUGUUUAA
Myseq-14	NA	33	AAUAGAAGAACUUGGACAAAUAG	AAUAGAAGAACUUGGACAAAUAGUCAAACAUAUUUAUGUUUAAUGUAGUAUUUCCAUUUUUAUGUUGUAUGUUUUACAUAUAUUUAUUAUUUUCGAAAUUAUAUAUAAUGUUUUUUGUUUUUUUUUUAUAAA
Myseq-140	NA	11	GCGGGGAUAGCUCAGUUGGGAG	GCGGGGAUAGCUCAGUUGGGAGAGCGUCAGACUGAAGAUCUGAAGGUCGCGUGUUUGAUCCACUCUCACCGCAAUUCUCUUUUUGU
Myseq-141	NA	23	AUAGGUGUCACUCAAUUAGGUAG	AUUAUAUUGAUGAUGAUAUCAAACAUAUGUGAUUUUGUUGAAAAUCUCAUAUACACAGUCCAAAUGUUCUUUUAUUAAUCUGUAACCAAUCCCUUAUAUAUUAAUUGGGGAACAUUUGAAAAGAUGUAACCUCAAUUUUGUAUUAAUUAAAAGAGGUCCCAAUGCAUAGGUGUCACUCAAUUAGGUAG
Myseq-142	NA	23	AUAGGUGUCACUCAAUUAGGUAG	AUAGGUGUCACUCAAUUAGGUAGUCAAUUACAUUCAAUUGAAAAAUAAGUAGGUCCACAUUCGAUUUUUAUAUGUUGUUAGAUACAUAAGUUGGUCAAACUAUAUGAUAUAAUGAUAUGAUAUGAUAUUUUCUUUCCUUAAAUAAAACCUACGGAAUUACCAUAAAUGACUAAUAUAUAUAUGA
Myseq-143	NA	500	UGACAGAAGAGAGUGAGCAC	UGACAGAAGAGAGUGAGCACAUGCAGGCACUGUUAUGUGCCCACAACUUUGCUUGUGCGUGCUCACCUCUCUUUCUGUCAGU
Myseq-144	NA	31	ACUAUUAGAGUUGGACAUCUCUU	GAUAUUGUCCACUUUGGGCCUUAGAGGCUGACCCGCAUGGAUUUACUUUUGGUUUCCUUCCCAAAAGGUCUCGUACUAUUAGAGUUGGACAUCUCUU
Myseq-145	NA	12	UGUGACUUGUGCUUUAGUAUAUA	UGUGACUUGUGCUUUAGUAUAUAAGGAAUUCUUAGAACAUUAAUUUGGAUUAUUGACAAAUUAGUCAUUAGUCUCAGGUAACCAAAUCCAUAAUUGUAUAGAUAGUCAUAAUUGUAUC
Myseq-146	NA	17	AUAAGGACUCUUUCUUAGUGAA	CUUUAAGGAAGAAUCCAGUGGACUCUUCCAAAAGUUAAGGAUUUAAUAUUUAAAAUCUCUAAAUAAGGACUCUUUCUUAGUGAA
Myseq-147	NA	11	GUUUGGAGACUUGAAUAGGACUA	GUUAAUUUAUCGAAGCGGUGAACAUAUUUUGAUUUGAAUAAUUGUAAUUUUCUUUUGGGUAAAAAAUAAUUGUAAUUUGUAAUGCCAUUUUUACAAGAGUUUGCAAAAGGAAACAAAGGGUAUCUAUCUUAUUAAAACUCAAGUACAAAAUUGGAGUGUUUGGAGACUUGAAUAGGACUA
Myseq-148	NA	19	AAGAGAUUUGUACGACUGGUAC	AAGAGAUUUGUACGACUGGUACUGCGGUUAAAAAUUGAUGCGUUUGCGGGUGACUUAUGACUGGUUAACUACCAAAUGCGGUAACAGUCAAAUAAUAAAUUAACAAU
Myseq-149	NA	8	AAUCAUCUGAAUGCAACUAUGU	AUCUAGAUGUCUUAUCCAGAUGCUCCAUCUGGGUGUUGUUCGUUUAUUCAUUUCGUCCAUGCAUCCAGAUGAAUCAUCUGAAUGCAACUAUGU
Myseq-15	NA	14	CUUUAAGUUGUAGGUCAAUUUUG	CUUUAAGUUGUAGGUCAAUUUUGCAAAAAGCCUAUAAUCAAAGACAAUGUAUGCUUACGACUAAGCC
Myseq-150	NA	45	AACCUGGCUCUGAUACCAUGA	UUGGUUGAUCAGACGAGGAAAGAUGCUACACAAGUUGUUGCUAAUCUGCAGAGGCAGCAAGUCAAUUCUAAGUUGAUUGCUUCUGAUUAUCUUGAAGCCAAUCUUGAUCUCAUGGAUGUUUUGAUAGAGGGCUUUGAGAACACGAACCUGGCUCUGAUACCAUGA
Myseq-151	NA	33	AAUAGAAGAACUUGGACAAAUAG	AAUAGAAGAACUUGGACAAAUAGUCAAACAUAUUUAUGUUUAAUGUAGUAUUUCCAUUUUUAUGUUGUAUGUUUUACAUAUAUUUAUUAUUUUCGAAAUUAUAUAUAAUGUUUUUUGUUUUUUUUUUAU
Myseq-152	NA	28	CAUUGGAGCAAACUCAAACUCUA	GAGUGAAAAAUAGGUUUACUCCCAAAUAUAAAUUUACUCCCAAAUAUAGAGUAACUUGUUUUUUUUUGUUAAUAACUCUAUUUUCUAUUCUAAAAUAGAGUAUCAUUGGAGCAAACUCAAACUCUA
Myseq-153	NA	11	UGUAGAUUUAUUUGCUGUAGCUU	UGUAGAUUUAUUUGCUGUAGCUUUUCUUGCUUUCUCCUUACUGGGAUAUAUUGGCAUCUGGACCUCGCGUGGCAGAGAACGCAUACAAAUCAAUCCCUGUUCUAUUGAUCCGUCAGCCUGUCAGUAGUAUGAAGUGAUGUCAAACCAGUGGGAUACAAAUGGAUCUUUGUGAGAAAGAGAAAUGAGAGAGGAGAAGUAGUGAGAUACAAA
Myseq-154	NA	9	AGAUGGUUUCGGAACCAGAAGAG	AGAUGGUUUCGGAACCAGAAGAGUGGCCAGCGUUUGCAAGUUAUUUGGAAGACAUCAAAAGGCUGAGAGCAAGUUUCCUACAAUCAGAGAUCGUCCAU
Myseq-155	NA	20	AAUCUUAUUGGUUGGUGAACCUA	AAUCUUAUUGGUUGGUGAACCUAUAGGUUCACCCUAGGGGGUGAACCCAAGAAUAACUCUUUUAUUAUUAUAGAUUCUAAGAAACCUCUUAAUGAUGAC
Myseq-156	NA	19	UCAAAGUUGUGACUUCUGUUUUA	UCAAAGUUGUGACUUCUGUUUUAAUAUAUAAGAUUUGAGAUUUAUGAAAGUUGUACAUUAGAUUUCCAUAUACCUAAUUAACAUUACUUUUUAGCUAUGUUACAUGGAAAGUGGAAAGUUGGAAACGGAAGGGGGUACGUGGAAGCGGAAGCGUAAGUGCAAGGAAGCGUAAAAGCGAGAUUUUUAAAAUAUUAGGAAGCGGGUA
Myseq-157	NA	19	UCAAAGUUGUGACUUCUGUUUUA	UCAAAGUUGUGACUUCUGUUUUAAUAUAUAAGAUAGUAACAUGAGUAAUGACGAUUGCUCAGAAAAAAGGACUACCUCCUUAUAUUGAGGCAUAUAGAGGGAAAAAUGGAAA
Myseq-158	NA	6	ACGUGUCUAUUAUAGUGUGAAUG	UUUAUGAUUAUAGUGUGAACGCGUUAGCAUAUUUAUUAUCAAAUCAUUGUGAAGCUGCCACGUGUCUAUUAUAGUGUGAAUG
Myseq-159	NA	6	ACGUGUCUAUUAUAGUGUGAAUG	ACGUGUCUAUUAUAGUGUGAAUGCAUUUAUUGCAAUGCUUCUCUUUUAAUAUAUAAGGGAUAUGAAUAGUAGCUGUUUUGAUUUUACUAUUGAAUAUAAUGUUAUGGAUAUACAA
Myseq-16	NA	8	AAUCAUCUGAAUGCAACUAUGU	AAUCAUCUGAAUGCAACUAUGUUCGUUUGCUUGUCAUUUUUUAACUUUCAUCUGCAUCUAGGUAGACUUGUUAAUAAAAUGAAUAAAAUAUAAUUUUUUACGUUUCGGCGGAAAAAUAGUAUUUUUACGGUUUUGGCCGAAAAUAUUUUUGCGAUUUUUGAGGAAAUAUGUGUUUUUCGAGAAAAAGUGCAUUUUUAUGGUUUU
Myseq-160	bra-miR1885a	18	AAACCGCUCUGAAUCUCAUAAAU	AAACCGCUCUGAAUCUCAUAAAUUUAAAUGCUGGCUCCAGCUAGCGUUUGCGGUUGCGGGCGGUUGUG
Myseq-161	NA	18	ACAUGCCAUGUGACUGAGCUC	ACAUGCCAUGUGACUGAGCUCUAAAUUUUAAAAUCUUCUGUUGUUAUUAAGUUUUUUUUUUUUCAAUUUUGUAACAACAUUGUUGAAGUGUUGCCCUUUCAAUCUUUGAAAAAAAUGGUAUCGUUUCAAUCUUUUAAAGGUGGAACACAGUUUCUAUGAAGUGUUG
Myseq-162	NA	8	AAUCAUCUGAAUGCAACUAUGU	AUCUAGAUGUCUUAUCCAGAUGUUUCAUCUGAGUGUUGUUCGUUUCUUCAUUUCGUCAAUGCAUCCAGAUGAAUCAUCUGAAUGCAACUAUGU
Myseq-163	NA	28	CAUUGGAGCAAACUCAAACUCUA	CAUUGGAGCAAACUCAAACUCUAUUAUAGAGUUACUCUAUUUUAGAGUAAAAAAUAGUGUAAACCAUUGGA
Myseq-164	NA	155	CGCUGUCCAUCCUGAGUUUCA	AAGCUCAGGAGGGAUAGCGCCAUCAUGAUCACACACAUCGAUAUUUUUGGCGCUGUCCAUCCUGAGUUUCA
Myseq-165	NA	44	GUUAACGGAACUAAAGUUGAGGG	CUCAACUUAUAAACCGUUAACAUAUGUCACCCUCCGUCACGGUUUUUUAAACGGAGGGUAACAUAUGUUAACGGAACUAAAGUUGAGGG
Myseq-166	NA	355	UUGGACUGAAGGGAGCUCCU	GAGAUUCUUUCAGUCCAGUCAUGGAUAGAACAAGAAGAGGGUAGAAACAUCUGCCGACUCAUCCAUCCAAACACUUCUGGUAAAAAGAAAAGAGAUUUUAUACCACAGUGGCUGUGUGAAUGAUGCGGGAGAUGUUUUCAUCUCUCUUUAUCUGUGUUUGGACUGAAGGGAGCUCCU
Myseq-167	NA	324	UCGGACCAGGCUUCAUUCCCC	GGAAUGUUGUUUGGCUCGAAGACUCUAGCUUAUCAUGUUAGAUCUUCUUCGAUUUAAUCGAAUCAAACCUCCAUGUUUGAGAUCUGAUUUAGGAUUUUAGGGUCGUCGGACCAGGCUUCAUUCCCC
Myseq-168	NA	9	AUUUUCGAUGUGGGAUCUUCUC	AUUUUCGAUGUGGGAUCUUCUCUCCAAUAUAGACAAAGAAAAGAAACGUUAUAUAUUUGCUACUAGUUUUAGGGCAUGAUCAAAGCUUGUCCAUCAUAUCUUACAUAAAAAAUAAUUGGCGGUGGUCAUCUGAUAAUGCUUUGCGAGUCUCCUCCUCUUCCUCCUAAAGUCUAAAGACAAGAACCAAUUAGUCUCAAAAUGG
Myseq-169	NA	19	UCAAAGUUGUGACUUCUGUUUUA	AAAUAUAGUAUAAAUUUCUAUGAAUAGGUCCAUUAGGUCCAUUUUAAAAAAAAUCACACGUGAAUCAAAGUUGUGACUUCUGUUUUA
Myseq-17	bra-miR2111-3p	45	CGGCUCUGAUACCAAUUGAUG	UCGAUUGGUGCCAAAGCCAUGCUAAUUACGUCUCUGUCAAGAGGAAUUUUGCACGGCUCUGAUACCAAUUGAUG
Myseq-170	NA	355	UUGGACUGAAGGGAGCUCCU	GAGAUUCUUUCAGUCCAAUCGUGGAUAGAACAAGAGGGUAGAAAUAUCUGCCGACUCAUUCAUCCAAACACUCUGGUAAAAACAAGAGAUCUAAACCACAGUGACUGUGUGAAUGAUGCGGGAGAUGUUUUUCAUCCUUCUUUAUCUGUGUUUGGACUGAAGGGAGCUCCU
Myseq-171	NA	15	AUUUUAGAGUAGAAAAUAGAGUG	CUCUAUUUUUCAUUCUAAAAUAGAGUAACUCUAUAAUAGAGUUUGAAUUUACUCUAAUGAUACUUUAUUUUAGAGUAGAAAAUAGAGUG
Myseq-172	NA	15	AUUUUAGAGUAGAAAAUAGAGUG	AUUUUAGAGUAGAAAAUAGAGUGAUGAACAAAAAAAAACAAAUUACUCUGUAUUUUGGAGUAA
Myseq-173	NA	19	UCAAAGUUGUGACUUCUGUUUUA	UCAAAGUUGUGACUUCUGUUUUAAUAUAUAAGAUAAAUGAUUUAAAAAUGUUGUGGCGCCGCAUAUAAAAAAGAAGAUUACGAUUUUAUUU
Myseq-174	NA	19	AAGAGAUUUGUACGACUGGUAC	AAGAGAUUUGUACGACUGGUACUGCGGUUAAAAAUUGGUGCGUUUGCGGGUGAUUUAUGACUGGUUAACUACCAAAUGCGGUAACAGUCAAAUAAUAAAUUAACAAU
Myseq-175	NA	6	ACGUGUCUAUUAUAGUGUGAAUG	ACGUGUCUAUUAUAGUGUGAAUGCAUUUAUUACAAUGCUUCUCCUUUAAUAUAUAAAGGAUUUUAUUGACUUUUUGAAACUAAAUUUUAUUGAUUUUAACAUAUUUAAUUAGUAUGUGCAGUUUUACUGAUCUAAAUUGUUAUGAAGGUUUUGUCAUUUAUAUAUCUUUAAUUACAUGG
Myseq-176	NA	3	AUGUGAACGACGAAAGACGAUUG	AUGUGAACGACGAAAGACGAUUGAUUUCGAGCACUGCGUGCUAGACUAUCCGCCUUUGAAUUGUGCGUCCGUGGUACAUAG
Myseq-177	NA	6	ACGUGUCUAUUAUAGUGUGAAUG	ACGUGUCUAUUAUAGUGUGAAUGCUUUUAUUAUAAUGUUUAUCCUUUAAUAUAUAAGGGAUUGAGACAUUUGUCUGUUAGUAAUCGAAAUCUGAUGUGUUUUUUUUUUUACAUCGGUAUUUACAAUUUAAAAGAGAAAGGU
Myseq-178	NA	11	GCGGGGAUAGCUCAGUUGGGAG	GCGGGGAUAGCUCAGUUGGGAGAGCUUCAGACUGAAGAUCUGAAGGUCGCGUGUUCGAUCCAGGCUCACCGCAU
Myseq-179	NA	6	AAGAUGUGUCGUCGUAUAACUAA	AAGAUGUGUCGUCGUAUAACUAAUUGUAUUCAAAAGAUUUGGACUGAAUCUGGUAAAAAGAUUAUUUAUCGUACAAUUAUAGUAACCCAUUUCAGAUACAUUGGUUAUUUAGAUAUUUUUAU
Myseq-18	NA	6	ACGUGUCUAUUAUAGUGUGAAUG	ACGUGUCUAUUAUAGUGUGAAUGCAUUUAUUACAAUGCUUCUCCUUUAAUAUAUAAGGGAUAAGAGUCCUUUUUGUCAGUCUACACAAGAGUAUUUCACAUCUGUAAAUAUAAAUAGGGGC
Myseq-180	NA	11	UGGUCUAGUGGUAUGAUUCUCGC	UAGAUUCAAAAAUCACGACCAGAACUAAUGAAUAGGCACGUAAUAAGACUGAAUCAAAGAGCUAUCUUGGUCAAACUUGAUUUAAGUGAUUUAACGAAUUUUAUGUUUUUUGGAAACGUAGCGUUAAAAUGAACAUCAGUGGGCAUUUGGUCUAGUGGUAUGAUUCUCGC
Myseq-181	NA	19	AUUCCGACGAAUUUCUGACGAUU	AUUCCGACGAAUUUCUGACGAUUUCGGCCAUCAGAAUCCCCCUGUUUUUUGUAGUGACGGGCGGCGACUCCUUUGCUUUGGAGUUCAGGCGAAGAGGAAUUGCGUGGUUUCGUUGGAGGGG
Myseq-182	NA	6	ACGUGUCUAUUAUAGUGUGAAUG	ACGUGUCUAUUAUAGUGUGAAUGCAUUUAUUAGAAUGUUUUUCUUUUAAUAUAUAAGAGAUUUUCAAAUUAGAUAUCUUUGAAAUCUUUUUACACAGAUCAAAAAUAGAUAAAUGU
Myseq-183	NA	9	AGAUGGUUUCGGAACCAGAAGAG	CUAUGGGCAGAGGCACAGAUUCUGAAGGACCAAUUAAAAUUAAAAGUUGCAAGAGAUGGAGGCGCUUCUAUGGGCUAUGGAAUGUAUGAGGAAUCUACGUCAAUACCAGGUUAAGUUUGUAACGGAUUGUUCUCAAUUGGUGAAGAUGGUUUCGGAACCAGAAGAG
Myseq-184	NA	9	AGAUGGUUUCGGAACCAGAAGAG	AGAUGGUUUCGGAACCAGAAGAGUGGCCAGCUUUUGCAAGUUAUCUGGAAGAUAUCAAGACUUUGAAAGAAAGUUUCACAAGAUCAGAGAUUAUACAUGUACCAAGAACGCAAAAUACAAAGGCGGAUAACCUAGCACGCAGUGUCAGGAAACAAACGUCUUUCGUCGUUCACAUGGAUCAACAUCUCCCGGCUUGGUUCACAGAGUCUAUAU
Myseq-185	NA	3	UGUCGAAUCGUCUAUGUAAUAUU	CAGGCAUGGAUCUUCAUAGGACGGCUCAGGUGAUACAGUUAGACGUAGAUUUUCAUAAGGUAGGCAGUAUUGUCGGUUGUCGAAUCGUCUAUGUAAUAUU
Myseq-186	NA	13	CUGAAUUGGCAGACAGACGAA	CGUCUGUCUGCCAAUUCAGUGGAACGACAAGGAGAAAGUGGACGGAAGUGCAGCUGGUUUGUACUUGAGAGGAACUUUUGACGAUGGUCGGAGGUUUCACUCAAGUAUAAACCAACUUCACUUCCCUCCAUUUUCUCCUUAUCGCUCUACUGAAUUGGCAGACAGACGAA
Myseq-187	NA	13	CUGAAUUGGCAGACAGACGAA	CUGAAUUGGCAGACAGACGAAUGACUCAUGUUCGUUAUCGUUAUCUUCGAAAUAGUAAUUGGUGGUUCGAGAAGAAGAGAGUUAUGUGUUGUGAGGAAGAGAGUUGUGUGUUGUGAGGAAGAGAGUUGUGUGUUGUGAGGAAGAG
Myseq-188	NA	12	UGUGACUUGUGCUUUAGUAUAUA	UAUACUAAAGCACAAGUCACAUAACCACUAAAAUUUUGACACAUGGUUAUGUGACUUGUGCUUUAGUAUAUA
Myseq-189	NA	13	CUGAAUUGGCAGACAGACGAA	CGUCUGUCUGCCAAUUCAGUGGAACGACAAGGAGAAAGUGGACGGAAGUGCAGCUGGUUUGUACUUGAGAGGAACCUUUGACGAUGAUCGGAGGUUCCACUCAAGUAUAAACCAACUGCACUUCCCUCCAUUUUCUCCUUGUCGCUCCACUGAAUUGGCAGACAGACGAA
Myseq-19	NA	19	AAGAGAUUUGUACGACUGGUAC	AAGAGAUUUGUACGACUGGUACUGCGGUUAAAAAUUAGUGCGUUUGCGGGUGACUUAUGACUGGUUAACUACCAAAUGCGGUAACAGUCAAAUAAUAAAUUAACAAU
Myseq-190	NA	23	AUAGGUGUCACUCAAUUAGGUAG	AUAGGUGUCACUCAAUUAGGUAGUCAAUUACAUUCAAUUGAAAAAUAAGUAGGUCCACAUUCGAUUUUUAUAUGUUGUUAGAUAUAUAAGUUGGUCAAACUAUAUGAUAUAAUGAUAUGAUAUGAUAUUUUCUUUCCUUAAAUAAAACCUACGGAAUUACCAUAAAUGACUAAUAUAUAUAUGA
Myseq-191	NA	14	UUAGAUUUUAUUGCUGUAGAAUU	UUAGAUUUUAUUGCUGUAGAAUUAAUUUAAAGAUUUAAAAACAUAAAGCCAUAGAAAUAUUAAUUUCAAGAACCAAUAUAUUUUCUUUUAAAAAUUUUGGACUUUAGCUUUAAAUUUUCUUAAUAAAACUUGAUU
Myseq-192	NA	11	UGGUCUAGUGGUAUGAUUCUCGC	GGGAAUUACAGUAGAUGUUUAAUUGAUCAUCAAUAACUAAAACUAGUGAUCACAAAACGGGCAUUUGGUCUAGUGGUAUGAUUCUCGC
Myseq-193	NA	19	AAGAGAUUUGUACGACUGGUAC	AAGAGAUUUGUACGACUGGUACUGCAGUUAAAAAUUGGUGCGUUUGCGGGUGAUUUAUGACUGGUUAACUACCAAAUGCGGUAACAGUCAAAUAAUAAAUUAACAAU
Myseq-194	NA	11	UGGUCUAGUGGUAUGAUUCUCGC	AAGAUUUUCAAUUAACUUUUCGAUCAAAUAAUUAAACUUCAUUGGCCAGUUUAACUGUAAAUAAAUGUUGUUAGGCAAAUAUGGGGAGGCAAUAAAACAUAGAGAUAAUAAUGAUUUCGAUACCAGUCAUUCAACAAGGGUGUUUGGUCUAGUGGUAUGAUUCUCGC
Myseq-195	bra-miR2111-5p, bra-miR2111a-5p,	17	UCCCAAAUGUAGACAAAGCA	CUUUGUCUAUAUUCUUGGAAAAAGCGAUGAGGUCUCGUUGCACUUUCCCAAAUGUAGACAAAGCA
Myseq-196	NA	17	CCGACCUUAGCUCAGUUGGUAGA	GUCCACUUGGUUAAGAAUGUUUUAUUUAUUAUAAAUCGUACAAACUUAAGAUCAGAGUUAGCCCAUUAGUGAGAUUUAGCCCACUUAAAUACUUUAUUAUAUAUAAAACAUGAUAGUUGACAAAAUUAACAACCGACCUUAGCUCAGUUGGUAGA
Myseq-197	NA	11	GCGGGGAUAGCUCAGUUGGGAG	UUCAAUUGUUAAACCGGCAAAACUAUUCGAUAGUUUCUAACAAAAAGUGCAUUAGUUUCUGUCAGAAAGACAAGUAUUGAUAUAAAAAAAUUAGAAUAUACACAGAAAUGGAGUUCGUAAAAUAUGUAAAAAUACGCCAGAAAUUCAUUGUCAAGCGGGGAUAGCUCAGUUGGGAG
Myseq-198	NA	31	ACUAUUAGAGUUGGACAUCUCUU	GAUAUUGUCGACUUUGGGCUUUAGAGGCUGGUCCACAUGGAUUUAUUUUUGGAUUUCAUCCCAAAAGGUCUCGUACUAUUAGAGUUGGACAUCUCUU
Myseq-199	NA	31	ACUAUUAGAGUUGGACAUCUCUU	ACUAUUAGAGUUGGACAUCUCUUUAUAUAUUAGACACUCUUUGUUUAAACUUCCAAUGUGGGACUUGGAUUGACAUCUCUCAAUGUUUCGGCCUGAGAGUCGGUAUAACUCUAUCAGCCU
Myseq-2	NA	31	ACUAUUAGAGUUGGACAUCUCUU	ACUAUUAGAGUUGGACAUCUCUUUAUAUAUUAGACACUCCUUGUCUAAUUAUCCAAUGUGGAACUUGGAUUGACAUCUCUCAAAAAUGUUGUUUAAGCUUUGGUAUUGC
Myseq-20	NA	6	ACGUGUCUAUUAUAGUGUGAAUG	ACGUGUCUAUUAUAGUGUGAAUGCAUUUAUUACAAUGCUUCUCCUUUAAUAUAUAAGGGAUACCCUAAAAAUCUCUACCCAUCUAUAAUUUUAUAAUUUUAGAUAUACUUUUAUGUUGUAAUAGUAUACCUUC
Myseq-200	bra-miR2111b-5p,bra-miR319-3p	11	GCGUCUGUAGUCCAACGA	GCGUCUGUAGUCCAACGAUUAGGAUAAUUGCCUUCCAAGCAAUAGACCCGGGUUCGACUACCGGCAGACGCAG
Myseq-201	NA	6	ACGUGUCUAUUAUAGUGUGAAUG	ACGUGUCUAUUAUAGUGUGAAUGCAUUUAUCAAAAUGCUUCUCUUUUAAUAUAUAAGGGAUUUCAACUGUGCUAUUACCGGC
Myseq-202	NA	13	CUGAAUUGGCAGACAGACGAA	CGUCUGUCUGCCAAUUCAGUGGAACGACAAGGAGAAAGUGGACGGAAGUGCAGCUGGUUUGUACUUGAGAGGAACGUUUGACGAUGGUCGGAGGUUUCACUCAAGUAUAAACCAACUGCACUUCCCUCCAUUUUCUCCUUGUCGCUCCACUGAAUUGGCAGACAGACGAA
Myseq-203	NA	18	AAACCGCUCUGAAUCUCAUAAAU	UGGUAUUGAUUAUCGACGGUUUGCAACAAUCAUUCAAAUCGCUCUAAAUUGCUUCAAACCGCUCUGAAUCUCAUAAAU
Myseq-204	NA	18	AAACCGCUCUGAAUCUCAUAAAU	AAACCGCUCUGAAUCUCAUAAAUUCAAAAGCUGGCUCCAGCUAGCGUUUGCGGUUGGGACGGUUACG
Myseq-205	NA	20	AAUCUUAUUGGUUGGUGAACCUA	AAUCUUAUUGGUUGGUGAACCUAGAGGUUCAUCCUAGGGGGUUGACCUAAGAAUAAGUCUAUUUUUAUUAGUUGAGCAUGCGCAGCGUAUAGUAUUUAUGCUCCCAUGCUUUUAAUAUGACUUAUUUUUGGAUUCACCCCCUAGAUGAAUUUGUAGGUUCACCAACCAAUAGGAUUGU
Myseq-206	NA	33	AAUAGAAGAACUUGGACAAAUAG	AAUAGAAGAACUUGGACAAAUAGUCAAACAUAUUUAUGUUUAAUGUAGUAUUUCCAUUUUUAUGUUGUAUGUUUUACAUAUAUUUAUUAUUUUCGAAAUUAUAUAUAAUGUUUUUUGUUUUUUUUUUAUAAA
Myseq-207	NA	33	AAUAGAAGAACUUGGACAAAUAG	AAUAGAAGAACUUGGACAAAUAGUCAAACAUAUUUAUGUUUAAUGUAGUAUUUCCAUUUUUAUGUUGUAUGUUUUACUUAUAUUUAUUAUUUUCGAAAUUAUAUAUAAUGUUUUUUGUUUUUUUUUUAUAAA
Myseq-208	NA	74	UUGGCAUUCUGUCCACCUCC	UUGGCAUUCUGUCCACCUCCUUUGUAUAUAAAUGUAAGUAUAUCGGUUGUGUGUGAAAGAAGGAGGUGGUCAUACUGCCAGUA
Myseq-209	NA	6	AAUGUAUGCCUCUAUAAUAGA	AAUGUAUGCCUCUAUAAUAGAAGAGUUCCUCUAUUUUAGAGGAAAAUUACUUUUUGCUUCUACAUUUAGAGGUGAAAAUAGCAUAUUUCUAUAUUUUCCCCUAUAAAUAGAGGAACUCUAUUAUGGAGACAUACAUUAG
Myseq-21	NA	19	AAGAGAUUUGUACGACUGGUAC	AAGAGAUUUGUACGACUGGUACUGCGGUUAAAAAUUGAUGCGUUUGCGGGUGACUUAUGACUGGUUAACUACCAAAUGCGGUAACAGUCAAAUAAUAAAUUAAUAAU
Myseq-210	NA	14	AGAUAUAUGGUAUAUGUAGAGAU	CCCUAUUUUCAUGUGUUUAAAUCUUUUUUUUUUCUCAAUUUUAAAAAAUGUACUCCCCGAUAGAGUAUGGCUCCGAAUGGUAACAGCGGAUUGAGCGGUGCAGAACAAGCGGUUUGACUGCAGUGCGAUUCUGACAGUUAUAAGAACGUAUAGAUAUAUGGUAUAUGUAGAGAU
Myseq-211	NA	23	AUAGGUGUCACUCAAUUAGGUAG	UUAGGAUUCUUGGUCGCACCACUUUUGAUGGUUAAUUAAUCCCUUAUAUAUUAAUUGAGGAACAUUUGAAAAGAUGUAAUCUCAAUUUUGUAUUAAUUAAAAGAGGCUCCAAUGCAUAGGUGUCACUCAAUUAGGUAG
Myseq-212	NA	23	AUAGGUGUCACUCAAUUAGGUAG	AUAGGUGUCACUCAAUUAGGUAGUCAAUUACAUUCAAUUGAAAAAUAAGUAGGUCCACAUUCGAUUUUUAUAUGUUGUUAGAUACAUAAGUUGGUCAAACUAUAUGAUAUAAUGAUAUGAUAUGAUAUUUUCUUUCCUUAAAUAAAACCUACGGAAUUACCAUAAAUGACUAAUAUAUAUAUGA
Myseq-213	NA	23	UCGUGGACGACUGAAUUAUAAG	UAUAAUUCAGUCGUGCACGAAACGACUGAAAUGUAAGUCAUCGAGGAUUUACGAAAUUUGACCAGAAUCUCGGAAAACAAUCCUGGACGACUUACAAGUAAGUCGUCUCGUGGACGACUGAAUUAUAAG
Myseq-214	bra-miR319-5p,bra-miR390-3p	32	AAAGUAGACGACUUAAAGUUAAG	UACAUUUCAGUCGUCUAGUGAAAAUUAAAAUAAUAAUAUUUUUUUUAAAGUAGACGACUUAAAGUUAAG
Myseq-215	NA	6	ACGUGUCUAUUAUAGUGUGAAUG	UCCAUAGUGUGAACGCGUUAGCAUAUUUAUUAUCAAAUCAUUGUGAAGCUGCCACGUGUCUAUUAUAGUGUGAAUG
Myseq-216	bra-miR390-5p,bra-miR391-5p	88	GGAAUGUUGUCUGGCUCGAGG	GGAAUGUUGUCUGGCUCGAGGUCAUGAAGAGUCGAUAUUUAACGAAAUACAAAACUCUAUAUGAUUCUCGGACCAGGCUUCAUCCCCC
Myseq-217	NA	11	GCGGGGAUAGCUCAGUUGGGAG	GCGGGGAUAGCUCAGUUGGGAGAGCGUCAGACUGAAGAUCUGAAGGUCGCGUGUUCGAUCCACGCUCACCGCACAUUACUUUUUUUUUCCAAAAACAAUCUUUGAAU
Myseq-218	NA	8	AUCAAGUGUAGUAUCUGUUCUUA	AUCAAGUGUAGUAUCUGUUCUUAUCAGUUUAGUAUUUAAUAUAUGGGUCCUCGGCCCACACGAUAUUAACUUUAUUUUUUAAGGGAAGAAAGCCGUUAAGAUAGUUUGCUAUCUGGAUUU
Myseq-219	NA	19	UCAAAGUUGUGACUUCUGUUUUA	UCAAAGUUGUGACUUCUGUUUUAAUAUAUAAGAGUAGAUCUCGACCUGCGCAACCGCGUAGGUUUUUGUUUUUAUUUAUUUUUAUAUAAAUAUUUUUUUUCAAUUCUAAAUUCGUAUAUAUUAUAAUAUAUAUGUGUCUAUUAAUUUUUAAAACAUAAUUAGUUUACGGUAUAUUUUUGUCAUCAAAUAGAUUGUUUCAAACUUUCACA
Myseq-22	NA	21	AGACUAAUAAUAAAUAGAAUUUU	AGACUAAUAAUAAAUAGAAUUUUUAAAAUAUUUUAAUCAUAAUAUCUUUUGAUAUCUUUUCAUUUUAAAUAUAAAUAUAUUUAUUUUAAAAUUCUAACAAAUCUGUUUAAAAAGAUUUUUACAAGAUCUUCAUUUUCGAAAUUAUAUUUAAAUAUUUUAACUAAUUUUGAAAUUAGUUUAA
Myseq-220	NA	14	CUUUAAGUUGUAGGUCAAUUUUG	AUCUUGUAAUUACUUGAAGAUGAUGAGGGUGAGAGAGUAAAAAUGUCAUUUUCGAAAAGAAAAAAAAAAAAUUGAUGGCAUUUUCGUAAAUUAUAUGAACUUGUGGGGUGAAUAGGGCAAAACCAAUUUUCAAAAAAAAAAGAGGUUAGUUUUGUGUUUGACUUUAAGUUGUAGGUCAAUUUUG
Myseq-221	NA	31	ACUAUUAGAGUUGGACAUCUCUU	GAUAUUGUCCACUUUGGGCCUUAGGAGGCUGGCCCGCAUGGAUUUACUUUUGGUUUCCAUCCCAAAAGGCCUCGUACUAUUAGAGUUGGACAUCUCUU
Myseq-222	NA	31	ACUAUUAGAGUUGGACAUCUCUU	GAUAUUGUCCACUUUGGGCCUUAGGAGGCUGGCCCGCAUGGAUUUACUUUUGGUUUCCUUCCCAAAAGGCCUCGUACUAUUAGAGUUGGACAUCUCUU
Myseq-223	NA	500	UGACAGAAGAGAGUGAGCAC	UGACAGAAGAGAGUGAGCACACAUGGUUGCUUUCUUGCAUAUUUGAAGGUUUAAUGCAUGAAGCUAUGUGUGCUCACUCUCUAUCCGCACC
Myseq-224	NA	500	UGACAGAAGAGAGUGAGCAC	UGACAGAAGAGAGUGAGCACACAUGGUGGCUUUCUUGCAUAUUUGAAGAUGUCAUGCUUGAAGCUAUGUGUGCUCACUCUCUAUCUGUCACC
Myseq-225	NA	500	UGACAGAAGAGAGUGAGCAC	GCUCACUCUCUAUCUGUCACCGCCUUCUCUCUCUGCAUCUCUCAAUACUUCAAAUAUUCUAUAAGAGAUGCAUAUAUUUUAAUUUUAAUUUUGACUUUCUAGAUUUGAUUCAUUAUUUUUGUUUUAAAACAUAGAUGGUUUGAGUGAUAAGGAAAUGAUGGUGACAGAAGAGAGUGAGCAC
Myseq-226	NA	500	UGACAGAAGAGAGUGAGCAC	UGACAGAAGAGAGUGAGCACACAUGGUGGCUUUCUUGCAUAUUGGAAGAUCUCAUGCUUGAAGCUAUGUGUGCUCACUCUCUAUCUGUCACC
Myseq-227	NA	24	AGAAUGAUUGUGGUGAUGACAUG	AGAAUGAUUGUGGUGAUGACAUGUGGGUACAAAAAUAUGUUGGAAUGAUAGGGGAUCCUUAUUCAAAACCACACAAUUUAAUAAUAUAAAUUUCUUUAACUCAUCUUAUCCUCUAACUUUCUUUUCAUUGGUCCAAAUGUUAUGGCAAGGAUCAUCAUCUCAACCAUUGAUAAAUUUAAAUCAAUGGCCACAAUUUACUAUUGCUUUCAUUUU
Myseq-228	bra-miR395a-3p	9	AUUGGUUGGUGAACCUAGAGAU	AUUGGUUGGUGAACCUAGAGAUUCGUCUUAGGAGGUGAACCCAAGAAUAACUCAUGAAAAAAACAAGGUUUUUAACCAAUUAAUGCUUUCUUGUUUCUUUAAUGAGUUAUUCUUGGGUUCACUCUUUAGGGUGAACUUAUAGGUUCACCAACCAAUAA
Myseq-229	bra-miR395a-5p, bra-miR395b-3p, bra-miR395b-5p, bra-miR395c-3p, bra-miR395c-5p	236	AUAAAUCCCAAGCAUCAUCCA	AUAAAUCCCAAGCAUCAUCCACCUUAUUAGCCCUUGAACAUGAAGGCUUGUAAAAUGGAUGAUGCUUGGGAUUUAUUU
Myseq-23	NA	19	AUUGGCUGAUUUAAUUGCUGACG	UCAAUAUUUAGAAAGCCCAAAUAAUACAUACCGUAAAUGAAACAAAACGCAGGAGAGAGUUUGCUGACGUGGCAAAAGGAAGUCUCCUGAUUGGCUGAUUUAAUUGCUGACG
Myseq-230	NA	15	AUUUUAGAGUAGAAAAUAGAGUG	UUCUAUUUUUUUGCUCUAAAAUAGAGUAACUAUAUAAUAAAGUUUGAAUUUGUUCUAAUGGUACUAUAUUUUAGAGUAGAAAAUAGAGUG
Myseq-231	NA	19	AAGUGUGUCACAUGUAAGAAGUG	AAGUGUGUCACAUGUAAGAAGUGUCUAUAUGUGUAAUAGAAAGUCAAAAAAUGUCUCUUAGUGUAAUCAAAAUGUGUCACAUGUAAGAAGUGUCUAUAGAUAUUUUUUAUUCAAAAUAGAGAAAGAAAUAACAAAAAAUAAAAACUGAAUAGUUUAGUUAAAGAGCACAAAAGUCAAUUUAUAAAGUGAAAGUACGUUU
Myseq-232	NA	11	AUACAAGGUAUCCUAGGACAUGG	AUACAAGGUAUCCUAGGACAUGGUUUGCAACUGUUUCAGUCGACUCAAACAAAGCUAAUAUCUUACUCGGAUGUUGACUGGGGAGGUUGUCGAACACUCGUCGCUCCACCUCUGGUAUCU
Myseq-233	NA	30	AAAAAGUGAGAAUUGAAUCUGAU	AAGAUUUAUACUUUUCAAUAAAAAAAUUCAAUUAUUUUUAUGAAUGCUUAAAUUAUAUUAAGAAAAGAAAAAAAUAAUAAUUAAGAAUAGUUGAAAAAAAAUUAUUUGAACUUGGACUCAAUGGCCCAAAGGAAAAAAAAAAGUGAGAAUUGAAUCUGAU
Myseq-234	NA	12	UGUGACUUGUGCUUUAGUAUAUA	UGUGACUUGUGCUUUAGUAUAUAAGGGAUAAUAUCGAUAUGUUUCAAAAAAGAAUACACAAUAAUUGCUUUAUGAUAUGUUUGAUAUCACAAGGUACAAUCCAAUGUAUUUCUUAAUAUAUAUCACAUAAAUUAUACA
Myseq-235	NA	5	GGGGAUGUAGCUCAGAUGG	UUUUGGGUUCUCCUCUUUUCUUAAGCGGUAUGCUAUAUAUAAUCAAUUAUAUUUAAAAACAAUGGGGAUGUAGCUCAGAUGG
Myseq-236	NA	5	GGGGAUGUAGCUCAGAUGG	GGGGAUGUAGCUCAGAUGGUAGAGCGCUCGCUUAGCAUGCGAGAGGUACGGGGAUCGAUACCCCGCAUCUCCAAUAAUUUUGUUCCCGAAUAUUCUGUCGUCGGCUUACCGGUCUUUGCUUCAAGCCCAA
Myseq-237	NA	5	GGGGAUGUAGCUCAGAUGG	GUUUAGCUUUCAUUUGUUUUGAAUAAUCAAACCAUUCCAGCAUCAAAGGGGAUGUAGCUCAGAUGG
Myseq-238	NA	17	GUAAAAUGUGUCUGAAUAUGUU	UAGCUUUAGAAAGCAUUUACAUGUUUCAAACUUAUAAUAUAUACAUAUAUAAUGUUUAAAAUUAUGCAUAUAAAACCUGUGUAAAAUGUGUCUGAAUAUGUU
Myseq-239	NA	172	UGCCUGGCUCCCUGUAUGCCA	UGCCUGGCUCCCUGUAUGCCACAAGUAGAUAUUGAUUUUGGUUGAAAAAAUCAGCUGCCAGUGGCGUACAAGGAGUCAAGCAUG
Myseq-24	NA	33	AAUAGAAGAACUUGGACAAAUAG	AAUAGAAGAACUUGGACAAAUAGUCAAACAUAUUUAUGUUUAAUGUAGUAUUUCCAUUUUUAUGUUGUAUGUUUUACAUAUAUUUAUUAUUUUCGAAAUUAUAUAUAAUGUUUUUUGUUUUUUUUUUAUAAA
Myseq-240	bra-miR395d-5p, bra-miR396-3p, bra-miR396-5p	100	UCGCUUGGUGCAGGUCGGGAAC	UCGCUUGGUGCAGGUCGGGAACUGAUUGGCUGACACCGCCACGUGGCUUUCCAUGGUUGGCUUGUGAGCAGGGAUCGGAUCCCGCCUUGUAUCAAGUGAAU
Myseq-241	NA	7	ACGUGUCUAUUAUAGUGUGAAUA	ACGUGUCUAUUAUAGUGUGAAUACAUUUAUUACAAUGUUUCUCCUUUAAUAUAUAAGGGAUAUUAAAACCAUUUGAAACAUUAAUUUUACAUAGCUAAUCGAGUCUCCACGUAAAAGCAUCUUUUUAAGCUCAAAAUAAGGUUACAAGAGAAACUAAUAAAAAUAAUUUAAACUUUUUUUUUGAGCAAACAAUAAUUUAAACUAUAUGAUACA
Myseq-242	NA	19	UCAAAGUUGUGACUUCUGUUUUA	UCAAAGUUGUGACUUCUGUUUUAAUAUAUAAGAUUCUUGAUCAUGGCCGGUCUAGAUUAACCGGAUGGUUCAGGUCUAAAGAUACCGAGAAAGAAAGUAGUCAUUACAAAACCA
Myseq-243	NA	500	CGACAGAAGAGAGUGAGCAC	CGACAGAAGAGAGUGAGCACACAUGGCUCCCUUUUUUCUAGCAUGCUCAUGCAAGAAAGCUCUGCGUGCUCACCCUCUUCUUGUCUCC
Myseq-244	NA	21	AGACUAAUAAUAAAUAGAAUUUU	AGACUAAUAAUAAAUAGAAUUUUUAAAAUAUUUUAAUCAUAAUAUCUUUUGAUAUCUUUUCAUUAUAUAAUAAAAUUGUAUUAAAUUAUUAAAUUUA
Myseq-245	NA	14	CUUUAAGUUGUAGGUCAAUUUUG	AUCUUGUAAUUACUUGAAGAUGAUGAGGGUGAGAGAGUAAAAAUGUCAUUUUCGAAAAAAAAAAAAAAAAUUGAUGGCAUUUUCGUAAAUUAUAUGAACUUGUGGGGUGAAUAGGGCAAAACCAAUUUUCAAAAAAAAAAGAGGUUAGUUUUGUGUUUGACUUUAAGUUGUAGGUCAAUUUUG
Myseq-246	NA	14	CUUUAAGUUGUAGGUCAAUUUUG	CUUUAAGUUGUAGGUCAAUUUUGCAAAAAUCCCGUAAUUGUAUUGUAAUUGUUUUGAAUAUUUGUUGACUUAAAAAAUUUUUAGUA
Myseq-247	NA	8	AAUCAUCUGAAUGCAACUAUGU	AUGGUCCAUAUAGAUGUCUUAACCAGAUGCUCCAUCUGAGUGUUGUUCGUUUCUUCAUUUUGUUCAUGCAUCCGGAUAAAUCAUCUGAAUGCAACUAUGU
Myseq-248	NA	0	GUGGACGUGCCGGAGUGGUUA	GUGGACGUGCCGGAGUGGUUAUCGGGCAUGACUAGAAAUCAUGUGGGCUCUGCCCGCGCAGGUUCGAAUCCUGCCGUUCACGUCUUAUUUUUAUAACUUUGACUCUCUUCCGUGCUCACUU
Myseq-249	NA	33	AAUAGAAGAACUUGGACAAAUAG	GACAGUCCUAGAUAAUUCUACAUAUUUUGCGCUGCCGCAUAGAUGUUUAAAUCUUAAUGUAUUUUUCCAUUUUUAAUGUAAAACGGCAAUGUUUAAUAGAAGAACUUGGACAAAUAG
Myseq-25	NA	27	AAAACCCUCAACUAAAAAUCCUG	UGCUAGUUAGUUAAAGGGUUUUUAGUAAUUAAACCCCUCAACUAAAGAUUAAUCUUAAAAAAAACCCUCAACUAAAAAUCCUG
Myseq-250	NA	33	AAUAGAAGAACUUGGACAAAUAG	AAUAGAAGAACUUGGACAAAUAGUCAAACAUAUUUAUGUUUAAUGUAGUAUUUCCAUUUUUAUGUUGUAUGUUUUACAUAUAUUUGUUAUUUUCAAAAUU
Myseq-251	NA	6	GCUGGAAUAGCUCAGUUGG	AGUGAUUUGAGCUUGAGUUUACUAUGGUUCAUGGUUGCUUGUUUGUAGAGGUAACAUCUAAAAUUUAAUUUAUAUACCUCAUAUAGAUUUAAAGAUCUAUAGCUGGAAUAGCUCAGUUGG
Myseq-252	NA	18	GGGGAUGUAGCUCAAAUGG	AAUUCUUGGCUUUUCCUGCAAUUAUUUAUAACUAACUUAACGAACUUUUAGCUCCUUUAUGACGUCGUAUGUACGUAAUAUAAUAUUUUGAACGGUUGGACAUAAUAUAUCAAUUGGGGAUGUAGCUCAAAUGG
Myseq-253	NA	13	CUGAAUUGGCAGACAGACGAA	CGUCUGUCUGCCAAUUCAGUGGAACGACAAGGAGAAAGUGGACGGAAGUGCAGCUGGUUUGUACUUGAGAGGAACCUUUGACGAUGGUCGGAGGUUUCACUCAAGUAUAAACCAACUUCACUUCCCUCCAUUUUCUCCUUAUCGCUCUACUGAAUUGGCAGACAGACGAA
Myseq-254	NA	12	AGUGACUUGUGCUUUAGUAUAUA	UAUGAGAUAGGCAGUUGGUAUCAGGAGUUACUGAAUUCAUGGAACGAUUUAAUAAUUUUGCAAUUACAUAAUCAAAAAAUUUGGUCAAAUUGUUUUUUUUUGUAAAAACAAUUACACAUGUCAAAAUCUUAUUGCUUGAGUGACUUGUGCUUUAGUAUAUA
Myseq-255	NA	12	AGUGACUUGUGCUUUAGUAUAUA	AGUGACUUGUGCUUUAGUAUAUAAGGGAUUAGUAAUUACAGUUAGCUUACCUUCUCACUCUAGUAUAAAGGUUAACUUG
Myseq-256	NA	7	GAAGCGGUUUAGAGCGAUUUGAG	CAAACGCUAGCUGGAGCCAGCUUUUAAAUUUAUGAGAUUCGGAACGGUUUGAAGCGGUUUAGAGCGAUUUGAG
Myseq-257	NA	19	UCAAAGUUGUGACUUCUGUUUUA	AAAUAUAGUAUAAAUUUCUAUGAAUAGGUCCAUUAGGUCCAUUUUAAAAAAAAUCACACGUGAAUCAAAGUUGUGACUUCUGUUUUA
Myseq-258	bra-miR398-3p	344	UUUGGAUUGAAGGGAGCUCUA	GGGCUCCUUAUAGUUCAAACGAGAGUUUAGCAGGGUAAAGAAAAGCUGCUAAGCUAUGAAUCCCAUAAGCCCUAAUCCUUAUAUAUAAAAAGGAUUUGGUUAUAUGGCUUACAUAUCUCAGGAGCUUUAACUUGCCCUUUAAUUGCUUUUACUCUUCUUUGGAUUGAAGGGAGCUCUA
Myseq-259	NA	24	AGAAUGAUUGUGGUGAUGACAUG	UGUCAUAUAUACUUUAGUCACAUUAGGUAAUUCCGUGAUUUUUAUAUAAGGAAACAAUGAAGAACAUUUAUGAUUAAUUUAUGGUUUGUUUAAUAAAAAGUUUAUUAUAUAUUUAUAUGGAUCAACAUAUUUUUUUAAAGGAUUAUAAGAAUGAUUGUGGUGAUGACAUG
Myseq-26	NA	31	ACUAUUAGAGUUGGACAUCUCUU	GAUAUUGUCCACUUUGGGCCUAGGAGGCUAGCCCGCAUGGAUUUACUUUUGGUUUCCUUCCCAAAAGGCCUCAUACUAUUAGAGUUGGACAUCUCUU
Myseq-260	NA	74	UUGGCAUUCUGUCCACCUCC	UUGGCAUUCUGUCCACCUCCUUUCUGAAUAUAUUUGUGUAUAAGUGUACGCAACUACGUUGUGUUUUGUGUGAGGAGGUGGGCAUACUGCCAAUA
Myseq-261	NA	4	UUACUCUAUAUUUUACUCUA	UUACUCUAUAUUUUACUCUAUUAUAGAAUAACUCUAAUAUAGAAUGAACCAUCUAACAAAUUCAACUAUAUAAUAGAAUUACAUUUUAGAGUAAAAUAUAUAAAAAAUAUU
Myseq-262	NA	15	AUUUUAGAGUAGAAAAUAGAGUG	CUCUAUUUUUUACUCUAAAAUAGAGUAACUCUAUAAUAGAGUAUGAGUUUGCUCCAAUGUUACUCUAUUUUAGAGUAGAAAAUAGAGUG
Myseq-263	NA	15	GCUCAGUGGUAGAGCAAUUGAC	GCUCAGUGGUAGAGCAAUUGACUGCAGAUCAAUAGGUCACCGGUUCGAACCCGGUAGGGCCCUCAAAAUCAUUUUUUUCUUAACUCUGUUUUUAUUUUGUUAAUUCUCCUCCCUUUUUA
Myseq-264	NA	28	CAUUGGAGCAAACUCAAACUCUA	CAUUGGAGCAAACUCAAACUCUAUUAUAGAAUUACUCUAUUUUAGAGUAAAAAAUAGAGUAAACCAUUGGAGACGGUCUUAAUGCUAGUUUCGUUGAAAAUGUGUUUGAUUUUUUUUCUUUGGC
Myseq-265	NA	19	AAGAGAUUUGUACGACUGGUAC	AAGAGAUUUGUACGACUGGUACUGCGGUUAAAAAUUGGUACAUUUGCGGGUGACUUAUGACUGGUUAACUACCAAAUGCAGUAACAGUCAAAUAAUAAAUUAACAAU
Myseq-266	NA	22	UUUCCAAAUGUAGACAAAGCA	CUUUGUCUAUCGUUUGGAAAAGAUUGAUGACGCUAUCUACACUUUUCCAAAUGUAGACAAAGCA
Myseq-267	NA	16	GCCGUCUUAGCUCAGUGGUAGA	GCCGUCUUAGCUCAGUGGUAGAGAGAGUGACUUUUAAUCCCGUGGCCGUGGGUUCGAUUCCCGCAGAUGACGAACUUUGCACUUAUUUUCGGUUUAUAUUUAACUGGAAAAUCUUGGUAUCAAAAAUAUUUUGAGAUGUUUU
Myseq-268	NA	8	AAUCAUCUGAAUGCAACUAUGU	AUGGUCCAUCUAGAUGUCUUAUCAAGAUGCUCCAUUUGGGUGUUGUUCGUUUCUUCAUUUCGUCCAUCCAUCCAGAUGAAUCAUCUGAAUGCAACUAUGU
Myseq-269	bra-miR398-5p, bra-miR400-3p	26	AAAAAUCUUUAGAAAGUGACAUG	AAAAAUCUUUAGAAAGUGACAUGUAUCGUCGGUGGUCCCCACUUUCUUCUUAUUCAACAUGUUGAAUCUUUUCAACACCAAUUAAUCCAAAUCAUCAAAUUUCAUUUUUCAACAUCCUCAUUGUAGGGAUUCAACU
Myseq-27	NA	6	AGGCAGUGACGACUCGGAAAA	UUUUUUUGUUGUUAUUGUUUCAUAUUUGUUUUCGAUGAUCUCUCAAUUAAAAUAGAGAAGGCAGUGACGACUCGGAAAA
Myseq-270	NA	23	UCGUGGACGACUGAAUUAUAAG	UAUAAUUCAGUCGUCCACCAGACAACUUACUUGUAAGUCGUCCAGGAUUUUUGUCAGAGAUUCUGGUCAAACCUCGUAAAUCCUGGACGACUUACAUGUAAGUCGUGACUUACAUUUCAGUCGUCUCGUGGACGACUGAAUUAUAAG
Myseq-271	NA	24	AGGACUCUUGUGAAAAAUGUGUG	CCCAUUGCGGAGUCUUUAGGAUUAGAUUAGUAUUAUUAUUUUUUUUUUGAAUAGCUAAGGACUCUUGUGAAAAAUGUGUG
Myseq-272	NA	3	AUGUGAACGACGAAAGACGAUUG	AUGUGAACGACGAAAGACGAUUGUUUUCUGGCACAUCGUGCUAGCCUAUCCGCCUUUUGAUUUUUCGUUUUGAUUUUUCGUCCGGGGUACAUGA
Myseq-273	NA	11	GCGGGGAUAGCUCAGUUGGGAG	GCGGGGAUAGCUCAGUUGGGAGAGCGUCAGACUGAAGAUCUGAAGGACGCGUGUUCGCUCCACGCUCACCGCAUUAUUUUAAAAAGUUUCAUUCUUGUUUUUCACACUGUUCUCUUCUCUGAAGCAUGUUAGCUU
Myseq-274	NA	100	UCGCUUGGUGCAGGUCGGGAAC	UCGCUUGGUGCAGGUCGGGAACCAAUUGUCUAACACAUCCACGAAGUUUUACUUGCUGGUUUGUGAGCAGGGAUUGGAUCCCGCCUUGCAUCAAUUGAAU
Myseq-275	NA	51	GCAAGUUGACUUUGGCUCUG	GAGCCAAGGAUGACUUGCCGAUUUUUUCCAACGAAUCUAUACUGAUUUUGGUGUUUGGCAAGUUGACUUUGGCUCUG
Myseq-276	NA	6	ACGUGUCUAUUAUAGUGUGAAUG	UUUAUGAUUAUAGUGUGAACGCGUUAGCAUAUUUAUUAUCAAAUCAUUGUGAGAUUGCCACGUGUCUAUUAUAGUGUGAAUG
Myseq-277	NA	500	UGACAGAAGAGAGUGAGCAC	UUUCCUCUUUUCCUUCGAUUAUAUAUAUUCCCUCCGGUUUUCUCCUAACCCUAAGUCUCUCAGAUCUAUCUCUACAGCCUCAAAGUCUCCUCCCUUCACGCUCAGAAUUUGUAUUGGUAAAUUAAGUGAGUUCCGGAACAAAAGUUUAGAGAAGUACAACGAAUUUGACAGAAGAGAGUGAGCAC
Myseq-278	NA	500	UGACAGAAGAGAGUGAGCAC	UGACAGAAGAGAGUGAGCACACAAACGCACUUGCAUGUUCGAUGCACUUGCUUCUCUUGCGUGCUCACUGCUUUAUCUGUCAGA
Myseq-279	NA	11	UGGUCUAGUGGUAUGAUUCUCGC	GAUGAACCAACCCUAGUCGAUUUAAAUGUCUCUCUUUAAGAGUUUUUGAACUAAUCUUUUUCACUUGUAACGUCUAACAAUAAAACUAGAAGGAGUUAUCAACAACUUAAACAACAUGGGCGUUUGGUCUAGUGGUAUGAUUCUCGC
Myseq-28	NA	500	UUGACAGAAGAUAGAGAGCAC	UUGACAGAAGAUAGAGAGCACUAAGGAUGACAUGCAAGUACAUACAUAUAUAUCAUCACACCGCAAGUGGAUAUAAGGAAAUUCAAGAAAGAGAGGAAAAAAGAGCCUGCAUCUCUACUCUUUUGUGCUCUCUAUACUUCUGUCAAUA
Myseq-280	NA	11	UGGUCUAGUGGUAUGAUUCUCGC	UGGUCUAGUGGUAUGAUUCUCGCUUUGGGUGCGAGAGGUCCCGAGUUCGAUUCUCGGAACGCCCCUUUUUUUAGAAUCUAGUGUUUUGCCAUU
Myseq-281	NA	23	AUAGGUGUCACUCAAUUAGGUAG	AUAGGUGUCACUCAAUUAGGUAGUCAAUUACAUUCAAUUGAAAAAUAAGUAGGUCCACAUUCGAUUUUUAUAUGUUGUUAGAUACAUAAGUUGGUCAAACUAUAUGAUAUAAUGAUAUGAUAUGAUAUUUUCUUUCAUUAAAUAACACCUACGGAAUUACCAUAAAUGACUAAUAUAUAUAUGA
Myseq-282	NA	29	UCUAUAUGUAGAGAUCUCUAUUU	UCUAUAUGUAGAGAUCUCUAUUUUAGAGAAAUACAUUUUAGUAAAACUCACCUCUAUUAUAGAGUUCCUCUAUUUUAGAGGUAAAAAUAGAGAAAUACAUGGGAGA
Myseq-283	NA	17	CCGACCUUAGCUCAGUUGGUAGA	CCGACCUUAGCUCAGUUGGUAGAGCGGAAGACUGUAGUAGUUGCUGUAAUCUUUAGGUCGCUGGUUCGAUUCCCGCAGGUCGGAA
Myseq-284	bra-miR400-5p	23	UGGAUAUGAUGAAAUGGCAUA	UGGAUAUGAUGAAAUGGCAUAAUGUUUUGUGACACCCAGUCUGAUCUGCAUAUGCAGAGUGAUUGACUUGCCUUGUUCUCUGAUCCAAA
Myseq-285	NA	9	UGGUCUAGUGGUAUGAUUC	GGUAUACUACUGAUCGAUGACUUUACUAUGGCACAUUAUAAUACCUAGUCAUUCACUGCCUUCAGACUACCAGAAAAGUACAUCAUUCAAAAGUUUUUAAUUAGUGUAUUUUAGGGACACAACAAGAAUAAAAAGGGCAUUUGGUCUAGUGGUAUGAUUC
Myseq-286	NA	29	UCUAAAAUAGAGGAACUCUAU	UCUAAAAUAGAGGAACUCUAUUAUAGAGGUAUACAUUGGAGUAAAUCCACCUCUAUAAUAGAGAUCUCUAUUUUAAAGA
Myseq-287	NA	23	AUAGGUGUCACUCAAUUAGGUAG	AUAGGUGUCACUCAAUUAGGUAGUCAAUUACAUUCAAUUGAAAAAUAAGUAGGUCCACAUUCGAUUUUUAUAUGUUGUUAGAUAUAUAUAAGUUGGUCAAACUAUAUGAUAUAAUGAUAUGAUAUGAUAUUUUCUUUCCUUAAAUAAAACCUACGGAAUUACCAUAAAUGACUAAUAUAUAUAUGA
Myseq-288	NA	1	GUAGUGGUUAGCACUCUGGAC	CCAAGGGCUAACUUUCUAUCCUGCGCUAGUGAAUCAAAUGCCAUCCUUAAGAGUGCAGAGGCUAUUAUUGUUUAGGUAGAUUAAAUAUUAAGAAAUAAACAAAAAGGUUCUAUGGUGUAGUGGUUAGCACUCUGGAC
Myseq-289	NA	31	ACUAUUAGAGUUGGACAUCUCUU	GAUAUUGUCCACUUUGGGCCUUAGAGGCUGGCCCGCAUGGAUUUACUUUUGGUUUCCUUCCCAAAAGGCCUCGUACUAUUAGAGUUGGACAUCUCUU
Myseq-29	NA	479	AGCCAAGGAUGACUUGCCGG	UGCAUCUCAACUAGGCUUUACCACAACACAUGAGUCAAAGAAAGAGAACACAUUUGAAAUAAGCAGCUCUAGAUCGAGAGACAACGAUGGGAGUCUCUGGCUGUAUCAGAAGGUCUUGCAUGAAGGAAUAGAGAGUGGAAUUGAGCCAAGGAUGACUUGCCGG
Myseq-290	bra-miR403-3p, bra-miR403-5p, bra-miR408-3p, bra-miR408-5p	308	UUGAGCCGUGCCAAUAUCACG	AGAUAUUAGUGCGGUUCAAUCAAAUAGUCGUACUCUUAGCUAUUAGAGAUCGGUUUUGUUCGAUUGAGCCGUGCCAAUAUCACG
Myseq-291	NA	11	GCGGGGAUAGCUCAGUUGGGAG	GCGGGGAUAGCUCAGUUGGGAGAGCGUCAGACUGAAGAUCUGAAGGUCGCGUGUUCGAUCCACGCUCACCGCAUCUUAUUUUUUUAUUUUCUGCCUUUUGGGCCCUUCACUCCCUAAUU
Myseq-292	NA	13	ACAUUAUGCAAUACUCUGAGCC	ACAUUAUGCAAUACUCUGAGCCUUCAACAGAUUUUGAGUCUGAUUAUUUUUAUUUUUUUUGAGUCUGGUUAGUUUUUAUGUUUUACAAGAUUUUUAGAACUGUUUUUUAGUUUUCCCACAUCUUCUUGCUGAAGAGAUGGAUCUCAACUCGUUUGGUUGUGAUGAUUGUAAAUGUACCUCAUAUUGUAUUGUCU
Myseq-293	NA	11	UGGUCUAGUGGUAUGAUUCUCGC	GAGAAUCUACUGUAAGCCAAGUAUUGAACUUGAGAUGUUAUCUGUCCAAGUGAACAAGUGCACACACCCAAAACAAAAGCCAAAAAAUUCAAUGAUUAUUAUUGUAUAAUAAAUUAUAUGUAGUCAGCUAAUAACAAAAAGGGCGUUUGGUCUAGUGGUAUGAUUCUCGC
Myseq-294	NA	30	AAAAAGUGAGAAUUGAAUCUGAU	AAAAAGUGAGAAUUGAAUCUGAUUUUUUAAUAAGCCCAACAGGUCCAAGAGAGAUUUGAUGUGGGCUGGAUCCAAAAAUAAUGACCCAAUAUAGAUUUGUUAUUAAUAUUACUUAAUUG
Myseq-295	NA	295	UGCCAAAGGAGAGUUGCCCUG	GGGCAUCUUUCUAUUGGCACGAGACAGUGAGAUGUGCUCUUUUUUUUGUGUGUGUUCAUGGCUACUUGGCUCUGUCACUUGCCAAAGGAGAGUUGCCCUG
Myseq-296	NA	23	AUAGGUGUCACUCAAUUAGGUAG	AUAGGUGUCACUCAAUUAGGUAGUCAAUUACAUUCAAUUGAAAAAUAAGUAGGUCCACAUUCGAUUUUUAUAUGUUGUUAGAUACAUAAGUUGGUCAAACUAUAUGAUAUAAUGAUAUGAUAUGAUAUUUUCUUUCCUUAAAUAAAACCUACGGAAUUACCAUAAAUGACUAAUAUAUAUAUGA
Myseq-297	NA	9	AUUGGUUGGUGAACCUAGAGAU	AUUGGUUGGUGAACCUAGAGAUUCACCCUAGGGGUGAACCCAAGAAUAACUCUUUUUGGAUCUUAUAGUGAUAUGUAGUCAAACUAAAUCUUCACUUCAUCUACUUGAAAAUACCAUUUUUGGUUCAUUUUCAGUUAUAUAUUUGCAUCAAAAAUAUUAUACCACUAGGUUAAGAUCCACGCCUUGCA
Myseq-298	NA	16	GGGUCCAUAGCUCAGUGGUAGA	UGCACACAGCUAUUCUACAUGGUGCUUGAGAUUAUUAAAUCUGUCAUUAAGAGAAAGAAUGGCAAUUAAGCAUCCAAGGGUCCAUAGCUCAGUGGUAGA
Myseq-299	NA	295	UGCCAAAGGAGAGUUGCCCUG	GGGCUUCUCUCUAUUGGCAGGUCCCUUGUUUUCACACAUACACGCACACACGUAUAUACAUAUUAUAUAUAUAUAUAUAUAUAUUCAUGUUAGUAUCAGAUUUUCAAAUAUAUACACCCACACAUACACAUAUAUUCAUGUUAUAUCAGAAAGACAAAAAUGAUCUGCCAAAGGAGAGUUGCCCUG
Myseq-3	NA	14	UUAGAUUUUAUUGCUGUAGAAUU	AGCUGUAGCUGUAGAAUUUUUGCUGUAAAAAAAAAUCUGUAGAAUUUUUACUGUAGCUUUAGAUUUUAUUGCUGUAGAAUU
Myseq-30	NA	479	AGCCAAGGAUGACUUGCCGG	AGCCAAGGAUGACUUGCCGGUUUAUAUACAAUCGGUUCAUGAACCAUUGUUUUGGUCACAUACUCAGCCCUUUGGUUGUGUCUGGCAAGUUGACCUUGGCUCU
Myseq-300	NA	19	UCAAAGUUGUGACUUCUGUUUUA	GCACCAUGUUAAAUUUUAAUUAAUGGUGGUUGACUUACUCACACUCCGAUUUUAAGGUAAGAGUAGUCAACAAUGUUUAGGCGUUAGUGCUGGAGUAAUAAAUGUUAUGUUAAUAAAUGAUUUUCUAGAUAGAGUCCAUUUUUAAAAAAAUCACACAUGAAUCAAAGUUGUGACUUCUGUUUUA
Myseq-301	NA	8	AAUCAUCUGAAUGCAACUAUGU	CUAGUUAGGCCCUGUUCGUUUGUACAUCUGGAAGAUGCAUCCAGAUGGUCCAUCUAGAUGUCUUAUCCAGAUGCUCCAUCUGGAUGUUGUUCGUUUCUUCAUUUCGUCCAUAUUUCAGAUGAAUCAUCUGAAUGCAACUAUGU
Myseq-302	NA	15	AUUUUAGAGUAGAAAAUAGAGUG	AUUUUAGAGUAGAAAAUAGAGUGAUAAACAAAAAAAAUAAAUUACUCUAUAUUUGGAGUAAAUCUAUUUUUCACUCUAUUAUAGAGUGAGAAAUAAAGUACUAUUAGAGCAUUUUCUACUCUAAACUUUAUUUUAGAGUGAAAAAUAUAGUAGGGUUGGAGAUGCUUUAAGAGUUGUGAUUUUAUUUUUUUACUCUAGAAAUA
Myseq-303	NA	23	UCGUGGACGACUGAAUUAUAAG	UCGUGGACGACUGAAUUAUAAGUCGUCUGUGUAUAAUUAAAUCUUGAAGUUUUUUUUUUCAAUUGCAAAACUAACCUAUGACGACUUAACUUUAAGUCGUCUACUUUU
Myseq-304	NA	44	AGUCAUUUGGAUGAAGAUGAGAG	UUCAUUUUGGUUUGAACACAUUUAGGGCCCGUUUGUUUCUCCAUCUAGAUGAGUCAUUUGGAUGAAGAUGAGAG
Myseq-305	NA	44	AGUCAUUUGGAUGAAGAUGAGAG	AGUCAUUUGGAUGAAGAUGAGAGUUUUUUUUGUUUAGGCACUAAAAGUGCAACUCAUUCAAAUGUAUCAUCCGAAUGACUUU
Myseq-306	NA	100	UCGCUUGGUGCAGGUCGGGAAC	UCGCUUGGUGCAGGUCGGGAACUGAUUGGCUGACACCGCCACGUGGGUUUUCACGGUUGGCUUGUGAGCAGGGAUCGGAUCCUGCCUUCCAUCAACUGAAU
Myseq-307	NA	23	AUAGGUGUCACUCAAUUAGGUAG	ACUUGAUUCUGGUCUCACCGCGUUCGAGAUCUCAGUUUUUACUUUUCAGUGAUAUGAAGCUAUGAACAAGCCAAUUAUCUUUCACAUCCCUUAUAUAUUAAUUGAGGAACAUUUGAAAAGAUGUAACCUCAAUUUUGUAUUAAUUAAAAGAUGCCCCAAUGCAUAGGUGUCACUCAAUUAGGUAG
Myseq-308	NA	23	AUAGGUGUCACUCAAUUAGGUAG	AUAGGUGUCACUCAAUUAGGUAGUCAAUUACAUUCAAUUGAAAAAUAAGUAGGUCCACAUUCGAUUUUUAUAUGUUGUUAGAUACAUAAGUUGGUCAAACUAUAUGAUAUAAUGAUAUGAUAUGAUAUUUUCUUUCCUUAAAUAAAACCUACGGAAUUACCAUAAAUGACUAAUAUAUAUAUGA
Myseq-309	NA	235	UGAAGCUGCCAGCAUGAUC	UGAAGCUGCCAGCAUGAUCUUAACUUCUCUCUCUAUAUAUUAUAUAUGUAGAUUUGAUCAGGGAAGAUCAGAUCAUGUGGCAGUUUCACC
Myseq-31	NA	9	AUUGGUUGGUGAACCUAGAGAU	AUUGGUUGGUGAACCUAGAGAUUCAUCCUAGGGGUGAACCCAAGAAUAAGUCUUAUAUAAAUACACAAAAGUGUUUAUAUCUUCUUCUAUCUCAAAACCCUCGCGGCCUCUUCAAAUUGUUUCUGUCGUUCUCUCUCUCGCUUGCACUCCUGAUUUCCUCCAUAUACACCAUUGUUCAUCUCUUCUCUCCUUCUCCAUUAU
Myseq-310	NA	5	GGGGAUGUAGCUCAGAUGG	GUUUGAUAUUUUCCUAAUUAUUUUAGAUAUAAAAGUCAAUGUGAAAUUGAUUAACAAUUGGGGAUGUAGCUCAGAUGG
Myseq-311	NA	8	AAUCAUCUGAAUGCAACUAUGU	AUCUAGAUGUCUUAUCCAGAUGCUCCAUCUGGGUGUUGUUCGUUUCUUUAUUUCGUUCAUGCAUCCAGAUGAAUCAUCUGAAUGCAACUAUGU
Myseq-312	NA	8	AAUCAUCUGAAUGCAACUAUGU	AAUCAUCUGAAUGCAACUAUGUUCGUUUGCUUUUUAUUUUUUUUAACUUGCAUAUGCAUCUAGGUGGACUU
Myseq-313	NA	12	UGUGACUUGUGCUUUAGUAUAUA	AAUACAAGGGAUAAGGGAUAUGUUUUAGAAAAAUCAGGAAUUUAGAUAGUUAAAGCUUUCCUAUGUGUUAAAAAUUUAGUGAUUAUGUGACUUGUGCUUUAGUAUAUA
Myseq-314	NA	12	UGUGACUUGUGCUUUAGUAUAUA	UGUGACUUGUGCUUUAGUAUAUAAGGGAUAGAGGAUAUGUUUAAAGCGAAUUAGGUGCUGUUGAGUUGUAUAAAUUCUUAAUGUGGCAUUGUUUUCGAUAUUCAAAAAACUGGAGGCAUCGCUAG
Myseq-315	NA	172	UGCCUGGCUCCCUGUAUGCCA	UGCCUGGCUCCCUGUAUGCCACAAGUGGGUAUCGAUUUUGUUAAAAAAUUGGCUGCUGGUGGCGUACGAGGAGCCAAGCAUG
Myseq-316	NA	6	ACGUGUCUAUUAUAGUGUGAAUG	ACGUGUCUAUUAUAGUGUGAAUGCAUUUAUUGCAAUGCUUCUCUUUUAAUAUAUAAGGGAUGUCUCGUUAAGGAUUUGGUGGUAAAAUUGGUCCAAGUAAUUUUCAUAAUAAAUGAAACACUGUAAUUAGAUGCCCAU
Myseq-317	NA	31	ACUAUUAGAGUUGGACAUCUCUU	AUAUUGUCCACUUUGGGUCUUAGGCAAGCCCGCAUGGAUUUAAUUUUGGUUUCCAUCCCAAAAGGCCUCCUACUAUUAGAGUUGGACAUCUCUU
Myseq-318	NA	15	AGACCGGAAUAGAACAACCAAUA	AGACCGGAAUAGAACAACCAAUAAAACAUAACGAUCUAUGAAAAGAGCGUGCAUUCUUAGCUAGCGAAUCCGCAAUCUCAUUUUGCAUCCUUUGGAAGUAGCUGAUCUUGAAGUCCGAAAAACACAACUGAAGAGUUUGAAUGAUUUCCAGCUAUGUUGAGAAGUUAGGCCAAUCUUGUGGCUGUUCUAGCAUCGCAAUCAGG
Myseq-319	NA	16	AGUGUGAACAUAUUUAUGUAGAG	UAACGUAAAGAUGAACCAUGCAUGUGAGUUUUAUAUUAAUAAAAACGUAAAGUACACAGUGUGAACAUAUUUAUGUAGAG
Myseq-32	NA	19	AAGAGAUUUGUACGACUGGUAC	UGCGGUUGCGGGAGUUUGUGGAUGCGGGCAAUUACGGUUUCUAGCGGUUUUAAGAGAUUUGUACGACUGGUAC
Myseq-320	NA	25	AAGAUCAAAGGGAACUUAGGCGG	AAGAUCAAAGGGAACUUAGGCGGUUGAAACCCAAUCUACUAGUGACAUGGCAGUUUGAUAGGUGGAGAAUAUUUUACCUAUGGUACUUCUAGAAAAACUAGGAUUUAGCUUCUUUUAUACAGU
Myseq-321	NA	28	CAUUGGAGCAAACUCAAACUCUA	CAUUGGAGCAAACUCAAACUCUAUUAUAGAAUUACUCUAUUUUAAAAUAAAAAAUAGAGUAAGCCAUUGGAGAUGGUCUAAGACCAUCUCCAAAUGAAACUCUAUUUUUUCCUCUAUAAUUUACACCAAAAUAGAGUAACUUUAUUAUAGUGUAACUUUUGCUCCAAUUGUG
Myseq-322	NA	23	AUAGGUGUCACUCAAUUAGGUAG	AUAGGUGUCACUCAAUUAGGUAGUCAAUUACAUUCAAUUGAAAAAUAAGUAGGUCCACAUUCGAUUUUUAUAUGUUGUUAGAUACAUAAGUUGGUCAAACUAUAUGAUAUAAUGAUAUGAUAUGAUAUUUUCUUUCCUUAAAUAAAACCUACGGAAUUACCAUAAAUGACUAAUAUAUAUAUGA
Myseq-323	NA	19	AAGAGAUUUGUACGACUGGUAC	AAGAGAUUUGUACGACUGGUACUGUGGUUAAAAAUUGGUGCGUUUACGGGUGAUUUAUGACUGGUUAACUACCAAAUACGGUAACAGUCAAAUAAUAAAUUAACAAU
Myseq-324	NA	8	CACACUGAAGGUCUCCGG	CACACUGAAGGUCUCCGGUUCGAACCCGGGCGAAGUCAAUAUUUUUAUCCUUCUGAUAUAGGCUUUAAUGAGUCCAUAGGGCUUUAGUGUUUU
Myseq-325	NA	8	CACACUGAAGGUCUCCGG	CACACUGAAGGUCUCCGGUUCGAACCCGGGCGAAGUCAAUAUUUUUAUCCUUCUGAUAUAGGCUUUAAUGAGUCCAUAGGGCUUUAGUGUUUU
Myseq-326	NA	14	AGAUAUAUGGUAUAUGUAGAGAU	AGAUAUAUGGUAUAUGUAGAGAUUUUUAUUACUGUUGAAUGCGGUGCGGUGCAGAACUAAUGUUACUAUUCGGAGCCUUAAUAUGAAAUCUAUUUAUAUAUUAGGUAUUAUA
Myseq-327	NA	13	CUGAAUUGGCAGACAGACGAA	CGUCUGUCUGCCAAUUCAGUGGAACGACAAGGAGAAAGUGGACGGAAGUGCAGCUGGUUUGUACUUGAGAGGAACCUUUGACGAUGGUCGGAGGUUUCACUCAAGUAUAAACCAACUUCACUUCCCUCCAUUUUCUCCUUAUCGCUCUACUGAAUUGGCAGACAGACGAA
Myseq-328	NA	13	CUGAAUUGGCAGACAGACGAA	UGUCUGUCUGCCAAUUCAGUGGAACGACAAGGAGAAAGUGGACGGAAGUGCAGCUGGUUUGUACUUGAGAGGAACCUUUGACGAUGAUCGGAGGUUCCACUCAAGUAUAAACCAACUGCACUUCCCUCCAUUUUCUCCUUGUCGCUCCACUGAAUUGGCAGACAGACGAA
Myseq-329	NA	153	UAUUGGCCUGGUUCACUCAGA	UAUUGGCCUGGUUCACUCAGAUCUUCUCGAACCACACCACGGACAACUCUCUUAGUUAUCUGAUUGAGCCGCGUCAAUAUC
Myseq-33	NA	20	AAUCUUAUUGGUUGGUGAACCUA	AAUCUUAUUGGUUGGUGAACCUAAAGGUUCACCCUAGGGGGUAGACCUAAGAAUAAGUCUUUUAAUAAUUUGUUUUCAUAAAAACCAAUAUAAAUGU
Myseq-330	NA	324	UCGGACCAGGCUUCAUUCCCC	GGACUGUUGUCUGGCUCGAGGACUCUUAUUCUAACUCAAUCACGUUUUAUAAAAUCUACUUGAUCUGAUGAUUGAUUAGGGUUUUAGUGUCUUCGGACCAGGCUUCAUUCCCC
Myseq-331	NA	29	UCUAUAUGUAGAGAUCUCUAUUU	UCUAUAUGUAGAGAUCUCUAUUUUACAGAAAUACAUUGGAGUAAAACCCAUUUCUAUUUUAAAGGUAAAAAUAGAGAAAUACAUUGGAGA
Myseq-332	NA	500	UGACAGAAGAGAGUGAGCAC	GUUCUUUGCCUUCUUUAGUUAAAACUUAGAUCUAACCAUAACCAUUAAUCUCUUAUCUUUUCACUGACCCAAUGAUUCUUAUUCUUCGUUUUAUCUUGUAGAUCUCUAGAGUUGGAUGAAUUGUGAGUGAAUGAGCUGGGGCAAAAGAAACACACAGAAACUGACAGAAGAGAGUGAGCAC
Myseq-333	NA	500	UGACAGAAGAGAGUGAGCAC	UGACAGAAGAGAGUGAGCACACAAAAGUAAAUUGCAUAUGUUGCAUUUGCUUCUCUUGCGUGCUCACUGCUCUUUCUGUCAGA
Myseq-334	NA	19	AAGAGAUUUGUACGACUGGUAC	AAGAGAUUUGUACGACUGGUACUGCGAUUAAAAAUUAAUGCAUUUACGGAUAACUUAUGACUGGUUAACUACCAAAUGCGGUAACAGUCAAAUAAUAAAUUAACAAU
Myseq-335	NA	6	ACGUGUCUAUUAUAGUGUGAAUG	UUUAUGAAUAUAGUGUGAACGCGUUAACAUAUUUAUUAUCAAAUCAUUAUGAGGCUGCCACGUGUCUAUUAUAGUGUGAAUG
Myseq-336	NA	308	UUGAGCCGUGCCAAUAUCACG	AGAUAUUAGUGCGGUUCAAUCAAAUAGUCUCACUCUUAGUUGAUAGAGAUUGAUUUUGUUCGAUUGAGCCGUGCCAAUAUCACG
Myseq-337	NA	22	UAAAUUCAAGGCUUUUGAGACUA	GCAUUUGAUGCUUUGAGUAUGCAAUCUUAAUUAAAAAUUCUUAUCCUAGUAUUUAAGAAUAUCUACAAAAGGCCGUAUAAUCAAUGAUGAUUUAUUGCAAUAUUGAUAUACCAUUAUCCUACUAUAUAAAAGGGACUAAAUUCAAGGCUUUUGAGACUA
Myseq-338	NA	23	AUAGGUGUCACUCAAUUAGGUAG	AUCAGAAGUUGUUGUGAUGCUAACCUUGAAUAAUAUCCCUUAUAUAUUAAUUGAGGAACAUUUGAAAAGAUGUAACCUCAAUUUUGUAUUAAUUAAAAGAGGUCCCAAUGCAUAGGUGUCACUCAAUUAGGUAG
Myseq-339	NA	23	AUAGGUGUCACUCAAUUAGGUAG	AUAGGUGUCACUCAAUUAGGUAGUCAAUUACAUUCAAUUGAAAAAUAAGUAGGUCCACAUUCGAUUUUUAUAUGUUGUUAGAUAUAUAAGUUGGUCAAACUAUAUGAUAUAAUGAUAUGAUAUGAUAUUUUCUUUCCUUAAAUAAAACCUACGGAAUUACCAUAAAUGACUAAUAUAUAUAUGA
Myseq-34	NA	5	AUUUUAGAGUAGAAAAUAGAGUG	AUUUUAGAGUAGAAAAUAGAGUGAUGAACAAAAAAAACAAAUUACUAUAUAUUAAUAUUGAGUAAACCUAUUUUUCACUCUAUUAUAGAGUGAGAAAUAAAAUACCAUUAGAGCAUUUUUUACUUUUAACUCUAUUUUAGAGUAA
Myseq-340	NA	6	AAUGUAUGCCUCUAUAAUAGA	AAUGUAUGCCUCUAUAAUAGAGUUCUUCUAUUUUAGAGAAAAAUAUAGAGGAAUCCUACUUUUUACCUUUAUAUUUAGAGAUGAAAAUAGCAAAUCUCUAUAUUUUCCCCUAUAAAUAGAGGAACUCUAUUAUAGAGUCAUACAUUAG
Myseq-341	NA	11	UGGUCUAGUGGUAUGAUUCUCGC	AGGCUUUAUAUAGAUUAAACAACAUAAACAUGCAACAUUAUAUUCGAUAUAAAAAUAAUCUACUGAAUUUAAAGCAAAUGGGUGUUUGGUCUAGUGGUAUGAUUCUCGC
Myseq-342	NA	500	UGACAGAAGAGAGUGAGCAC	UGACAGAAGAGAGUGAGCACAUGCAGGCACUGUUAUGUCUCCAUAACUUUGCGUGUGCGUGCUCACGGCUCUUUCUGUCAGU
Myseq-343	NA	11	UGGUCUAGUGGUAUGAUUCUCGC	GAGAAGGAGACUAGUGCCGGCGUUAGGUUAAGUCGAUGAGUUGAUAUAUAUACACUCACUGCAAAACCCUAGUUUUAAUUCUGUAAAAUAAACGUAUAAGCCAAUUAUAUUAAUUCUCGUGCUCUUAUCAAAGGGCGUUUGGUCUAGUGGUAUGAUUCUCGC
Myseq-344	NA	20	AAUCUUAUUGGUUGGUGAACCUA	AAUCUUAUUGGUUGGUGAACCUAGAGGUUAAUUCUAAAAACCUGUAGAAACCGAUUUCUACAUAUUAGUUGUAGAGAAAUACUUGGGUUCACCCCCUAUGGUGAACCUCUAGGUUCACCAACCAAUAGGAUUUU
Myseq-345	NA	20	AAUCUUAUUGGUUGGUGAACCUA	GGGAGUGAACCUAAGAAUAAGUCUUUUUUAAAAGAUUUUGAAUAUAAAAUAAUACAAUCUUAUUGGUUGGUGAACCUA
Myseq-346	NA	3	UGUCGAAUCGUCUAUGUAAUAUU	UCUUAUAGGACGACUCAAGGGAUGCAGUUAGACGUAGAUCCUCAUAAAAUAUGUAGUAUUGUCGGUUGUCGAAUCGUCUAUGUAAUAUU
Myseq-347	NA	23	AUAGGUGUCACUCAAUUAGGUAG	AUAGGUGUCACUCAAUUAGGUAGUCAAUUACAUUCAAUUGAAAAAUAAGUAGGUCCACAUUCGAUUUUUAUAUGUUGUUAGAUACAUAAGUUGGUCAAACUAUAUGAUAUAAUGAUAUGAUAUGAUAUUUUCUUUCCUUAAAUAAAACCUACGGAAUUACCAUAAAUGACUAAUAUAUAUAUGA
Myseq-348	NA	13	AACAAACUCUAUAGAAAUCUAAG	AACAAACUCUAUAGAAAUCUAAGCUCCAUUAACAGCCCCUUAGUUACAUGGUCUGGUGCAAAGGCUUUUUCGGUUUUAGUCUUGCCAUGAAACUUGAGCUACCGUUUUCGUUGAGCAAUGUAUU
Myseq-349	NA	19	UCAAAGUUGUGACUUCUGUUUUA	UAACAGAUUUGUUAGAAUUUUAAAGUAAAUAUAUUUAUAUUUAAAAUGAAAAGAUAUCAAAAGAUAUUAUGAUUAAAAUAUUUUAAAAAUUCUAUUUAUUAUUAGUCUUAACUAAAAUGUAAUAUGAAUUUAUAUGAAUAAGUCCAUUAGGUCUGUUUUUUAAAAAAAUCACACAUGAAUCAAAGUUGUGACUUCUGUUUUA
Myseq-35	bra-miR5654a	35	UUGGAUAAUUGAAGAUAUAAA	UAUAUCUUCACAUAUCUAAAGAGUUUCUUCAGUCUCUAUGAAAAUUUACUGAAGAAAUACUUUGGAUAAUUGAAGAUAUAAA
Myseq-350		29	UCUAAAAUAGAGGAACUCUAU	UCUAAAAUAGAGGAACUCUAUUAUAGAGGCAUACAUUAGAACAAAUCCACCUCUAUAAUAGAGAUCUCUAUUUUAAAAA
Myseq-351		29	UCUAAAAUAGAGGAACUCUAU	AGAGUUCUUCUAUUUAUAGAGGAAAAUAUACAGAUUUGCUAUUUUCAUCUCUAAAUAUAGAAGUAAAAAGUAGGAUUCUUCUAUAUUUUUCUCUAAAAUAGAGGAACUCUAU
Myseq-352		19	AAGAGAUUUGUACGACUGGUAC	ACCCUCAUUGAGUAUGCUCUUAGGGCCUGACUGGUUCAAACGCAGCGGUUGUGGUUGCGGGAGUUUGUGGAUGCGAGUGGUUGUGUUUUCUAGCGGUUUUAAGAGAUUUGUACGACUGGUAC
Myseq-353		23	AUAGGUGUCACUCAAUUAGGUAG	AUAGGUGUCACUCAAUUAGGUAGUAAAUUACUUUCAACUGAAAAAUAAGUAGGUCCACAUUCGAUUUUUAUAUGUUGUUAGAUACAUAAGUUGGUCAAACUAUAUGAUAUAAUGAUAUGAUAUGAUAUUUUCUUUCCUUAAAUAAAACCUACGGAAUUACCAUAAAUGACUAAUAUAUAUAUGA
Myseq-354		20	AAUCUUAUUGGUUGGUGAACCUA	AAUCUUAUUGGUUGGUGAACCUAAAGGUUCACCUGGUGGGUGAACUCAAGAAUAACUAUUUAAUUAUGAGUUAUUCUUGGGUUCACCCCUAGGGUGAACCUCUAAGUUCACCAACCAAUAUAUUUC
Myseq-355		13	UUGAAGCGAUUUGUAGCGGUUUA	UUGAAGCGAUUUGUAGCGGUUUAUAUGAUUGUUUCAAAACGAUGUCAACCGCUACCAACCGCAAAAGC
Myseq-356		312	UGAUUGAGCCGCGCCAAUA	UUGGCCUGGUUCAUUCAGAUCUUCUUGAACCAUAUAUGCAUUCUCUUUGAUAUCUGAUUGAGCCGCGCCAAUA
Myseq-357		6	AAUGUAUGCCUCUAUAAUAGA	AAUGUAUGCCUCUAUAAUAGAGUUCCUCUAUUUUAUUUUAAAAGAAAAUAUAGAGGAAAAUUACUUUUUGCCUCUAUAUUUAGAGGUGAAAAUUACAUAUCUCUAUAUUUUUCCCUAUAAAUAGAGGAACUUUAAUAUAGAGGCAUACAUUGG
Myseq-358		19	AGAUAUAUGAUAUAUGUAGAGAU	AGAUAUAUGAUAUAUGUAGAGAUUGUUGUUACUGUUAACUACAAUGCGGAACGGAGUGGUUCGUAACAUUCGAAACCAUAGACUAUUUCAACUAGUGUUUUAAAAUACGCUAUACGUUCUUACGGUGAACUACCGUAAAGUGCUUAGCUAUAUAUGCGGAGGUUUAU
Myseq-359		23	UCGUGGACGACUGAAUUAUAAG	UCGUGGACGACUGAAUUAUAAGUCGUCUGUAUAUAAUUAAAUCUUGAAGUUUUUUUUUUCAAUUGCAAAACUAACCUAUGACGACUUAACUGUAAGUCGUCUACUUUUAAAAAAAUAUUAUUAUUUUAAUUUUCACUAGACGACUGAAAUGUAAGUCGUCCAAAAAGU
Myseq-36		17	AUAAGGACUCUUUCUUAGUGAA	CCUUAAGGGGGAAUCCUUAGGAAAAAAAUAAUUAAGUAAUCGGUAGAUCCCACCAAAAGUUAAGGAUUCAAUUCUUAAAAUUCCUAAAUAAGGACUCUUUCUUAGUGAA
Myseq-360		13	CUGAAUUGGCAGACAGACGAA	CGUCUGUCUGCCAAUUCAGUGGAACGACAAGGAGAAAGUGGACGGAAGUGCAGCUGGUUUGUACUUGAGAGGAACCUUUGACGAUGGUCGGAGGUUUCACUCAAGUAUAAACCAACUUCACUUCCCUCCAUUUUCUCCUUAUCGCUCUACUGAAUUGGCAGACAGACGAA
Myseq-361		28	CAUUGGAGCAAACUCAAACUCUA	GAGUUUAGAGUAAAAAUGAUCCAAUGGUACUUUAUAUCUCACUCUAAAAUAGAGUGAAAAAUAAGUUUAUCACUCUAUUUUUUACUUUAAAAUAGAGUACCAUUGGAGCAAACUCAAACUCUA
Myseq-362		23	UCGUGGACGACUGAAUUAUAAG	UACAAUUCAGUCAUCCGCCCGACGACUUACAUGUAAGUCGUCCAGGAUUUUAUUCCGAGAUUCUGGUCAAACCUCGUAAAUCCUGGACGACUUACAUUUCAGUCGUCUCGUGGACGACUGAAUUAUAAG
Myseq-363		8	AAUCAUCUGAAUGCAACUAUGU	AUGCAUCCAGAUGGUCCAUCUAGAUGUCCUACCCAGAUGCUCCAUCUGGGUGUUGUUCAUUUCUUCAUUUCGUCCAUGCAUCCAGAUGAAUCAUCUGAAUGCAACUAUGU
Myseq-364		22	UAAAUUCAAGGCUUUUGAGACUA	GCACAUCAUGGUAGCAUGAAUUCACAAACCGUUACCAAAAGUGACUAGUUAGGAUAUAUAACUGUAUCAUCCUACUAUAUAAAAGUGACUAAAUUCAAGGCUUUUGAGACUA
Myseq-365		27	AAGAAUAUUUGUGGAUAGAUGAG	UGGGGAUUGAUGAGUAUUAUUUUGAGUUUUUCAUCAACAGGUUGUAUUUUUAAAUAAUUUUCUUAAAAACUCCUAUUUUUGGAAAGUUUUCAUAUUUUUGAGAAAUAUUGUAGAUUAGGGUUUGUGAUUUAAAAAUUAGGAUAACAAGAAUAUUUGUGGAUAGAUGAG
Myseq-366		23	AUAGGUGUCACUCAAUUAGGUAG	AUAGGUGUCACUCAAUUAGGUAGUCAAUUACAUUCAAUUGAAAAAUAAGUAGGUCCACAUUCGAUUUUUAUAUGUUGUUAGAUAUAUAAGUUGGUCAAACUAUAUGAUAUAAUGAUAUGAUAUGAUAUUUUCUUUCCUUAAAUAAAACCUACGGAAUUACCAUAAAUGACUAAUAUAUAUAUGA
Myseq-367		240	UGAAGCUGCCAGCAUGAUCUA	UGAAGCUGCCAGCAUGAUCUAAUUAACUUUCUUUCUCUGUUGAUUUUAUGACAAUGGAAAAGAGAUGAGUGUCGAUUAGAUCAUGUUCGCAGUUUCACC
Myseq-368		14	CUUUAAGUUGUAGGUCAAUUUUG	AAUUAUAUAAACUUGUGGGGUGAAUAGGGCAAAACCAAUUUUCAAAAAAAAAUGGAGGUUAGUUUUGUGUUUGACUUUAAGUUGUAGGUCAAUUUUG
Myseq-369		9	AUUUUCGAUGUGGGAUCUUCUC	AUUUUCGAUGUGGGAUCUUCUCUCUAAUAUUUUCUGAUCGUAAAAAUAUUAUGGUGAAACAUGCAUGGACUGUAUAGGUUUUUCUCUCUUGAGCAAAAAAAAUUAAGAUUCACAAAAAUUUAGGAUUCACAAAAGAAAAAAA
Myseq-37		9	AGAUGGUUUCGGAACCAGAAGAG	AGAUGGUUUCGGAACCAGAAGAGUGGCCAGCGUUUGCAAGUUAUUUGGAAGACAUCAAAAGGCUGAGAGCAAGUUUCCUACAAUCAGAGAUCGUCCAU
Myseq-370		14	CUUUAAGUUGUAGGUCAAUUUUG	AAUUAUAUGAACUUGUGGGGUGAAUAGGACAAAACCAAUUUUCAAAAAAAAAGGUGGUUAGUUUUGUGUUUAACUUUAAGUUGUAGGUCAAUUUUG
Myseq-371		17	GUAAAAUGUGUCUGAAUAUGUU	CCUAUCUAUACUGACUUUUUUAUAUUUUUUCUGUGAUUUGAAUUUAAAAAGAGAUAAAACUUUCGAUAAGUUAUGUAAACUCAGAACAAGUAUUUAGCUUUAGAAAGCAUUUACAUGUUUCAAACUUAUAAUAUAUACAUAUAUAAUGUUUAAAAUUAUGCAUAUAAAACCUGUGUAAAAUGUGUCUGAAUAUGUU
Myseq-372		16	AGUGUGAACAUAUUUAUGUAGAG	UUAUGUAGAAUUUUUGUAUAAUGCGUAGAACUGUGCAUGUGAGUUUUAUAUUGAAAAACACAUAAAAUAGUAUAUAGUGUGAACAUAUUUAUGUAGAG
Myseq-373		19	AAGUGUGUCACAUGUAAGAAGUG	CUUGUUUGUCCACACAUUAACAUCGUCUGUCCACAGAUUAUUCAUCAUUCAUCCACACAUCACCCAUCCACGUAUACUCCGUCCAUAAAUCAUGCAUCCACGCAUCACCCGUCCACAAUUGUCAUUUCUAUUAAGGGCAAAAUUGUCCAGUAUCUGUUACUGGUCCACAACAAAGUGUGUCACAUGUAAGAAGUG
Myseq-374		19	AAGUGUGUCACAUGUAAGAAGUG	AAGUGUGUCACAUGUAAGAAGUGUUUCUAGGUGCAAGAGAAAGUGAAAAAGCUCUCUCUCUCUCUCACUCUCUCUCUCUCUUUCUCUCUCUCCUUCCUUUCUCUCUCUCUCUCGUCUCUCUCUCGGAGGAAGACGGCAUAUUUGAUUACACUUGUUUGUCCACACAUUA
Myseq-375		19	AAGUGUGUCACAUGUAAGAAGUG	CUUGUUUGUCCACACAUUAACAUCGUCUGUCCACAGAUUAUUCAUCAUUCAUCCACACAUCACCCAUCCACGUAUACUCCGUCCAUAAAUCAUGCAUCCACGCAUCACCCGUCCACAAUUGUCGUUUCUAUUAAGGGCAAAAUUGUCCAGUAUCUGUUACUGGCCCACAACAAAGUGUGUCACAUGUAAGAAGUG
Myseq-376		19	AAGUGUGUCACAUGUAAGAAGUG	AAGUGUGUCACAUGUAAGAAGUGUUUCUAGGUGCAAGAGAAAGUGAAAAAGCUCUCUCUCUCUCUCACUCUCUCUCUCUCUUUCUCUCUCUCCUUCCUUUCUCUCUCUCUCUCGUCUCUCUCUCGGAGGAAGACGGCAUAUUUGAUUACACUUGUUUGUCCACACAUUA
Myseq-377		19	AAGUGUGUCACAUGUAAGAAGUG	CUUGUUUGUCCACACAUUAACAUCGUCUGUCCACAGAUUAUUCAUCAUUCAUCCACACAUCACCCAUCCACGUAUACUCCGUCCAUAAAUCAUGCAUCCACGCAUCACCCGUCCACAAUUGUCAUUUCUAUUAAGGGCAAAAUUGUCCAGUAUCUGUUACUGGUCCACAACAAAGUGUGUCACAUGUAAGAAGUG
Myseq-378		19	AAGUGUGUCACAUGUAAGAAGUG	AAGUGUGUCACAUGUAAGAAGUGUUUCUAGGUGCAAGAGAAAGUGAAAAAGCUCUCUCUCUCUCUCACUCUCUCUCUCUCUUUCUCUCUCUCCUUCCUUUCUCUCUCUCUCUCGUCUCUCUCUCGGAGGAAGACGGCAUAUUUGAUUACACUUGUUUGUCCACACAUUA
Myseq-379		19	AAGUGUGUCACAUGUAAGAAGUG	ACGGCAUAUUUGAUUACACUUGUUUGUCCACACAGUAACAUCGUCUGUCCACAUAUUAUUCAUCACUCAUCCACACAUCACCCAUCCACGUAUACUCCGUCCAUAAAUCAUGCAUCCACGCAUCACCCGUCCACAAUUGUCAUUUCUAUUAAGGGCAAAAUUGUCCAGUAUCUGUUACUGGUCCACAACAAAGUGUGUCACAUGUAAGAAGUG
Myseq-38		30	AAAAAGUGAGAAUUGAAUCUGAU	AAAAAGUGAGAAUUGAAUCUGAUUUUUUAAUAGGCCCAAAUGGUCCAAAAGAUAUUUGAUGUGGGCUGGAUCCCAAAAUAAUGACCCAAUAUAGAUUUGUUAUUAAUAUUACUUAAUUU
Myseq-380		308	UUGAGCCGUGCCAAUAUCACG	AGAUAUUGGUGUGGUUCAAUCAGAAAACCACACUCUUUUGUUGUAGAGAUCGGUUUGUUUGAUUGAGCCGUGCCAAUAUCACG
Myseq-381		3	GAACCGAUCCUUAGUAGUGAACU	CGCAUUAGAGGAUGUAAUGGGGUUCAUGGGCUCAAGUUCCUAGGCCAGAAUUGAUUUAAAAAAAUAAAAAAUGAUUUUAAGUCAUUGAACCGAUCCUUAGUAGUGAACU
Myseq-382		19	AAGAGAUUUGUACGACUGGUAC	AAGAGAUUUGUACGACUGGUACUACGGUUAAAAAUUGGUACGUUUGCGGGUGACUUAUGACUGGUUAACUACCAAAUGCGGUAACAGUCAAAUAAUUUCA
Myseq-383		173	UGGAGAAGCAGGGCACGUGCA	UGGAGAAGCAGGGCACGUGCAAACCAAAAAACAUGAAAUCUGUUUCAUAUGCUUUGCACGUGCUCCCCUCCUCCAAC
Myseq-384		11	UGGUCUAGUGGUAUGAUUCUCGC	UCGAAUCGUAGAGCUAGUGACCGAGAAGAAACCCUAGAGACUCCAUUGACGAUAGUGGGGGCACAUUGGGCGGGAGAGAGACGAGUCGAGAGCUAUGAGAAGUGGUUUUGAAAAUAAUAUUUGUAUUUUUAUAAAACAAAUGUAAACUGUAAAAAAAGGGCGUUUGGUCUAGUGGUAUGAUUCUCGC
Myseq-385		37	UAGCUGUAAAACGACUUAUAUUA	UUAUAUGUCGUUUUCGGUUUUCUAUGUAAAAUUUAUUAAUAAUUAAUGUUGUAUAACCAAUGGUAAUAUAUCUUCUAUUUUUCUAUUGGUUGAAUUGUGGUUAAGUAAAUAAUUAAUGAUGUUUUUGUUUAGAAAAUAUAAAAAAUUAAUGGUUUUCUUAAUCCACAUGCAUAGCUGUAAAACGACUUAUAUUA
Myseq-386		18	GCCCGUCUAGCUCAGUUGGUAGA	GCCCGUCUAGCUCAGUUGGUAGAGCGCAAGGCUCUUAACCUUGUGGUCGUGGGUUCGAGCCCCACGGUGGGCGUAUUUAUUUUUCAUUUUUGAAGCUUAGAUAGACAAGUACUUGACAGCCAUUCCCCUCCUCCGUAAUGUAAUGGAUUGAGAAUUAAUUACGCGACCAAGUCAGUAGAUUAAGCUC
Myseq-387		5	GGGGAUGUAGCUCAGAUGG	GGGGAUGUAGCUCAGAUGGUAGAGCGCUCGCUUAGCAUGCGAGAGGUACGGGGAUCGAUACCCCGCAUCUCCACUUUUUAUUUUAUGUUAUUAUCCGAUUUUUUUUUUUGUAAACUAUUUUUCAUUAGGCCUCAUUAUUAAUUUGUAUUUAUUUUUCCUUGU
Myseq-388	bra-miR5654b, bra-miR5712	4	GCCCGUAUAGCUCAGUGG	GUUGUAGUAUAUGGGUAUAAGCUUAUUAGUGGGAAAAUGUUACCAAAGCCCGUAUAGCUCAGUGG
Myseq-389		21	UAUUUUGGACAAUUCUGGACAUA	UAUUUUGGACAAUUCUGGACAUAUUUUACCCGUUUUUAAUAGAAAAAAUAGUAAACUGAAUUUACGAUAACGUUUGUAAACAACAAUGACAGCAAUUAACGCCGUACUCACGUAUUGCGCAAAAUUAAUACAGAUAUCCUGUUUGUAACGGCCUCAUUAUCCCAUUCAGAAUAUUGUGCUUUUAGUAUU
Myseq-39		11	AUGUGAACGACGAAAGACAGCUG	GCUGACAGUCUUCACUAUGUACUUGUGGGUCUCAAAAAUUCAUAAACAUUUUUUUUUUGUCGACAACAUUACAAACUUAUAUAAACUGUGUAAACUACACCGGGAAAUAUUGGUCCAUGUGAACGACGAAAGACAGCUG
Myseq-390	bra-miR5713	23	AUCUCCAAUGUAAAACUCCAUUU	AUCUCCAAUGUAAAACUCCAUUUUUUUCUCCAAAAUGAAGUAAAAGUGAAAAUAGAGUAAAAUUGUUCCAACACUACUUCAUUUCCUAUGGAGUGAUGAACAAACAAAAAAUAGAUUACUCCAUAAAAUGUAGUAAAUUUCAUUAUGGAGUGAAAUAUAGAGUUGUGUUGGAUCAUU
Myseq-391		7	UAAGAUCGUAUAAUAAUAAAUAU	UAAGAUCGUAUAAUAAUAAAUAUUUUAUUAUUUAUAUUUUAGUAAGAUAUAAUUUUAUUAAAGAUAUGAUAAAUAA
Myseq-392		23	UCGUGGACGACUGAAUUAUAAG	UCGUGGACGACUGAAUUAUAAGUCGUCUGUAUAUAAUUAAAUCUUGAAGUUUUUUUUUUCAAUUGCAAAACUAACCUAUGACGACUUAACUGUAAGUCGUCUACUUUUAAAAAAAUAUUAUUAUUUUAAUUUUCACUAGACGACUGAAAUGUAAGUCGUCCAAAAAGU
Myseq-393		11	GCGGGGAUAGCUCAGUUGGGAG	UACAGACAUUGAAGCUGUUUUUGCCCCUUUGUUUUUUUUUUCUUUUGAUAAACUAAAAAAAAAGUUUAAAAACCUUCGCAACCACACAAAUGCCGUCGGAGAUUUAAUCUGUUUAAACUAUAUUCUUCCACAUAAAUGAUGAUUUAACGCACAGUUUAAGUAAUAGAACAACAGCGGGGAUAGCUCAGUUGGGAG
Myseq-394		23	AUAGGUGUCACUCAAUUAGGUAG	AUAGGUGUCACUCAAUUAGGUAGUCAAUUACAUUCAAUUGAAAAAUAAGUAGGUCCACAUUCGAUUUUUAUAUGUUGUUAGAUACAUAAGUUGGUCAAACUAUAUGAUAUAAUGAUAUGAUAUGAUAUUUUCUUUCCUUAAAUAAAACCUACGGAAUUACCAUAAAUGACUAAUAUAUAUAUGA
Myseq-395		5	UUUGUCGCUAAGAUUCGA	CGAUCUUUUAUGGUGCAAACCGUUGAAUCCAACUUUGUCUCGAGAUUUCGUAUUUUUAUAGCACAAUCAACUUGGCUUGAAACACCUACAACAAAAAGAAGACAAAAUGUCCACUGAGAUUCAGCAUUUUGUCGCUAAGAUUCGA
Myseq-396		303	UCGGACCAGGCUUCAUCCCCC	GGAAUGUUGUCUGGAUCGAGGAUAUUAUAUAUACACAAAUAUGUAUAUAUAUGUUAAUAUCAGUGUUUGAUCAUAUAUAUGUAUAUAGAUUAUUCUCGGACCAGGCUUCAUCCCCC
Myseq-397	bra-miR5715	15	AAGACUUAAUAUAACUUAGAAAC	AAGACUUAAUAUAACUUAGAAACUUUCAAUUAUUUGAUAUUUGAAAAUGACGAUAUAAACACACAAUUUUUUUUAUAUCACUAUUGCCAAAUAUCAAAUAAUUUAAUAUUUUGAAGUUAUAAUAAGUUGUAA
Myseq-398		20	AAUCUUAUUGGUUGGUGAACCUA	AAUCUUAUUGGUUGGUGAACCUAUAGGUUGAAAGGGUAUGUUCAUGUUGAAGAAUACUUAAAUAUGGUUGAAUAAAGAGUUAUUUUUGGGUUCACCCCCUAAGGUGAACCUAUAUGUUCACCAACCAAUAGUAUUCU
Myseq-399		3	AUGUGAACGACGAAAGACGAUUG	AUGUGAACGACGAAAGACGAUUGAUUCCUAGCACGAAGUGCUAGAAUAUGCGCCUUCAAAUCGUGCGUUCGUGGUA
Myseq-4		33	AAUAGAAGAACUUGGACAAAUAG	AAUAGAAGAACUUGGACAAAUAGUCAAAUAGUUAUAUUUAUGUUUUUUUCUUUUUUUUAUAUAAUGGUAAUGUUACAUUAUGGAUUUUUUUUUUAAAUUAAAAAUGUAAAAUGGUAAUCUUACAUAUGUUUAAUGUAGUUUUUCUAUUUU
Myseq-40		11	UAUGACUAUAGGUCCAAAGACAU	UAUGACUAUAGGUCCAAAGACAUUCCUUUUAUUUAGGGAGAAUAAUUCAAUUUGAAUGGCUCCUCCCAAUCAUGUCCUUUUAACAUUCUAAAAUGGACCUUGGAUCGUGAUCAUCAC
Myseq-400		12	AGUGACUUGUGCUUUAGUAUAUA	UAUACAUUUUGCAUAUUUACAUGUUGUGAGAUCCACUUUCUUAUUAUCAACCUUCUUAUUAUGUAUUUAUAUAUAUACUAAGGCUGGUAUUGAAAUAUGAAAUAAAAUCCAUAUGUCAAAGUACUAUUGGCCAAGUGACUUGUGCUUUAGUAUAUA
Myseq-401		7	UAAGAUCGUAUAAUAAUAAAUAU	UAAGAUCGUAUAAUAAUAAAUAUUUUAUUAUUUAUAUUUUAGUAAGAUAUAAUUUUAUUUUAAAAGGGUAUCAUAACACAGUUUGAGUUCCAGAAUGAACAUAUUUUAAAAAAUAUAUUAGAUUUUGACCCGCGCUUUCAAAGCACGGGUUUGUUUUCUUUGACAUAUUUAUUAUUAUAACAAA
Myseq-402		7	AUAAGGACUCUUUCUUAGUGAA	AUAAGGACUCUUUCUUAGUGAAUCCUCGCACUAUUUGUGGGUCCCCACGACAUGUGGCGACCCGCGAUUGGUUGAUAUUUUUUUUUUUAAUCUAAAAAAAAAAUAUAUUUAAAAAUCAAAAUACACUUUUUCUAAGGAUUCCUUUUUG
Myseq-403		17	AUAAGGACUCUUUCUUAGUGAA	CCUUAAGGGGGAAUCCUUAAAAAAAAAAUUAAAUAAUCAGUAGAACCCAUCAAAAGUUAAUGAUUCAAUCCUUAAAAUCCUUAAAUAAGGACUCUUUCUUAGUGAA
Myseq-404		15	AUUUUAGAGUAGAAAAUAGAGUG	UUCUAUUUUUUACUCUAAAAUAGAGUAACUCUAUAAUAGAGUUUAAAUUUACUUCAAUGAUACUCUAUUUUAGAGUAGAAAAUAGAGUG
Myseq-405		20	UCAAGAUUGUGACUUCUGUUUUA	UCAAGAUUGUGACUUCUGUUUUAAUAUAUAAGAUUCUAGAUCUGAAUACACAGAUUAAAAAAUAUUUAAUUUUGCAUAUUUCCAAAAUAACAACAUCAUUAACAAUACAUUUAACCACAUUUCAAUCAAUACAAAAAUAGAUUAGAAUAUAAAGUCAAUAGAUUUUGCAU
Myseq-406		13	CUGAAUUGGCAGACAGACGAA	CUGAAUUGGCAGACAGACGAAUGACUCAUGUUCGUUAUCGUUAUCUUCGAAAUAGUAAUUGGUGGUUCGAGAAGAAGAGAGUUGUGUGUUGUGAGGAAGAGAGUUGUGUGUUGUGAGGAAGAGAGUUGUGUGUUGUGAGGAAGAG
Myseq-407		13	CUGAAUUGGCAGACAGACGAA	CGUCUGUCUGCCAAUUCAGUGGAACGACAAGGAGAAAGUGGACGGAAGUGCAGCUGGUUUGUACUUGAGAGGAACUUUUGACGAUGGUCGGAGGUUUCACUCAAGUAUAAACCAACUUCACUUCCCUCCAUUUUCUCCUUAUCGCUCUACUGAAUUGGCAGACAGACGAA
Myseq-408		13	CUGAAUUGGCAGACAGACGAA	CUGAAUUGGCAGACAGACGAAUGACUCAUGUUCGUUAUCGUUAUCUUCGAAAUAGUAAUUGGUGGUUCGAGAAGAAGAGAGUUGUGUGUUGUGAGGAAGAGAGUUGUGUGUUGUGAGGAAGAGAGUUGUGUGUUGUGAGGAAGAG
Myseq-409		13	CUGAAUUGGCAGACAGACGAA	CGUCUGUCUGCCAAUUCAGUGGAACGACAAGGAGAAAGUGGACGGAAGUGCAGCUGGUUUGUACUUGAGAGGAACCUUUGACGAUGGUCGGAGGUUUCACUCAAGUAUAAACCAACUUCACUUCCCUCCAUUUUCUCCUUAUCGCUCUACUGAAUUGGCAGACAGACGAA
Myseq-41		31	ACUAUUAGAGUUGGACAUCUCUU	GAUAUUGUCCACUUUGAGAUUUAGAGACCGGCCCGCAUGAAUUUACUUUUGGUUUUCUUUCCAAAAUGCCUCGUACUAUUAGAGUUGGACAUCUCUU
Myseq-410		98	GGGUCGAUAUGAGAACACAUG	GGGUCGAUAUGAGAACACAUGUGCAAUCAACGGCUGUAAUGACGCCACAUCAUUAUAACACAUCUGUCUUUUCAUGUGUUCUCAGGUCACCCCUG
Myseq-411		9	AUAUUCGAUGUGGGAUCUUCUC	GAAUGAUUUUUUUUUGUAACUGUGAUAAGUUUCUUGGGCUUUCAACUUAAAACCAAUUGGCAAUUAGUGGAUUGACCCAAGUCUCUUUCAUAUAUUCGAUGUGGGAUCUUCUC
Myseq-412		10	GCGUCUGUAGUCCAACGG	GGUUUUGGACCUCUUAGUCGAGGAAGUUUCAAAUUUCAACAUUGCAGCUCAGUCUUUAUACUCACUUUAUGGUGUUUUUUUAUCUCAACGCCCAUGCUUGAACAAAAGGGAUGAUACUAUACUGAAUAUCGAGAAACACUAUUGUGACUAAAUAGCUAAGUUGAACAUCACAAACAAAAGCGUCUGUAGUCCAACGG
Myseq-413		65	UAGAAGAUGAUUUGAAGAAUUUG	UAGAAGAUGAUUUGAAGAAUUUGUACGAGAGAUAAAUAGAUUAGAACACAUAAUAAGAAGAAAAGAUAGAGAUAGAGAUAAGGGUAUUAUAGUCACUAAAAAUAUUUUUAAAAAACAAAGUUAUAUGACAAAUUACAUGGGUUUCUCGGUGCAUCUACGCCAAUUACUCUUUAACU
Myseq-414		44	GUUAACGGAACUAAAGUUGAGGG	CUCAACUUAUAAACGGUUAACAUAUGUCACCCUCUGUUACGGUUUUUUAGACGGAGAAUAACAUAUGUUAACGGAACUAAAGUUGAGGG
Myseq-415		15	AAGACUUAAUAUAACUUAGAAAC	AAGACUUAAUAUAACUUAGAAACUUUCAAUUAUUUGAUAUUUGAAAAUGACGAUAUAAACACACAAUUUUUUUUAUAUCACUAUUGCCAAAUAUCAAAUAAUUUAAUAUUUUGAAGUUAUAAUAAGUUGUAA
Myseq-416		23	AUAGGUGUCACUCAAUUAGGUAG	AUAGGUGUCACUCAAUUAGGUAGUCAAUUACAUUCAAUUGAAAAAUAAGUAGGUCCACAUUCGAUUUUUAUAUGUUGUUAGAUAUAUAAGUUGGUCAAACUAUAUGAUAUAAUGAUAUGAUAUGAUAUUUUCUUUCCUUAAAUAAAACCUACGGAAUUACCAUAAAUGACUAAUAUAUAUAUGA
Myseq-417		355	UUGGACUGAAGGGAGCUCCU	GAGCUUUCUUUGGUCCACUCAUGGAGUAAUAUGUGAGAUUUAAUUGACUCUCGACUCAUCCAUCCACAUACCAAAUGAAAGAAUAUGUUCCCAUAUGGUAAAUGAAUGAAUGAUUCUAGAGACAAAUUGAAUCUUUACUUCUCUAUGCUUGGACUGAAGGGAGCUCCU
Myseq-418		324	UCGGACCAGGCUUCAUUCCCC	GGAAUGUUGUCUGGCACGAGGCCCUUAACACAGAUCUACGAUCGGUUAUAUAUAUAAUAUAUGAACGAUCAAUUUAGUGGUUGAUGACGUCGGACCAGGCUUCAUUCCCC
Myseq-419		6	AUAUAUCCGAUGUGGGAUCUUC	AUAUAUCCGAUGUGGGAUCUUCUCUCCAAUAAUCUGAGACUGAAGAGUCUCCAAACUGGGUAUACAA
Myseq-42		14	CUUUAAGUUGUAGGUCAAUUUUG	CUUUAAGUUGUAGGUCAAUUUUGCAAAAAUCCCUUUAGUAAUUUAUACUCGUUUAAAAAAUUUCAAAAUACAACAUAUACAAAAAAUUCUAAAUUUUUAAUAUAUGAUCAAUGUAAUUUUGUAAUUUUGUAAUUUAUUUUAAUAGUAAAAAAUUAAACAAAAAUUAUAGAAAGCGUACAUAUUAUUAGCAAAUUUUUAUUAUUUAAAAUC
Myseq-420		173	UGGAGAAGCAGGGCACGUGCA	UGGAGAAGCAGGGCACGUGCAUUACUAACUCAUCUCUUAGUCCACGUAUAUACACUCUCCCCAAAUGCAUGUAUAUGAUAGAGAUGUGUGAAGUGUGUUGAGUUAGUUCUUCAUGUGCCCAUCUUCCCCAUC
Myseq-421		18	GCCCGUCUAGCUCAGUUGGUAGA	AGCCAUGAGACUAGUGAGGUCUUGUAGUCUCUGUUUCUUUUUGUUAUUAGAAGAGUUUUGGCAUUACGAUCAAAUUGCUUGAAUCGAGUUACCUGUUUAACUUUAACAAAUGGUAUUUUAAUAGAGAUAGUGUGUCUACGCUAUACUUUCAACAGCCCGUCUAGCUCAGUUGGUAGA
Myseq-422		17	CCGACCUUAGCUCAGUUGGUAGA	GGUUAGCUAUGUUCUUGGAUCGGUCGUUCUCAGCAAGAGAAGCAGUAAUGUUGUGUAUAUUUAUUAUUUGUAUUGAGACUUUUCAACAACCGACCUUAGCUCAGUUGGUAGA
Myseq-423		166	UCGAUAAACCUCUGCAUCCAG	GGAGGCAGCGGUUCAUCGAUCUCUUCCUGUGGAUUUUUUUUUGGUUGUUUGUUGUUGUUGGAAAGAGAUUAAAAGCAUGAACAGAUCGAUAAACCUCUGCAUCCAG
Myseq-424		5	GGGGAUGUAGCUCAGAUGG	GUGUAGCUCACAACCACUAAAUGAUUUGAUGUUAGUCUAUGUCAACGGGGAUGUAGCUCAGAUGG
Myseq-425		22	UAAAUUCAAGGCUUUUGAGACUA	GUGUUCAAAAAAGGUUUUGGCCAUAGAUUCGUGUUAUCUAUUUAUUUAUCACAACCUUCUUGUCACUUAUAUGUGCAUUUGAUAGGAUCUAGUAUACGUGGAGUUUAUUUUUUUAUCUUUGCUCUUAAGCAAGUAACGAAUCAGGUUUAUAUAUCCUACUAUAUAAAAGGGACUAAAUUCAAGGCUUUUGAGACUA
Myseq-426		6	AAUGUAUGCCUCUAUAAUAGA	AAUGUAUGCCUCUAUAAUAGAAUUCUUCUAUUUUAGAGGAAAAUAUAGAAUAGAGAAAAAUAUAGAAGAAUCCUACUUUUUACCUCUAUAUUUAGAGAUGAAAAUAGUAAAUUUCUAUAUUUUUCCCUAUAAAUAGAGGAACUCUAUUAUAUAGGUUUACAUUGG
Myseq-427		6	ACGUGUCUAUUAUAGUGUGAAUG	ACGUGUCUAUUAUAGUGUGAAUGCAUUUAUUACAAUGCUUCUCCUUUAAUAUAUAAGGGAUUACAAAAGACUUAAAUACACACACAUAUUCAGUAUUCACUAAU
Myseq-428		6	ACGUGUCUAUUAUAGUGUGAAUG	UUUAUGAAUAUAGUGUGAACGCGUUAGCAUAUUUAUUAUCAAAUCAUUGUGAAGCUGCCACGUGUCUAUUAUAGUGUGAAUG
Myseq-429	bra-miR5716	125	AAGCUCAGGAGGGAUAGCGCC	AAGCUCAGGAGGGAUAGCGCCAUAACUCAGUCAAUUAGUAUACAUACGUUUGUAUAUAAAUGGCGCCAUCCAUCCUGAGUUCCA
Myseq-43		12	UGUGACUUGUGCUUUAGUAUAUA	AAUACAAGGGAUAAGGGAUAUGUUUUAGAAAAAUCAGGAAUUUAGAUAGUUAAAGCUUUCCUAUGUGUUAAAAAUUUAGUGAUUAUGUGACUUGUGCUUUAGUAUAUA
Myseq-430		11	UGGUCUAGUGGUAUGAUUCUCGC	GGCAUAAUGCUAGGUCCAGACCAACAUUGUUGGUUAAAAGUUAGUGGCUUAAUAAAUAAAUAUAUGUAUAGGUUAUCAAUCAAUAUGGGCGUUUGGUCUAGUGGUAUGAUUCUCGC
Myseq-431		16	ACCACCAAGAUCUCUGAGGCC	ACCACCAAGAUCUCUGAGGCCUCUUUUUAUCGUGUCCCGAUCUCCAAUAAUGAUUUGUCUCAUUAUAGAUUAGUAGACAUCACAUUUACAAUGGUUAUUUAUGAUUAUGAGAUGAUUUAGCGGUUUGUGGUGAAUA
Myseq-432		16	GCCGUCUUAGCUCAGUGGUAGA	UAUUAUGAAUAUGGUUUUUACUUGUGUGUUCUAUUUAUUAGAUACAUAUUUUAAAGGAAGCCGUCUUAGCUCAGUGGUAGA
Myseq-433		11	GCGGGGAUAGCUCAGUUGGGAG	GCGGGGAUAGCUCAGUUGGGAGAGCGUCAGACUGAAGAUCUGAAGGUCGCGUGUUCGAUCCACGCUCACCGCAUUAUUUAUAUUUUUAUUUGUCGCUUUAACGUGUCAUGCGUGCGGUGCUAGGUGUUCUUCUUCUGUUCUAUAUCGAUUAUGUGCCUCCGAUU
Myseq-434		12	UGUGACUUGUGCUUUAGUAUAUA	UGUGACUUGUGCUUUAGUAUAUAAGAGAUGUUUAUCCAUUAAAUGUAGGUAACAAAACUAGUCACAUCAAAACAUGCGUACUAGUUUUAUAUACCACAAGAAAAUACGCAAGAUAUUAAGCAAAUAAAAAAGUGGUUAGCAACCAAAUACUACAAGUACAAGGCAAGGAAUG
Myseq-435		37	UAGCUGUAAAACGACUUAUAUUA	CUACUGGUUGAAUUGUGGUUAUGUAAAUAAUUAAUGAUGUUUUUGUUUAGAAAAUAUAAGAAAUUAAUGAAAAUCUUAAUCUAUGUACAUAGCUGUAAAACGACUUAUAUUA
Myseq-436	bra-miR5717, bra-miR5719, bra-miR5720, bra-miR5721	304	CUGAAGUGUUUGGGGGAAC	UCCUCUAAGCACUUCAUUGGAGAAAAAUCAUUUGCUAUGAAAAUGUAUUCCACUGAAGUGUUUGGGGGAAC
Myseq-437		304	CUGAAGUGUUUGGGGGAAC	UCCUCUGAGCACUUCAUUGGAUAUAACAUUUUCUAUCAAAAAGAAAUGUAUUCUACUGAAGUGUUUGGGGGAAC
Myseq-438		20	UUUCGUUGUCUGUUCGACCU	GUGGAUAUCAGAAGAUGGAGACGAUCAAGAGUGGUUCGAUUCGAUGCUAGGCUUGUCAAAGUGAGCAAUCUUAUGUGUUCUCAUCUUUGUUUCGUUGUCUGUUCGACCU
Myseq-439		344	UUUGGAUUGAAGGGAGCUCUA	GAGCUCCUUAAAGUUCAAACGAGAGUUUAGCAGGGUAAAGAAAAGCUGCUAAGCUAUGGAUCCCAUAAGCCCUAACCUUAAAAUAGAAAAAGGAUUUGGCUGUAUGGCUUGCAUAUCUCAGGAGCUUUAACUUGCCCUUUAAUGGCUUUUACUCUUCUUUGGAUUGAAGGGAGCUCUA
Myseq-44		12	UGUGACUUGUGCUUUAGUAUAUA	UGUGACUUGUGCUUUAGUAUAUAAGGGAUAGAGGAUAUGUUUAAAGCGAAUUAGGUGCUGUUGAGUUGUAUAAAUUCUUAAUGUGGCAUUGUUUUCGAUAUUCAAAAAACUGGAGGCAUCGCUAG
Myseq-440		6	AAUGUAUGCCUCUAUAAUAGA	AAUGUAUGCCUCUAUAAUAGAAUUUCUCUAUUUAUAGGAGAAAAUAUAGAGAUAUGAUAUUAUCACCUCAUAUGAUAUUUUCACCUCUAAAUAUAGAGACAAAAAAUAUUUCUCUAUAUUUUUGUCUAAAAUAGAUGAACUCUAUUAUAGAUGCAUGCAUUCG
Myseq-441		27	AAGAAUAUUUGUGGAUAGAUGAG	AAGAAUAUUUGUGGAUAGAUGAGUAUUAUUUCAGAAUUUUUCAUCAUUAUAUUGUAUUUUUAAUUAAUUUUCUUAAAAGCUACUAUUUUUGGAAUGUUUUCAUUUUUUUUUGAAAUACUGUAGAUUUAGGUUUAUGAUUAGAAAUUAGUAUAACAAGAAUAUUUGUGGAUAGAUGAGUAUUCUUUC
Myseq-442		27	AAGAAUAUUUGUGGAUAGAUGAG	CAUAAAAACUUAUAUUUUUGGAAGGUCUUUAUUUUUUUGAGAAAUACUGUAGAUUUGGGUUUGUGAUUGAGAAAUUAGGAUAACAAGAAUAUUUGUGGAUAGAUGAG
Myseq-443		27	AAGAAUAUUUGUGGAUAGAUGAG	AAGAAUAUUUGUGGAUAGAUGAGUAUUAUUUCAGAAUUUUUCAUCAUUAUAUUGUAUUUUUAAAUAAAUUUCAUAAAAACUUAUAUUUUUGG
Myseq-444		13	CUGAAUUGGCAGACAGACGAA	CGUCUGUCUGCCAAUUCAGUGGAACGACAAGGAGAAAGUGGACGGAAGUGCAGGUGGUUUGUACUUAAGAGGAACCUUUGACGAUGAUCGGAGGUUCCACUCAAGUAUAAACCAACUGCACUUCCCUCCAUUUUCUCCUUGUCGCUCCACUGAAUUGGCAGACAGACGAA
Myseq-445		24	AGAAUGAUUGUGGUGAUGACAUG	UUGGGUAAUUCCGUGAUUUUUAUUUAAGAAACAAUGAAAAAUAUUUAUGAUUAAUUUAUGGUUAGUUUAAUAAAAAGCUUAUUAUAUAUUUAUAUAAACCAAUAUAUUUUUCUAAAAGUUUUAAGAAUGAUUGUGGUGAUGACAUG
Myseq-446		19	AAGAGAUUUGUACGACUGGUAC	AAGAGAUUUGUACGACUGGUACUGCGGUUAAAAAUUGGUGCGUUAUCGCGCUUGUAAAUAUUCUAGGACUGGAGGUGGGCCCUUGUAUUCAGGCACUGGUUUCAGCUAGGAACACUGAAAGUAAAAUUCAAAAGUUGUGACACUGGUGA
Myseq-447		9	AUAUUCGAUGUGGGAUCUUCUC	GAAGAUCCCACAUCUAAUAUAUGAAAGGGACUUGAGUAAUAUCUAAGGGACUUGAGUCAAUCCCUUUCAUAUAUUCGAUGUGGGAUCUUCUC
Myseq-448		12	AGUGACUUGUGCUUUAGUAUAUA	UGUAAAAGAGAAAAACAGUUUAGAAUCAUGGUCAAGAAUAUUGAACGUGGGGAUUAAUUUCGUUCAAAGAAAUAUGGGAAUAUAUUAGGAUAUAACUGCUAAGAAACACGGAAGAAGAUAGUUUUUCCAAUGAUUUUUUUUAAAAUGUAUUUUCCAUUUGUCAAAAUUUGAUUUGUCUAGUGACUUGUGCUUUAGUAUAUA
Myseq-449		18	GCCCGUCUAGCUCAGUUGGUAGA	GCCCGUCUAGCUCAGUUGGUAGAGCGCAAGGCUCUUAACCUUGUGGUCGUGGGUUCGAGCCCCACGGUGGGCGAUACUCUUUUUUGCUUUGAUAUUGUACCAAACUUCGAGAGGGCUU
Myseq-45		14	UCUUGUCCUGAUUUAUGAAUGC	UCUUGUCCUGAUUUAUGAAUGCUGUGUUUCAAAAAAAAAAGAAGCUAAAGAUUAAAAUAAUAUUUGUACUUCAGGGUCUCUUGGAUA
Myseq-450		31	ACUAUUAGAGUUGGACAUCUCUU	GUCCAACUCUAUCUUAUCUUAUUAGUACGAUAUUGUCCACUUUGGGCCUUAGGCAAGCCCGCAUGGUUUUACUUUUGGUUUCCAUCCCAAAAGGCCUCGUACUAUUAGAGUUGGACAUCUCUU
Myseq-451		6	ACGUGUCUAUUAUAGUGUGAAUG	ACGUGUCUAUUAUAGUGUGAAUGCAUUUAUUGCAAUGCUUCUCUUUUAAUAUAUAAGGGAUACAACUCAAGUUGAUAACAAAUUGG
Myseq-452		6	ACGUGUCUAUUAUAGUGUGAAUG	ACGUGUCUAUUAUAGUGUGAAUGCAUUUAUUAUAAUGCUUUUCUUUUAAUAUAUAAGAGAUGAGUGAUACAAAAUCUAUUACAUCAGUUACAAUUUACGUCUAUGACUUUUUUUAAAUAGGACUCAAUCUACAUUCACUCAUCUAUGUUGCAAACAA
Myseq-453		6	ACGUGUCUAUUAUAGUGUGAAUG	AAUAUAGUGUGAACGCGUUAGCAUACUUAUUAUCAAAUUAUUAUAAAGUUGUCACGUGUCUAUUAUAGUGUGAAUG
Myseq-454		3	AUGUGAACGACGAAAGACGAUUG	AUGUGAACGACGAAAGACGAUUGCUUUCUAGCACUGCGUGCUAGAUUAUCCUCCUUUGAAUUUUGUGUCCGUGG
Myseq-455		11	UGGUCUAGUGGUAUGAUUCUCGC	UGGUCUAGUGGUAUGAUUCUCGCUUUGGGUGCGAGAGGUCCCGAUUUCGAUUCUCGGAACGCCCCGCAUUUUUGCCCGUAGUGUUAGUUUUUGUUCGUUAUAACGUACAAACUAAUGAAAACUGUAAUGAACUAUGAAGAGAAGAACUUACGGCACGUUUAGGAAGGCCCACGGACCAGC
Myseq-456		11	UGGUCUAGUGGUAUGAUUCUCGC	GUGACAGACUGCAACUGGGAUCAAUACCUUGAGGAGGUUUGAGUUAAUUGGCUGCAAUAGAUAUAAAUAACCGUUAAGUAAAUUAUAAGAUUGACAAUUAACAGUUGGGCGUUUGGUCUAGUGGUAUGAUUCUCGC
Myseq-457		23	AUAGGUGUCACUCAAUUAGGUAG	AUAGGUGUCACUCAAUUAGGUAGUCAAUUACAUUCAAUUGAAAAAUAAGUAGGUCCACAUUCGAUUUUUAUAUGUUGUUAGAUAUAUAUAAGUUGGUCAAACUAUAUGAUAUAAUGAUAUGAUAUGAUAUUUUCUUUCCUUAAAUAAAACCUACGGAAUUACCAUAAAUGACUAAUAUAUAUAUGA
Myseq-458		96	UGUGUUCUCAGGUCACCCC	AGUGUCAUGAGAACACGAAUCCUCUUGUUUCUUUAAGAUUUCCACUGAAACCAUUGAGUUUUGUGUUCUCAGGUCACCCC
Myseq-459		4	UCCGCUGUAGCACAAAGG	UUUGUUUAUUUUCGGUUUUGUAAUUAUUAGUUGUCGAGUAAAUUGUAGUUAUAGUCACCCCAAUAUUUUGUUUCCACGAGGAGAUAUAAAUUAGUUUUAAUCAAACAUUACAUACGAAAAAAAAAUACAGUACUAUGCACAUUAUAAAUACAUUUAUAUUUGCUACUAAUAACAAGUUCCGCUGUAGCACAAAGG
Myseq-46		23	AUAGGUGUCACUCAAUUAGGUAG	UCUUAAUUGGGUUUAAUGUUUAAAAUGAAUUUGAGUUAUGACUCAGGUAAAAAAAUUUUCCUCGGUCCGCCACUGUUGAUCCCUUAUAUAUUAAUUGAGGAACAUUUGAAAAGAUGUAACCUCAAUUUUGUAUUAAUUAAAAGAGGCCCCAAUGCAUAGGUGUCACUCAAUUAGGUAG
Myseq-460		5	GGGGAUGUAGCUCAGAUGG	AUGAUGGAAGCAUCAUUCUUAUGUUUAUAAUGAAGCCAAAAAAUGUGUUAGGACUUUAUAUAUUGAUUAAACUGUAACUUAUGAACAAUUGGGGAUGUAGCUCAGAUGG
Myseq-461		20	AAUCUUAUUGGUUGGUGAACCUA	AAUCUUAUUGGUUGGUGAACCUAGAGGUUCACCCUAGGGGGUGGACCUAAGAAUAAGUCAGAGGGAAAUAUCCCUUCCUAUAAUCUCUACAAAGCUUCAAUGUGUAUUGUGUAUACUAAAAAGAUUGCAUAGGUGGCUUUGAGAUUUUAUAUUCAAAAGGGCUGUACAAAUCCAGAGGAGCAG
Myseq-462		23	AUAGGUGUCACUCAAUUAGGUAG	AUAGGUGUCACUCAAUUAGGUAGUCAAUUACAUUCAAUUGAAAAAUAAGUAGGUCCACAUUCGAUUUUUAUAUGUUGUUAGAUACAUAAGUUGGUCAAACUAUAUGAUAUAAUGAUAUGAUAUGAUAUUUUCUUUCCUUAAAUAAAACCUACGGAAUUACCAUAAAUGACUAAUAUAUAUAUGA
Myseq-463		23	AUAGGUGUCACUCAAUUAGGUAG	ACUUAAUUUUAAUGAUAUCCCUUAUAUAUUAAUUGAGGAACAUUUGAAAAGAUGUAACCUCAAUUUUGUAUUAAUUAAAAGAGGCCCCAAUGCAUAGGUGUCACUCAAUUAGGUAG
Myseq-464		11	UGGUCUAGUGGUAUGAUUCUCGC	GUUGGUUAUCAAAACUACACCGAUGAUAAUUAUCAAAAUGGGCGUUUGGUCUAGUGGUAUGAUUCUCGC
Myseq-465		5	GGGGAUGUAGCUCAGAUGG	AUUUAUUGCUUCUCUUUAAGCUUUUUAUUCUAGUAAGAUGAAGUACUAGCCAAGCCAACUCAAACUGACGUCAGGAUGAAGUGUUAGCAAGAGAAAGUUACAAGCAAAUAAUAAAAACAAGCAAAAUGGGGAUGUAGCUCAGAUGG
Myseq-466		11	UGGUCUAGUGGUAUGAUUCUCGC	GAGUAUCCCUCUAUCUAAUGCUAGCUUCAAGACAUGUUAACACAAUAACUUGAUAUAACAAUCUUGUGAUUAAUAUUACUAUGAAAAAUAUAAAUGUUAUUGUGAACAACUUCUACAACAAGGGCGUUUGGUCUAGUGGUAUGAUUCUCGC
Myseq-467		31	ACUAUUAGAGUUGGACAUCUCUU	GUCCAACUCUAUCUUAUCUUAUUAGUACGAUAUUGUCCACUUUGGGCCUUAGGCAAGCCCGCAUGGAUUUACUUUUGGCUUUCUUCCCAAAAGGCCUCGUACUAUUAGAGUUGGACAUCUCUU
Myseq-468		29	UCUAAAAUAGAGGAACUCUAU	UCUAAAAUAGAGGAACUCUAUUAUAUAGGCAUACAUUGGAGCAAAUCCACCUCUAUAAUAGAGAUCUCUAUUUUAGAAG
Myseq-469		30	GAUUUGAAAGUGGGAUAAC	UAUUCCACUUUCAUGUGAUUGUCCAUUAUAUUAUGUUUCCAAAUAAAACGUCGUACAUCGCGAUUCAUCCUGGUUUAAUUAGAAUGACAAAGAAGUUGUCAUAAUCUCAAACAGGAAAACUCGGAUAACUUGAUUUGAAAGUGGGAUAAC
Myseq-47		15	AAGACUUAAUAUAACUUAGAAAC	AAGACUUAAUAUAACUUAGAAACUUUCAAUUAUUUGAUAUUUGAAAAUGACGAUAUAAACACACAAUUUUUUUUAUAUCACUAUUGCCAAAUAUCAAAUAAUUUAAUAUUUUGAAGUUAUAAUAAGUUGUAA
Myseq-470		33	CUGAUUUGAAAGUGGGAUAACU	CUGAUUUGAAAGUGGGAUAACUUCUUCAUCGUAAUUCCUAUAAGAUUUAUUCCACUUUCAUGUGAUUG
Myseq-471		33	CUGAUUUGAAAGUGGGAUAACU	AAAUCAAACUUCUUACAUCGCGAUUCAUCCUGGUUCUAUUAGAAUGACAAGGAAGCUGUUAUAUUCCCAAACAGGAAAACUAGGAUCACCUGAUUUGAAAGUGGGAUAACU
Myseq-472		33	CUGAUUUGAAAGUGGGAUAACU	CUGAUUUGAAAGUGGGAUAACUCCUUCAUCCUAACUCCUAUGAGUUUAUUCCACUUUAUGGU
Myseq-473		33	CUGAUUUGAAAGUGGGAUAACU	UUAUCCUAAUUUCAAAUCAUGUGAACCCAGUUUUUCUGUUUUUUGGGAAUAUGACAACUUCCUCAUCAUUCUAAUCAAACGAGGAUGAAUCACAAUGUAAGAAGUUUUUUUUUGGAUACAUAAAGUAGUGGAGAAUAACAGUAGUAGACUUAGGUUCACCUGAUUUGAAAGUGGGAUAACU
Myseq-474	bra-miR5722	32	AGUGUUAUGGUUGGAGAAGACCU	UUUUUCUCACUAAAAUACUAUACACUUAUUUUAUUACUAAAACAUACAAUUAAAUAAAGGAUAAACAAAAAAACUUAAUAUAUAUAAUAUUAUAAAAUAGUUUUAGUGUGAAGUUUAGUGUUAUGGUUGGAGAAGACCU
Myseq-475		480	CAGCCAAGGAUGACUUGCCGG	CAGCCAAGGAUGACUUGCCGGAACGUCGUUCAUCAUGCGUAUAGGUAUUGGUGAUGAAUAUAUUUCUGGCAAGUUGUCCUGCGGCUACA
Myseq-476		15	AUUUUAGAGUAGAAAAUAGAGUG	CUUUAUUUUUUUUAUUCUAAAAUAGAGUAACUUUAUAAUAGAGUUUGAAUUUGUUCCAAUGAUACUUUAUUUUAGAGUAGAAAAUAGAGUG
Myseq-477		12	UUUGCUUAUUGAUAUUCUGAU	CGGAAUGGUGGGAAGUGAAGAACAAAUAGAAUUGUGAAUCAAGGCUUUAAUGUUUUGACAUCAUGUACCUUAUUUUGCUUAUUGAUAUUCUGAU
Myseq-478		12	UUUGCUUAUUGAUAUUCUGAU	UUUGCUUAUUGAUAUUCUGAUUCCACCGGUUGAAUUACUUGCUCUAUUUAGUUUUAUUGAUUGAUUGGCCUUGAUUUUUUCUGGUUUUUAUUUGUCGGAAUGGUGGGAAGUG
Myseq-479		5	GGGGAUGUAGCUCAGAUGG	AUCUGACACUGCUAUAAUCACAUGAAAUUCUAUCAAAUUAUGUCCAAGUAAACUAUUCUAAUAUCUUGAUACGCAAUGGGGAUGUAGCUCAGAUGG
Myseq-48		29	UCUAAAAUAGAGGAACUCUAU	UCUAAAAUAGAGGAACUCUAUUAUAGAGACAUAGAUUAGAACAUUUUUACCUCUAUAAUAAAAAUCUCUAUUUUAGAGA
Myseq-480		500	UGACAGAAGAGAGUGAGCAC	UGACAGAAGAGAGUGAGCACACAAAGGGGGAAUUGUAUAAAAUUAAGUUUGUUGUAUAUAGUUGCUUUUGCGUGCUCACUCUCUCUAUGUCAUA
Myseq-481		500	UGACAGAAGAGAGUGAGCAC	ACUUCUCUCUUUUUAUGUUUUACUUUCUUUUAUCAUCAGUUUCUGAGCUAGUUUUUCCUAGCUAUAUAUACACAUAUGUUGUUUCUCUUCAAUAUAUUAAAUUUCUUAUAUGUUCAUGUUGAUGGGGAAAAAGAAGUUGACAGAAGAGAGUGAGCAC
Myseq-482		19	UCAAAGUUGUGACUUCUGUUUUA	AAACAGAUUUGUUAGAAUUUUAAAAUAAAUAUAUUUAUAUUUAAUAUGAAAAGAUAUCAAAAGAUAUUAUGAUUAAAAUAUUUUAAAAAUGCUAUUUAUUAUUAGUCUGAACUAAAAUAUAAUAUGAAUUUCUAUGAAUAGGUCCAUUUAGGUCCAUUUUUAAAAAAAUCACACAUGAAUCAAAGUUGUGACUUCUGUUUUA
Myseq-483		125	AAGCUCAGGAGGGAUAGCGCC	AAGCUCAGGAGGGAUAGCGCCAUGUCUCACCGGUACUAUAAAAUGUUUGUAUAUCUAUAUUGGCGCUAUCCAUCCUGAGUUCUA
Myseq-484		26	AUUCACCUUGGAGAACUGAU	UGAAUCUCAUAAAAGAAAUGGGUAAUUUGCGACUGAUAUUAUAUUGAUGUUUAUUCACCUUGGAGAACUGAU
Myseq-485		17	CCGACCUUAGCUCAGUUGGUAGA	GUUCAUUUGGGUAAGGCAAAGCAAAAAAUAAUAGUAGUUCUGUGGACUAACUGAUUUUUCUGUAUACUGUCAAGGGCCCAGACUGAAUAAUAACGUUUAAUCGUAGAGAAAUGGCCCAGAAUGAUCCAAACAUAAUGUUAUAAGUUUAUAAAUAUAGAAUAGGCAUUACCGUCAGUGUCCGACCUUAGCUCAGUUGGUAGA
Myseq-486		15	AUUUUAGAGUAGAAAAUAGAGUG	AUUUUAGAGUAGAAAAUAGAGUGAUGCAAAAAAAAAAAAUUGGAGUAAAACUGUUUUUCAUUCUAUUAUAAAGUGAGAAAUAG
Myseq-487		15	AUUUUAGAGUAGAAAAUAGAGUG	UUCUAUUUUUUACUUUAAAACAGAGUAAUUCUAUAAUAGAAUUUGAAUUUAUUCCAAUGGUAUUCUAUUUUAGAGUAGAAAAUAGAGUG
Myseq-488		17	CCGACCUUAGCUCAGUUGGUAGA	CCGACCUUAGCUCAGUUGGUAGAGCGGAAGACUGUAGUAGAUGCAGAUAAUCUUUAGGUCGCUGGUUCGAUUCCGGCAGGUCGGAAUUUGUUUUUGCAGUUUCUCCUUUUUCUCUUGGGCCUUACUAAUCUCUGUUUCUCUAUUUUACUUUUUGGAAAUACCUUGGGCCUUUUAAUCUUGUAA
Myseq-489		20	UCAAGAUUGUGACUUCUGUUUUA	UCAAGAUUGUGACUUCUGUUUUAAUAUAUAAGAUUGGAUAUCCGAUAUAUUUAAAAUUUUAAAUUAUCUUUCAUUUUAAAUCGGAAUUUAUUCUUGAUU
Myseq-49		7	GAAGCGGUUUAGAGCGAUUUGAG	CAAACGCUAACUGGAGCCAGCUUUUGAAUUUAUGAGAUUCGGAACGGUUUGAAGCGGUUUAGAGCGAUUUGAG
Myseq-490		22	UAAAUUCAAGGCUUUUGAGACUA	UUCUUUGCCUUUGAAUUCUCAUAGAUUUGAAUGCCACUCGCAACCUUCUUUUCUAUCCCUUAUAUCCUACUAUAUAAAAGGGACUAAAUUCAAGGCUUUUGAGACUA
Myseq-491		28	CAUUGGAGCAAACUCAAACUCUA	GAGUAAAAAAUAAGUUUACUCCAAAUAUAUAGUAAUUUGUGUUUUUUUAUGUUCAUUACUCUAUUUUCUACUCUAAAAUAGAGUAUCAUUGGAGCAAACUCAAACUCUA
Myseq-492		4	UUACUCUAUAUUUUACUCUA	GAGUAAAAUAUAGAGUAAUCUUAUUUUUUUUGCUCUAUAUUUGGAGUAAAAAAACAAGAUUACUCUAUAUUUUACUCUA
Myseq-493		11	UGGUCUAGUGGUAUGAUUCUCGC	GAGACAAAUAUCAUUAGCAGAUAUACCAAUGUGGAUUACAGGUUUUUGCUUGUGUUUUAGAGGAUUACAAAGAAGAUAAUAUCUUUUUCUUCUAACGCUAUGUACUAUCAGUCUAGGGUGUUUGGUCUAGUGGUAUGAUUCUCGC
Myseq-494		500	UUGACAGAAGAUAGAGAGCAC	UUGACAGAAGAUAGAGAGCACUAAGGAUGACAUGCAAGUACAUAUGUAUGUAUCAUCACACCGCCUGUGGAUGAUUACAAAAAUAAAACCAAUUCAAAAGAGAGAGAGAGAGAGCCUGCAUGUCUACUCUUUCGUGCUCUCUAUACUUCUGUCACC
Myseq-495		500	UUGACAGAAGAUAGAGAGCAC	ACUCUCCAUUAUCCCUUUGUCACUUCACACACUCCCUAUUGUCUUAUAUGUUUACACAUACUCAUACAUGUAUAGGUAUAUAAUUUAUGAUGUUGCAUAUAUAUUCACACAUAUACACACAAAUUAGGUUUGAGAGUGAUGCUGGUUGUUGACAGAAGAUAGAGAGCAC
Myseq-496		11	UGGUCUAGUGGUAUGAUUCUCGC	AAGAAUCUGUACCAGUCGAUCACUGUCCAUGAACUGUCUUUACCAAACUAGUUAUUGUGUUUUUGUGUUUGAAAUGAUAAAGACUUUUCUUCCCUGAAACUUUAGGAGGUCACAUAGUCAGAUAUAACAUACGUACGGAAUGCUAUUUAAAAUUAGAUGAGCUACCUAUCAAAAAGGGCAUUUGGUCUAGUGGUAUGAUUCUCGC
Myseq-497		22	UAAAUUCAAGGCUUUUGAGACUA	AUGUCAAAUUUUGGUUUGUUUCCUUCUACGCCAGAUCUCUUCUCUCUCUCUCUGUCGUAAUUACAUUACAUUUUUUUUUUGGGAAAAUUGUUUUUUUAGAGCAAAAAAACACUAACAUUGUCCUAUCCUACUAUAUAAAAGGGACUAAAUUCAAGGCUUUUGAGACUA
Myseq-498		4	UUACUCUAUAUUUUACUCUA	UUACUCUAUAUUUUACUCUAAAGUAACUCUAUUAUAUAGUAAACUACUGAAGCAAUUCUAAUUCUAUAAUAAAGUUACUCUAUUUUAUAGUGAAACUAGGGGUUGG
Myseq-499		6	AUAUAUCCGAUGUGGGAUCUUC	AUAUAUCCGAUGUGGGAUCUUCUCUCCAAUAUAGGAAUCUAAAACUUGGUACGGUCGAGAGAAAUUAUCAUACAUGGGAAGUCCAUGA
Myseq-5		172	UGCCUGGCUCCCUGUAUGCCA	UGCCUGGCUCCCUGUAUGCCACAAGUAAAUACCGAUCUCAUUAUGAAAUCGGACACUAGUGGCGUACAGAGUAGUCAAGCAUA
Myseq-50		11	GCGGGGAUAGCUCAGUUGGGAG	GCGGGGAUAGCUCAGUUGGGAGAGCGUCAGACUGAAGAUCUGAAGGUCGCGUGUUCGAUCCACGCUCACCGCAACUUUGUAACUUUUGUUU
Myseq-500		16	UCGUCUUCUACUAUCAUAU	GGGAUAUCCGUAGAGUACGAGAAAUCAACAUGGGAACUUCUGCUUGACUCUCCUGCUAUGAAGUCAGAUGUAUCAAACAGAAUGUAUCUGUGUCGUUCGUCUUCUACUAUCAUAU
Myseq-501		6	ACGUGUCUAUUAUAGUGUGAAUG	ACGUGUCUAUUAUAGUGUGAAUGCAUUUAUUACAAUGCUUCUCUUUUAAUAUAUAAGGGAUUUCUACAAUAUGUGAGUAUGAUGUUUACACUAAACAUGGGUACGUCG
Myseq-502		33	AAUAGAAGAACUUGGACAAAUAG	AAUAGAAGAACUUGGACAAAUAGUCAAACAUAUUUAUGUUUAAUGUAGUAUUUCCAUUUUUUAUGUUGUAUGUUUACAUAUAUUUAUUAUUUUCGAAAUUAUAUAUAAUGUUUUUUGUUUUUUUUUUAU
Myseq-503		18	GCCCGUCUAGCUCAGUUGGUAGA	AACUAGCCGAGUCAAAAUGGGAAUAUAUUAAUGAUUUAAAUCAUUUUGCUUGAAAAUAUAGUAACAAGCCCGUCUAGCUCAGUUGGUAGA
Myseq-504		24	AGGACUCUUGUGAAAAAUGUGUG	CCCAUUGUGGAGUCCUUAGGAUUAGAUUAGUAUUAUUAUUAUUAUUUUUUAUUGAAUAGUUAAGGACUCUUGUGAAAAAUGUGUG
Myseq-505		19	AAGAGAUUUGUACGACUGGUAC	AAGAGAUUUGUACGACUGGUACUGCGGUUAAAAAUUAGUGCGUUUGAGGGUGACUUAUGAUUGGUUAACAACCAAAUGCGGUAGCAGUCAAAUAAUAAAUUAACAAU
Myseq-506		23	AUAGGUGUCACUCAAUUAGGUAG	AUAGGUGUCACUCAAUUAGGUAGUCAAUUACAUUCAAUUGAAAAAUAAGUAGGUCCACAUUCGAUUUUUAUAUGUUGUUAGAUAUAUAAGUUGGUCAAACUAUAUGAUAUAAUGAUAUGAUAUGAUAUUUUCUUUCCUUAAAUAAAACCUACGGAAUUACCAUAAAUGACUAAUAUAUAUAUGA
Myseq-507		23	AUAGGUGUCACUCAAUUAGGUAG	ACUGUAUUCAGGUACAUAUAUGCACAUCGAUUGAAUUUGAAAAUACUGGAAAUUAUUGAAUUCGAAUGUCAAAUUAUUUGUAAAUUCAUAUCCCUUAUAUAUUAAUUGAGGAACAUUUGAAAAGAUGUAACCUCAAUUUUGUAUUAAUUAAAAGAGACCCCAAUGCAUAGGUGUCACUCAAUUAGGUAG
Myseq-508		13	CUGAAUUGGCAGACAGACGAA	CUGAAUUGGCAGACAGACGAAUGACUCAUGUUCGUUAUCGUUAUCUUCGAAAUAGUAAUUGGUGGUUCGAGAAGAAGAGAGUUGUGUGUUGUGAGGAAGAGAGUUGUGUGUUGUGAGGAAGAGAGUUGUGUGUUGUGAGGAAGAG
Myseq-509		13	CUGAAUUGGCAGACAGACGAA	CGUCUGUCUGCCAAUUCAGUGGAACGACAAGGAGAAAGUGGACGGAAGUGCAGCUGGUUUGUACUUGAGAGGAACCUUUGACGAUGGUCGGAGGUUUCACUCAAGUAUAAACCAACUUCACUUCCCUCCAUUUUCUCCUUAUCGCUCUACUGAAUUGGCAGACAGACGAA
Myseq-51		14	CUUUAAGUUGUAGGUCAAUUUUG	CUUUAAGUUGUAGGUCAAUUUUGCAAAAAUCCCAAAAAGAUUUCACCAAAUCUAUUUGAUAUUAUAUUUGACGAUUCGAUGGUUUGUAGGACUUGAGGAUAAGUGGUC
Myseq-510		12	AGUGACUUGUGCUUUAGUAUAUA	AGUGACUUGUGCUUUAGUAUAUAAGGGAUUGGAUUUCAAAAUUUUUAAUAGAAUCCAUAGUUAUUGGUUUAAGAAUUUUCAAAAUCCAUUCAAAUCCUUUGUUAUUCAAAAAGUUUAGUUAUUAA
Myseq-511		500	UGACAGAAGAGAGUGAGCAC	UGACAGAAGAGAGUGAGCACACAAAGGCACUUUGCAUGUUCGAUGCAUUUGCUUCUCUUGCGUGCUCACUGCUCUAUCUGUCAGA
Myseq-512		500	UGACAGAAGAGAGUGAGCAC	GGUCGAUCUCUUAUUUCAGAAUCUGUGUAGGUAAGGACAUUGAAUGAGUUUUGGGAUAAAUUUUAGAGAAACGCAUAGAAACUGACAGAAGAGAGUGAGCAC
Myseq-513		23	AUAGGUGUCACUCAAUUAGGUAG	AUAGGUGUCACUCAAUUAGGUAGUCAAUUACAUUCAAUUGAAAAAUAAGUAGGUCCACAUUCGAUUUUUAUAUGUUGUUAGAUAUAUAAGUUGGUCAAACUAUAUGAUAUAAUGAUAUGAUAUGAUAUUUUCUUUCCUUAAAUAAAACCUACGGAAUUACCAUAAAUGACUAAUAUAUAUAUGA
Myseq-514		23	UCGUGGACGACUGAAUUAUAAG	UCGUGGACGACUGAAUUAUAAGUCGUCUGUAUAUAAUUAAAUCUUGAAGUUUUUUUUUUCAAUUGCAAAACUAACCUAUGACGACUUAACUGUAAGUCGUCUACUUUUAAAAAAAUAUUAUUAUUUUAAUUUUCACUAGACGACUGAAAUGUAAGUCGUCCAAAAAGU
Myseq-515		20	AAUCUUAUUGGUUGGUGAACCUA	AAUCUUAUUGGUUGGUGAACCUAUAGGUUCAUCCUAGGGGGUGAACCCAAGAAUAACUCAUUAUUAUACCCGUCGAUGGGUUCAUCUAUAUCGGGUCAGU
Myseq-516	bra-miR5723	21	UCGGAUUAUCAUCACAACAC	UCGGAUUAUCAUCACAACACAAGAUCAAAAAAAACUUUUAAAAAGCAAAGUGGGAUCAACCAUAUAUACAUACUGGAUUUUCCUAUGCUCCUGAAUAUCCUUGAGAAAGCCUUCGGGGAAGCCAUUGUUUUGUUUUCUUGAUGGGAUCUGGAU
Myseq-517		21	UCGGAUUAUCAUCACAACAC	GUUGUGAUGAUAAUACGACUUCCAAGAUCCAAACCAACAAAUUUCUAAUCGACAUCAUCAAGCAUGAGUCAUGGUGACCAUGUUGAAACUUGUUGAUUUAGUCAUGGAAGUCGGAUUAUCAUCACAACAC
Myseq-518		96	AUCAUGCGAUCUCAUUGGAU	CCAAAGGGAUCGCAUUGAUCCAAAUUAAGCUGAAUUAUUCCCCAAUAGUUAUUCUUUUUCUCAAUCGAAAGAUGAAAAGAAGACUUGCUUCAUUUUCUGGAUCAUGCGAUCUCAUUGGAU
Myseq-519	bra-miR6032-5p	33	AGGACUUUUAAAAAUUUGGAGUG	CUCAUCACAUUUUUAAUGUACCUCUAAAAGUAUCUAUCUUAUUAAAACUCAAGUACAAAAUUGGAGUGUUUGGAGAUUUGAAUAGGACUUUUAAAAAUUUGGAGUG
Myseq-52		11	UGGUCUAGUGGUAUGAUUCUCGC	UUCUAUCAUAACUAUUGCGAGGCCCGUUAACAGCCCAGCUACAGAUUUUUUACAUGGAAUAUAAAUAAGCAUUCAGCUGAUUUAGCAACGAGGGCGUUUGGUCUAGUGGUAUGAUUCUCGC
Myseq-520		15	AUUUUAGAGUAGAAAAUAGAGUG	CUUUAUUUUUUACUCUAAAAUAGAGUAACUCUAUAAUAGAGUUUGAGUUUGUUCCAAUGGUAUUCUAUUUUAGAGUAGAAAAUAGAGUG
Myseq-521		18	GAAGAUCGUGAAGUUAAAAACUU	GAAGAUCGUGAAGUUAAAAACUUUGCUCCAAACAGUUUUGCAAAGUUUCCAACCUUUAUAACUUGAUG
Myseq-522		42	AAACCGUCUCUUAACUUUUAAC	AAACCGUCUCUUAACUUUUAACUAAAAAAACUAAGAACCGGUUUUUAGAUAUUUAAAAACCGGUUCUUAGCUUUUUUAUUUAAAAAUUAAGAGACGGUUUCU
Myseq-523		6	ACGUGUCUAUUAUAGUGUGAAUG	UUUAUGAAUAUAGUGUGAACGCGUUAGUAUAUUUAUUAUCAAAUCAUUGUGAAGCUGCCACGUGUCUAUUAUAGUGUGAAUG
Myseq-524		423	UUGGACUGAAGGGAGCUCCC	UUGGACUGAAGGGAGCUCCCUUUUUUUAUUUUCCUGUAUUUCAACACUUCAUCAUAUACAAUCAUUCUUUGUAAAGAUCAACUUCAACAUUGAUAUUAUAUUAAUAAGUCUGACACUCAACUGAUAUGAGUGUUUAUGGUGUUGUUUUGCAGGAUUCAGUCGUGGACCUCCCUGAACAUCUUCGAGA
Myseq-525		423	UUGGACUGAAGGGAGCUCCC	GAGCUUUCUUCGGUCCACUCAUAGAAUAAUAUGUGAGAUUUAAUUGACUCUCGACUCAUUCAUCCAAAUACCAAAUGAAAGAAUAUGUAGACAUAUGGUAAAUGAAUGAAUGAUGCUAGAGACAAAUUGAAUCUUCACUUCUCUAUGCUUGGACUGAAGGGAGCUCCC
Myseq-526		324	UCGGACCAGGCUUCAUUCCCC	GGAUUGUUGUCUGGCACGAGGCCCUUAACUCAGAUCUACGAUCGGUUAUAUAAAUAUAUUAUAUGAACGAUCAGUUAAGUGGUUGAUGACGUCGGACCAGGCUUCAUUCCCC
Myseq-527		19	UCAAAGUUGUGACUUCUGUUUUA	AAACAGAUUUGUUAGAAUUUUAAAAUAAAUAUAUUUAUAUUUAAAAUGAAAAGAUAUCAAAAGAUAUUAUGAUUAAAAUAUUUUAAAAAUUCUAUUUAUUAUUAGUCUGAACUAAAAUAUAAUAUAAAUUUCUAUGAAUAGGUCCAUUAUGUCCAUUUUUAAAAAAAUCACACAUGAAUCAAAGUUGUGACUUCUGUUUUA
Myseq-528		500	UGACAGAAGAGAGUGAGCAC	UGACAGAAGAGAGUGAGCACACAAAAGUAAUCUGCAUAUACUGCAUUUGCUUCUCUUGCGUGCUCACUGCUCUUUCUGUCAGA
Myseq-529		500	UGACAGAAGAGAGUGAGCAC	GUUUUCUCUCUAUGGUUCUUUGUCUACUUUAGUUAAAACCCAGAUCUAACCUUUAAUCUUCUCAUCGUUUCACUGAUCUCGUGAUUAAUGUUCUCUUUUUCAUGUUGUAGAUCUCUGGAGAUGGAAGAACUGCGAGUGAAUGAGUUGGGACAAAAGAAAAACAUAGCAACUGACAGAAGAGAGUGAGCAC
Myseq-53		125	AAGCUCAGGAGGGAUAGCGCC	AAGCUCAGGAGGGAUAGCGCCAUGACUCAUCACCAUUACUAUAUGUCUUUGUAUAUGUAAUGGCGCUAUCCAUCCUGAGUUCCA
Myseq-530		6	ACGUGUCUAUUAUAGUGUGAAUG	ACGUGUCUAUUAUAGUGUGAAUGCAUUUAUUAUAAUGCUUCUCCUUUAAUAUAUAAGGGAUUGCAGCUAUUUAUAAACAUAUAUCUUUGCUUAAAAAUGUUUCGACCUUGAUUUGUCUACUCGUUCAUCCUUUUGACCCGUUC
Myseq-531		16	AGUGUGAACAUAUUUAUGUAGAG	UAACGUAAAGAAGAAUCAUGCAUGUGAGUUUUAUAUUAAAAAAAAGUAAAGUACAUAGUGUGAACAUAUUUAUGUAGAG
Myseq-532		4	GCACCAGUGGUCUAGUGGUAGAA	CUACUAUCUACUGUCUUACUUGUUGAAAUUUGGUUGUUUAUAGAUAAAAUAAUAUAUGUUUAAUUAUUUGUUCAUCAAAGCACCAGUGGUCUAGUGGUAGAA
Myseq-533		14	UUAGAUUUUAUUGCUGUAGAAUU	GACUGUAGCUUUAAAAUUUUUGCUGUAGAAAAAAAUCUGUAAACUUUUUACUGUGACUUUAGAUUUUAUUGCUGUAGAAUU
Myseq-534		7	GAAGCGGUUUAGAGCGAUUUGAG	CAUCCCGCAACCGUCUUCAACCGCAAACGCUAGCUGGAGCCAGCUUUUGAAUUUAUGAGAUUUGGAGCGGUUUGAAGCGGUUUAGAGCGAUUUGAG
Myseq-535		23	AUCUCCAAUGUAAAACUCCAUUU	AUCUCCAAUGUAAAACUCCAUUUUUUCCUCCAAAAUGGAGUAAAAGUGCAAAUGGAGUAAAAUUGCUCCAACCGUACUCCAUUUCUAACUCCAUAAUGGAGUGAUGAACAAACAAAAAAUAGAUUACUCCAUUUAUGGAGUAAAUUUUAUUUUGGAGUGAGAUAUGGAGUUGGGUUGGAGCAUU
Myseq-536		6	ACGUGUCUAUUAUAGUGUGAAUG	UUUAUGACUAUAGUGUGAACGCGUUUAACAUAUUUAUUAUCAAAUCAUUGUGAGGCUGCCACGUGUCUAUUAUAGUGUGAAUG
Myseq-537		31	ACUAUUAGAGUUGGACAUCUCUU	AAGAUGGAUGAUUCAGAUACGGUCGAUGACUUCGCGGGUCCCAAAAGGCCUCGUACUAUUAGAGUUGGACAUCUCUU
Myseq-538		23	AUAGGUGUCACUCAAUUAGGUAG	AUAGGUGUCACUCAAUUAGGUAGUCAAUUACAUUCAAUUGAAAAAUAAGUAGGUCCACAUUCGAUUUUUAUAUGUUGUUAGAUAUAUAAGUUGGUCAAACUAUAUGAUAUAAUGAUAUGAUAUGAUAUUUUCUUUCCUUAAAUAAAACCUACGGAAUUACCAUAAAUGACUAAUAUAUAUAUGA
Myseq-539		20	AAUCUUAUUGGUUGGUGAACCUA	AAUCUUAUUGGUUGGUGAACCUAUAGGUUGAACCCAAGAAUAACUCUUCUAAUAAUAGACACUGAGUGGUUGAAUUAGAAAUAUUUUGCUUCUGUUGACGUAACUAAUAACUUUCAUGCAUUUUUAGAAGAAAAUGACAAAGUAUCAUACUUGAUAUUCCAAAUGUGGGACUUCAUCAAUUUUCCCUCCA
Myseq-54		23	AUAGGUGUCACUCAAUUAGGUAG	AUAGGUGUCACUCAAUUAGGUAGUCAAUUACAUUCAAUUGAAAAAUAAGUAGGUCCACAUUCGAUUUUUAUAUGUUGUUAGAUACAUAAGUUGGUCAAACUAUAUGAUAUAAUGAUAUGAUAUGAUAUUUUCUUUCCUUAAAUAAAACCUACGGAAUUACCAUAAAUGACUAAUAUAUAUAUGA
Myseq-540		20	AAUCUUAUUGGUUGGUGAACCUA	GGUUUACCAAAGGGUUAGGGUUUAGAUUUAGAGUUUGGUGUUUUGUUUAUGGUAUUAAUUUUUUUUUGAAAACUUUUUUUUGCAACUACUAUUAUUUUUAUUUAUUUAUACUUUUUAAUUUUAAAAACGUAAUAUAAUUUGACAAUAUUUUGUUUCCUUUUUUAAAAGAUAUCGGAUUUGAAAUAACUAAAUCUUAUUGGUUGGUGAACCUA
Myseq-541		504	UGACAGAAGAGAGAGAGCAC	UGACAGAAGAGAGAGAGCACAGUUUGAGUCACCGCCAAUACCCUUGUAGCUCUCUGGUUUAGUGUCCAU
Myseq-542		504	UGACAGAAGAGAGAGAGCAC	GUUCUCCAUGUGUUGUUGUUGUCUGCUGGCUGAUGUGGAUUUGACAGAAGAGAGAGAGCAC
Myseq-543		23	AUAGGUGUCACUCAAUUAGGUAG	AUAGGUGUCACUCAAUUAGGUAGUCAAUUACAUUCAAUUGAAAAAUAAGUAGGUCCACAUUCGAUUUUUAUAUGUUGUUAGAUACAUAAGUUGGUCAAACUAUAUGAUAUAAUGAUAUGAUAUGAUAUUUUCUUUCCUUAAAUAAAACCUACGGAAUUACCAUAAAUGACUAAUAUAUAUAUGA
Myseq-544	bra-miR824	83	ACAGGGAACAAGCAGAGCAUG	ACAGGGAACAAGCAGAGCAUGGAUUGAGUUUUUACCAAAACAUCAAAUGACUAUGUUUGGUCUCUUCCCAUGCACUGCCUCUUCCCUGGCU
Myseq-545		83	ACAGGGAACAAGCAGAGCAUG	AGCUUUUCUUUAAUCUGUUUUACAAUGAAAUGAAGAAGACAAAAGUGGUAAUCAGAGAGAGACAGGGAACAAGCAGAGCAUG
Myseq-546		324	UCGGACCAGGCUUCAUUCCCC	GGAAUGUUGUCUGGCUCGAGGACUCUGGCUCUAUCAACUCAUGUUGGAUCUUCUUCGAUCUAAUCGAAUCAAACCUCUAUGUUUGAGAUCUGAUUAGGGUUUUAGUGUCGUCGGACCAGGCUUCAUUCCCC
Myseq-547		341	UUUGGAUUGAAGGGAGCUC	GCUCCCUUCGUUCAAAACGAGGAGGACAAGAUUUAAGGAAAUAAAAGCAGAAAAUCUAAUUGUUCAUGGAUUCCCUCAUUAAGUGCUUGAAUAAUGAGCACUUUUACUGGGGUUUGCAUGGCCUCUUAGAUCUUCUCUCUUUCUCUACGUAUAUAUAUCCUUCUCUUCUCUUCGUUUGGAUUGAAGGGAGCUC
Myseq-548		504	UGACAGAAGAGAGAGAGCAC	UGACAGAAGAGAGAGAGCACAGUUUGUGACGCUGCCAAUUCCCUUGUAGCUCUCUGGUUUAGUGUCCAUAAUCUCUGGAGAUGAGAAGCUUAUCCCUCCUCCUCCUCCUCCACUUACUGAUCCAU
Myseq-549		504	UGACAGAAGAGAGAGAGCAC	GUUGUUGCUGUUGUUGUUGUCAUGUGGCUGAUGUGGGUUUGACAGAAGAGAGAGAGCAC
Myseq-55		43	AUCAACGUUGGCUCAAUUAUG	UCAUUGAGUGCAGCGUUGAUGUGAUUUACUUAUCUUUUUCAUUGUUGAAUGGAUUAAAGCAAUUUACAUCAACGUUGGCUCAAUUAUG
Myseq-550		155	CGCUGUCCAUCCUGAGUUUCA	AAGCUCAGGAGGGAUAGCGCCAUCAUAAUCUCAUUCACAUCGAUAUUUUUGGCGCUGUCCAUCCUGAGUUUCA
Myseq-551		37	UAGCUGUAAAACGACUUAUAUUA	UUAUAUGUCGUUUUCGGUUUUCUAUGUAAAAUUUAUUAAUAAUUAAUAAUGUCUGACCAAUGAUAAUAUAUCUUCUACGUUUCUAUUGGUUGAAUUGUGGUUAUGUAAAUAAUUAAUGAUGUUUUUGUUUAGAAAAUACAAAGUUAAUCAUUUUCUUAAUCUAUAUGCAUAGCUGUAAAACGACUUAUAUUA
Myseq-552		11	UGGUCUAGUGGUAUGAUUCUCGC	AAGAUUUCAAAGACCAGUAUUUCAAAUGCAUUCAUAAACAAUCGGGCAUUUGGUCUAGUGGUAUGAUUCUCGC
Myseq-553		11	UGGUCUAGUGGUAUGAUUCUCGC	GAGAUAUUCACUGAAAGCCAAAAGUGCUCAUGUAAUCUCUUUUAGAGCUGAAUAGGCUUGAAUCAGUCACACAAGCAACAGGGCAUUUGGUCUAGUGGUAUGAUUCUCGC
Myseq-554		11	UGGUCUAGUGGUAUGAUUCUCGC	CAGAAAUGAUUCUACUCAACCAUCUACAAAAGCAAAUUUUCAGAUAAAUCAAAUUGAAAGUUCACAAAUGGCGUUUCUAAGUCUAAGAUAUGAUCAAAUUAAUUGAGUUAAAGCAGCACCAGGGCAUUUGGUCUAGUGGUAUGAUUCUCGC
Myseq-555		11	UGGUCUAGUGGUAUGAUUCUCGC	UAGAAUUUCAAACACAAGUAUUUCAAAUGCCUUCAUAAACAAUCGGGCAUUUGGUCUAGUGGUAUGAUUCUCGC
Myseq-556		11	UGGUCUAGUGGUAUGAUUCUCGC	UAACAUCAGACACCACUCAAAGUAUGCUGCCUGAUUCUUUAAGAACGAGCUGCAUGAAAAAAAUGUGAAAACGAUAAUGCUCAAGUUAUUAAAGAAUUUGUGAUCAAACUUCAAGACUUUUUUCUUCAAUGGAUUACAUAGACAGUAGGGCAUUUGGUCUAGUGGUAUGAUUCUCGC
Myseq-557		16	GCCGUCUUAGCUCAGUGGUAGA	AACCAUUUACCUAAACUAAUGACAGAAGCAAGAGAUCUUUUACCCUUUUCUUUUCGUUGUGAUUUGUAAUCGAACCAACAAACACUAAUAAUAAAGCCGUCUUAGCUCAGUGGUAGA
Myseq-558		16	ACUAAAGGACACAACUUGAAGAG	ACUAAAGGACACAACUUGAAGAGUUACAACUCUUUGUGUAAUAACAUAAAUAACUAACUUAUGUAAAUGUAUUAAGGAGAGAUUAGAUUAUAGUUUAACAUACUCGUCGUUAGUAAGAUCCGCGAACUUCGUAAGACCCAAUCUGUAACUAAGAUUCUUCGCGUUGUGGUCGUCAAUGA
Myseq-559		23	AUAGGUGUCACUCAAUUAGGUAG	AUAGGUGUCACUCAAUUAGGUAGUCAAUUACAUUCAAUUGAAAAAUAAGUAGGUCCACAUUCGAUUUUUAUAUGUUGUUAGAUAUAUAAGUUGGCCAAACUAUAUGAUAUAAUGAUAUGAUAUGAUAUUUUCUUUCCUUAAAUAAAACCUACGGAAUUACCAUAAAUGACUAAUAUAUAUAUGA
Myseq-56		19	AAGAGAUUUGUACGACUGGUAC	AAGAGAUUUGUACGACUGGUACAGCGGUUAAAAAUUGGUGUGUUUGCGGGUGACUUAUGACUGGUUAACUACCAAAUGCGGUAACAGUCAAAUAAUAAAUUAACAAU
Myseq-560		6	ACGUGUCUAUUAUAGUGUGAAUG	UUUAUGAAUAUAGUGUGAACGUGUUAGUAUAUUUAUUAUCAAAUCAUUGUGAAGCUGCCACGUGUCUAUUAUAGUGUGAAUG
Myseq-561		19	AAGAGAUUUGUACGACUGGUAC	AAGAGAUUUGUACGACUGGUACUGCGGUUAAAAAUUGGUGCGUUUGCGGAUAACUUAUGACUGGUUAACUACCAAAUGCGGUAACAGUCAAAUAGAUAUAUUUUAA
Myseq-562		14	CUUUAAGUUGUAGGUCAAUUUUG	CUUUAAGUUGUAGGUCAAUUUUGCAAAAAUCCCUUAACAAUACAACUUAAGUCUCAGUGAGAUUAUCUUCACAAAUGGUUAAUCAAAAUGAAUUAAACUAAAGAAAAGAAAAGAUGAGUUGUUAAAAUUUGUUUAGCAAAAAUGUUGGAUCUGACUAUCUGAGUC
Myseq-563		11	UGGUCUAGUGGUAUGAUUCUCGC	UGGAAUCCGUACUCACUAUGAUCAGAAUUCAGAGGAAGGGGGAUGAGAGGAGAAAAUAUAUCAGACUUGUUUUGAAAAGCGCAAUCCAUCAUAUUUUAUGCAUUCUGUCUUUUUAAGUAUUAGUAAAAGUAUCAACAAGGGCGUUUGGUCUAGUGGUAUGAUUCUCGC
Myseq-564		29	UCUAUAUGUAGAGAUCUCUAUUU	AUAGAGAUCUCUAUAUUUUCCUCUAUUUAUAGAGGAAGAAAUAGCAUUCCUCUAUUUUUUACUCUAUAUGUAGAGAUCUCUAUUU
Myseq-565		12	AGUGACUUGUGCUUUAGUAUAUA	AGUGACUUGUGCUUUAGUAUAUAAGGGAUAUUAUAUUAUUUUAGUUAGACAUAUUAUUUUAGAUAUGUUAUAUAUAGUCGGUUUUUUACAGUCGAUUUAGUUAUCAUUUGAAUAUAUUCGAUUACAUAUAUUUUUUAUAUUCAACUAUUAAAUGUUUUAUUCUAAAUAUAUUAAAAAUUUCAUUAA
Myseq-566		5	GCUUGUGGUUCGGACACUC	GCUUGUGGUUCGGACACUCUUAGAGUGGAGGAGACUGCGUGAGGCUGGUUUCACAGAGCAGCGUCCACCUCCCGCUUUCGACGGUGGAAGGAUUACGGGCCA
Myseq-567		17	GUAAAAUGUGUCUGAAUAUGUU	CCUAUCUAUACUGACUUUUUUAUAUUUUUUCUGUGAUUUGAAUUUAAAAAGAGAUAAAACUUUCGAUAAGUUAUGUAAACUCAGAACAAGUAUUUAGCUUUAGAAAGCAUUUAUAUGUUUCAAACUUAUAAUAUAUAUAUAAUGUUUAAAAUUAUGCAUAUAAAACCUGUGUAAAAUGUGUCUGAAUAUGUU
Myseq-568		12	UGUGACUUGUGCUUUAGUAUAUA	UAUACUAAAGCACAAGUCACAUAACCAUGUGUCAAAAUUUUAGUGGUUAUGUGACUUGUGCUUUAGUAUAUA
Myseq-569		6	ACGUGUCUAUUAUAGUGUGAAUG	UUUAUAAAUAUAGUGUGAACACGUUAGCAUAUUUAUUAUCAAAUCAUUAUGAGGCUGCCACGUGUCUAUUAUAGUGUGAAUG
Myseq-57		9	AUAUUCGAUGUGGGAUCUUCUC	AUAUUCGAUGUGGGAUCUUCUCUCCAAUACCAUGAAAAUAUUCACUGGAAUUUGGAGAGAAGAUCCCACAUCGGAAAUAU
Myseq-570		13	CUGAAUUGGCAGACAGACGAA	CUGAAUUGGCAGACAGACGAAUGACUCAUGUUCGUUAUCGUUAUCUUCGAAAUAGUAAUUGGUGGCUGAAUGAGGAGCAGAGUCUAAACGCCAUCAGGUUCGAGAGGAAGAGAGUUGUGUGUUGUGAGGAAGAG
Myseq-571		13	CUGAAUUGGCAGACAGACGAA	CGUCUGUCUGCCAAUUCAGUGGAACGACAAGGAGAAAGUGGACGGAAGUGCAGCUGGUUUGUACUUGAGAGGAACCUUUGACGAUGGUCGGAGGUUUCACUCAAGUAUAAACCAACUUCACUUCCCUCCAUUUUCUCCUUAUCGCUCUACUGAAUUGGCAGACAGACGAA
Myseq-572		240	UGAAGCUGCCAGCAUGAUCUA	UGAAGCUGCCAGCAUGAUCUAAUUAUCUUUCUUUCUCCGUUGACGAUGGAAAAGACAUGAGUGUUGAUUAGAUCAUGUUCGCAGUUUCACC
Myseq-573		17	AUAAGGACUCUUUCUUAGUGAA	CCUUAAGGGGGAGUCCUUAGGAAAAAAAUAAUUAAAUAAUCGAUGGAUCCCACCAAAAGCUAAGGAUUCAGUCCAUAAAAUUCCUAAAUAAGGACUCUUUCUUAGUGAA
Myseq-574		19	UCAAAGUUGUGACUUCUGUUUUA	AAACAGAUUUGUUAAAAUUUUAAAAUAAAUAUAUUUAUAUUUAAAAUGAAAAGAUAUCAAAAGAUAUUAUGAUUAAAAUAUUUUAAAAAUUUUAUUUAUUAUUAGUCUGAACUAAAAUAUAAUAUAAAUUUCUAUGAAUAGGUCCAUUAUGUCCAUUUUUAAAAAAAUCACACAUGAAUCAAAGUUGUGACUUCUGUUUUA
Myseq-575		3	UGUCGAAUCGUCUAUGUAAUAUU	UGUCGAAUCGUCUAUGUAAUAUUUCCUAUAUCAUAACGUAAGAUUGUAAUAAAUUAACGUUAAAAAAAAGAAAGAAAAAACAAUUAUUAAUUUUGGAUUUAUGUGGAUAAUUAGGUAAU
Myseq-576		3	GCGCCUGUAGCUCAGUGGA	CCUUGCAAGUUACAAGCUUUCCACACAGCAUUUUUAAAAUUAUGUAUCACCUCGUAUAUUUAUAACUCAUUGACCAAUAACGGUACAGAAAUGAACGUACAAGAAAGCGCCUGUAGCUCAGUGGA
Myseq-577	bra-miR860-3p	24	AUUCAUAAAUCAGGACAAGACCA	AUUCAUAAAUCAGGACAAGACCACGUCAUAUUCCCGCAAACACAUGGAAAAUGGGAACAGACGCUUACAAAACCAGUAAUGUUUUCAAUGCUUAUAGUUGAAUUCAAAAAUUCAUAUUGAAAUUGUAAGUAAUGUUGAUAAAUCAAUCUCGUGGUCCUUAUUCUAUUGAUGGGAUGC
Myseq-578		0	GUGGACGUGCCGGAGUGGUUA	GUGGACGUGCCGGAGUGGUUAUCGGGCAUGACUAGAAAUCAUGUGGGCUUUGCCCCCGCAGGUUCGAAUCCUGCCGUUCACGUUUUUUAUUCUUAUUAAAUCCAUUAUAAUAUUGUUUUUUUUUUUAACACGCGUGCUCCACUCGUCCCUAAACGUCGCUGUUAACCAGAUCUCUCCAGAAUGUCAUAAC
Myseq-579		51	GCAAGUUGACUUUGGCUCUG	GAGCCAAAGAGGACUUGCCGACCAAGGAAUCUAAACCUGAUUUGGGCAACCGGCAAGUUGACUUUGGCUCUG
Myseq-58		9	AUAUUCGAUGUGGGAUCUUCUC	AUAUUCGAUGUGGGAUCUUCUCUCCAAUAAUAUCUAAUAUCUUAAAGAUGGUAGAAGGCUUCCUUACAAAUAACUUAAAACUAAAAGGCAUGGUCCGCUUUGAACCGAACAAAAGGAUAUGGAAUAAAAGGUCGAACACACAAGAACAUGU
Myseq-580		51	GCAAGUUGACUUUGGCUCUG	GAGCCAAAGAUGACUUGCCGACCAAUGAAUCUAAAACUGAUUUUGGCAACCGGCAAGUUGACUUUGGCUCUG
Myseq-581		51	GCAAGUUGACUUUGGCUCUG	GAGCCAAAGAUGACUUGUCGACUAUACCAACCAAUCUCAUGAAACUGAUAUUGGUGACCGGCAAGUUGACUUUGGCUCUG
Myseq-582		33	AGGACUUUUAAAAAUUUGGAGUG	AGGACUUUUAAAAAUUUGGAGUGUUUGGAAACAUGGAUUGCAGUCUUUUAAAAAAAAAUAUUUUUGUUUGAAAACAAGGAUAGUAGUAUUAAGAAAAAAAAAAUAAUGGGCUUAUGUUUUUUUAAAAAAUUGAAAGUUAUUGGUGGUUCAACCGCAGUGACUGCUAUUUUGAUAAAUGGAAAAGUUCUGU
Myseq-583		12	GGUAGUAUUUAAGGUUGUAGAUG	GGUAGUAUUUAAGGUUGUAGAUGAAAAUUAAAGUUAAAGUCAGUUCCUACAGCCCAACUUCCUACAAC
Myseq-584		42	AAACCGUCUCUUAACUUUUAAC	AAACCGUCUCUUAACUUUUAACUAAAAAAAUAAGAACCGGCUUUUAGAUAAGAUGUUUAAGAGUCGGUUCUUAACUUUUUUAUUUAAAAGUUAAAAGAUAGUUUCUUAUAUUCCGUUAAGAACCGACUCUUAAACAUCUUAUCUAAAAGCCUUUUUAUUUUAAAGUUAAAAGAUAGUUUCU
Myseq-585		308	UUGAGCCGUGCCAAUAUCACG	AGAUAUUAGUGCGGUUCAAUCAAAUAGUCGUGUUCUCACUUGAUAGAGAUCGGUUUUGUUCGAUUGAGCCGUGCCAAUAUCACG
Myseq-586		6	ACGUGUCUAUUAUAGUGUGAAUG	ACGUGUCUAUUAUAGUGUGAAUGCAUUUAUUACAAUGCUUCUCCUUUAAUAUAUAAGGGAUAUGGAAUAUAUAUCGCAUAUUUGUCAAAUAGGUGAAAGUGAAACCACUUUGUUAUCUUACCAAAAAAGAAAGAGGAUGAUAAAAGGGAAAGAAAAUCAAAAACCAUAAUAGGAGGUAAA
Myseq-587		21	AGGUUCACCAACCAAUAAGAUUG	AUCCUAUUGGUUGGUGAACCUACAAAUUCAUCUAGGGGGUGAAUCCAAAAAUAAGUCAUAUUAAAAGCAUGGGAGCAUAAAUACUAUACGCUGCGCAUGCUCAACUAAUAAAAAUAGACUUAUUCUUAGGUCAACCCCCUAGGAUGAACCUCUAGGUUCACCAACCAAUAAGAUUG
Myseq-588		18	GCCCGUCUAGCUCAGUUGGUAGA	GCCCGUCUAGCUCAGUUGGUAGAGCGCAAGGCUCUUAACCUUGUGGUCGUGGGUUCGAGCCCCACGGUGGGCGCAUUGUUUUUAAUUUUUUUUUUCUUUAUAGUGGCUGGAAUCAGGGGCUUGCUACAAUUGCAAUGGAUGAUGAC
Myseq-589		13	CUGAAUUGGCAGACAGACGAA	CGUCUGUCUGCCAAUUCAGUGGAACGACAAGGAGAAAGUGGACGGAAGUGCAGCUGGUUUGUACUUGAGAGGAACCUUUGACGAUGAUCGGAGGUUCCACUCAAGUAUAAACCAACUGCACUUCCCUCCAUUUUCUCCUUGUCGCUCCACUGAAUUGGCAGACAGACGAA
Myseq-59	bra-miR860-5p, bra-miR9408-3p, bra-miR9408-5p	76	GCUCAUUCUCGUUCUGUCAUAAC	GUUGACAGAAGAGAGCGAGCACACAAAGGGAGAAUUGUAUAAAAUUAAUAUGUAUACAGUUUACUUUUGCGUGCUCAUUCUCGUUCUGUCAUAAC
Myseq-590	bra-miR9554-3p	312	UUGAGCCGUGCCAAUAUCUC	GAUAUUGGUACGGUUGAAUCGAAUCAAAUCACUCUAUCUUUCUCUUGGGUCAGUUGAUUUGAUUGAGCCGUGCCAAUAUCUC
Myseq-591		5	AAUACUAUUGGUUGGUGAACCUA	GGUUUAUCCAAAGGUUUAGAAUUUAGGGUUUAGUAUUUUACUGACGGGGUUAACAAUAUUACAAAAAUAUGUUUUUUUGGUAAAUACUAUUAUUUUUUAUUUAUUUAAAAAAAAUAUAACUUCAUAAAUUCUUAUUAUUUUGUUUCCUUUCUUAAAAUAUAUUGAAUAUGAAAUAAUUAAAUACUAUUGGUUGGUGAACCUA
Myseq-592		44	GUUAACGGAACUAAAGUUGAGGG	CUCAACUUAUAAACCGUUAACAUAUGUCACCCUCCGUCACGGUUUUUUAAACGGAGGGUAACAUAUGUUAACGGAACUAAAGUUGAGGG
Myseq-593		20	AAUCUUAUUGGUUGGUGAACCUA	AAUCUUAUUGGUUGGUGAACCUAUAGGUUCACCCUAGGGGGUGAACCCAAGAAUUACUCUUUAAAUACGGUUAUAAUCAUACCUGGACAUU
Myseq-594		19	AAGAGAUUUGUACGACUGGUAC	AAGAGAUUUGUACGACUGGUACUGUGGUUAGAAAUUGGUGCGUUUGCGGAUGACUUAUAAUUGAUUAACUACUAAAUACGGUAACAGUCAAAUAAUAAAUUAACAAU
Myseq-595		9	AAUAGGACAUAAAGUAGUACAGA	AAUAGGACAUAAAGUAGUACAGAUUAGUCUAAAGGGACAUAGUUACCUUUUUUUUGCUCUAAAAAAAACAGAUUUCCCAAGAAUGUUUUAGUUAUCUCAAUAACUUUGUAUGCAUUUGUAGGAUAUUUUACCGUAUGCCAUAUUUAGUUUUACUUUAGGUUCUAUAAA
Myseq-596		22	GGGAUUGUAGUUCAAUUGG	GGGAUUGUAGUUCAAUUGGUCAGAGCACCGCCCUGUCAAGGCGGAAGCUGCGGGUUCGAGCCCCGUCAGUCCCGG
Myseq-597		23	UCGUGGACGACUGAAUUAUAAG	UCGUGGACGACUGAAUUAUAAGUCGUCUGUAUAUAAUUAAAUCUUGAAGUUUUUUUUUUCAAUUGCAAAACUAACCUAUGACGACUUAACUGUAAGUCGUCUACUUUUAAAAACAUUAUUAUUUUAAUUUUCACUAGACGACUGAAAUGUAAGUCGUCCAAAAAGU
Myseq-598		20	AAUCUUAUUGGUUGGUGAACCUA	GGUUUAGAGAUUAGGAUUUAGGGUUUAUUAUUUUGCUAAUAACGUUAAAAAUAUAUUUUUCUAAAAAAAAAUAUGUAUAAUAUUUUUUAAAACUUUUUAUUUUAAAACAUAAUAUAACUUGACAAUAUGUUCUUUCCUUUUUUAAAAGAUAUCGAAUUUAAAAUAAUGAAAUCUUAUUGGUUGGUGAACCUA
Myseq-599		19	UCAAAGUUGUGACUUCUGUUUUA	AAAUAGGUUAUAAUUUAUCCAUUAGGUCCAUUUUUAAAAAAAAUCAUACAUGAAUCAAAGUUGUGACUUCUGUUUUA
Myseq-6		29	CCCGCCUUGCAUCAACUGAA	CGCUUGGUGCAGGUCGGGACUAAUUCGCUGACACAGCCACGUGGAUUUUCCUUAUUGGUUUGUGAGCAGGGAUUGGAUCCCGCCUUGCAUCAACUGAA
Myseq-60		76	GCUCAUUCUCGUUCUGUCAUAAC	GCUCAUUCUCGUUCUGUCAUAACUUCUCCUUCAUGAAUCUUGGUGAUCAUUUGUUAGCUCAUGUCUGUAUACCAAUUAUAUAUACAUGUGUUGCAUAUAUACCAAAUUUUCUUUGAUUGGCAUAUGAUAUAGGUUCUAGACUUCCAAGAUGAUCUUGUCUUAUAAUAUCUUUAGACAUGACAUAUAUGUGAAUGUGUGUAU
Myseq-600		50	UUGUGCGUGUCUGAGCCUC	GGCGAUGAUGACAAAAAAACAUUUCUCGAUACUGAAACUUACUCGAGGGACCAAAACCACUCUUGUAAUCUUUCUUGAUGUUUGUUGUUUGUGCGUGUCUGAGCCUC
Myseq-601		20	AAUCUUAUUGGUUGGUGAACCUA	GGUUUAGGGAUUAGGAUUUAGGCUUUAGCAUUUUGCUGAUGACAUUAACAAUAUUUAAAAAAAAAUUUCUUUUCUUUUGUAACUACUAUUUUUUUUUACCUUUUUAUUUUAAAAACAUAAUAUAACUUGACAAUAUUUUGUUUCCUUUUAUAAAAACUAUCAAAUUUGAAAUAACAUAAUCUUAUUGGUUGGUGAACCUA
Myseq-602		19	AUAUGAACGAUCUUUAAUGAACA	UUCAUGAGCACGAUUUUUAUAUUAUAAAUUCAUUUAAUAAAUGAGUUUAAUGAUCGAGUUUAAAUUAAAUUACGAGUUAUAUGAACGAUCUUUAAUGAACA
Myseq-603		23	AUAGGUGUCACUCAAUUAGGUAG	AUAGGUGUCACUCAAUUAGGUAGUCAAUUACAUUCAAUUGAAAAAUAAGUAGGUCCACAUUCGAUUUUUAUAUGUUGUUAGAUAUAUAAGUUGGUCAAACUAUAUGAUAUAAUGAUAUGAUAUGAUAUUUUCUUUCCUUAAAUAAAACCUACGGAAUUACCAUAAAUGACUAAUAUAUAUAUGA
Myseq-604		136	CACGUGUUCUACUACUCCAAC	UGGAGAAGCAGGGCACGUGCGAACAAAUGAGUUUGAGCAGUACAUUUUGAUCAAAUAUUCGCACGUGUUCUACUACUCCAAC
Myseq-605		6	ACGUGUCUAUUAUAGUGUGAAUG	UUUAUGAAUAUAGUGUGAACACGUUAGCAUAUUUAUUAUCAAAUCAUUGUGAUGCUGCCACGUGUCUAUUAUAGUGUGAAUG
Myseq-606		32	AGUGUUAUGGUUGGAGAAGACCU	CUAUUCACCACACUAAAUCACUAUUCAUUUAUUUUAUUACUAAAACAUACAAUUAAAUAAAUGAUAAAUAAAAAAUUUAAUACAUAUAAUAUUAUAAAAUAGUGUUAGUGUUAAUUUUAGUGUUAUGGUUGGAGAAGACCU
Myseq-607		236	AUAAAUCCCAAGCAUCAUCCA	AUAAAUCCCAAGCAUCAUCCAUUUUACAAGCCUUCAUGUUCAAGGGCUAAUAAGGUGGAUGAUGCUUGGGAUUUAUCU
Myseq-608		23	UCGUGGACGACUGAAUUAUAAG	UAUAAUUCAGUCGUCCACCAGACGACUUAAUUGUAAGUCGUCCAGGACUUUUUUCCGAGAUUCUGGUCAAACCUCGUAAAUCCUGGACGACUUACAUUUCAGUCGUCUCGUGGACGACUGAAUUAUAAG
Myseq-609		5	GGGGAUGUAGCUCAGAUGG	GGGGAUGUAGCUCAGAUGGUAGAGCGCUCGCUUAGCAUGCGAGAGGUACGGGGAUCGAUACCCCGCAUCUCCAUCUAUAUAUUUUUUUUGCAUGAAAGACUCCUCUAACGUUUGAUAACUUUAUCCCUCA
Myseq-61		5	GGGGAUGUAGCUCAGAUGG	GGGGAUGUAGCUCAGAUGGUAGAGCGCUCGCUUAGCAUGCGAGAGGUACGGGGAUCGAUACCCCGCAUCUCCAUAAAUAUUUUUUAAACCUUUUCUCCUUUCUGUGUUAAUAUCCACAA
Myseq-610		5	GGGGAUGUAGCUCAGAUGG	AUAAAAAUCUGCAUCUUCAAAGUGGAUGUCCAGCAAAAGACAUAUUAUUGAACGGUUACAAUAUAAAGAACAGACAAAUGGGGAUGUAGCUCAGAUGG
Myseq-611		11	UGGUCUAGUGGUAUGAUUCUCGC	AAUUAUUAGUUCUAGAAGACCGAUGCUUCUCUUGAAGUGAAGGUAUGUCUCACUACAAAACACUGUACAAGAGGUUACCAAGUAAUUACAUUCCUUUACAUGGUAUCUUUUCAAAAUCAAAUAUAUAAGAAGCAAACAAAACAACAAGGGCGUUUGGUCUAGUGGUAUGAUUCUCGC
Myseq-612		6	ACGUGUCUAUUAUAGUGUGAAUG	AUUGUAUUUUAGUAGUUGAUUUGCUUCGUAGAGUUACGAUGUCCAUAUUUUUUGGUUCAAAUCAAAACAGAUAACGAAUUGAAUCAAAACUUAUAAAUAUUUUGCCCAACUUUAUCCGUAAACAAUAAAAAUAAUAUAUAUAUAUAUACAUAUUUAUUAUCAAAUCAUUGUGAGGCGGCCACGUGUCUAUUAUAGUGUGAAUG
Myseq-613		14	UUAGAUUUUAUUGCUGUAGAAUU	UUAGAUUUUAUUGCUGUAGAAUUUUAUGGAAAGCACUAAAAAAUUGCUUUGGAUAUUUGGCUCUACAGAGUAAUUGUACAG
Myseq-614		14	UUAGAUUUUAUUGCUGUAGAAUU	GGCUGUAGCUUUAAAAAUUUUGCUGUGGAAAAAAAUUCAGAUUUUUUUGCUUUGGCUUUAGAUUUUAUUGCUGUAGAAUU
Myseq-615		33	AAUAGAAGAACUUGGACAAAUAG	AAUAGAAGAACUUGGACAAAUAGUCAAAUAGUUAUAUUUAUGUUUUUUUUUAAUAUAAAAUAGAAAUUUUACAUUAUGGAGAUAAGCCGUUUUUUUUUUAGUGAAAAAUGGUAAUCUUACAUAUGUUUAAUGUAGUUUUUCCAUUUU
Myseq-616		324	UCGGACCAGGCUUCAUUCCCC	UGGAUGAUGCUUGGCUCGAGACCAUUAAAUAUGAUCAUUGUGAUGUUGAUGAUGAUGAUGAUAAUGAUAAUGAUAGUCGGACCAGGCUUCAUUCCCC
Myseq-617		31	ACUAUUAGAGUUGGACAUCUCUU	ACUAUUAGAGUUGGACAUCUCUUUAUAUAUUAGACACUCUUUGUCUAAUUCUCCAAUGUGGAAUUUAGUUUGUUAUCUCACAGACCUUUUGAAUUGUGUGUUUUCAAAAUUUCUUUCAUGAUCUUAUGUUUUUUGUUUACAUAGAGAAAGAAAAAGAAGAGUUUGUGUUAUCUUAUAUAU
Myseq-618		23	UCGUGGACGACUGAAUUAUAAG	UAUAAUACAAUCGUCCACGAGACGACUUACUUGUAUGUCGUCCAAGAUUUUUUCCGAGAUUCUGGUCAAACCUCGUAAAUCCUGGACGACUUACAUUUCAGUCGUCUCGUGGACGACUGAAUUAUAAG
Myseq-619		31	ACUAUUAGAGUUGGACAUCUCUU	GUCCAACUCUAUAUUAUCUGAUUAGUACGAUAUUGUCCACUUUGGGCUUUAGGCAAGCCCGCAUAGUUUUACUUUUGGUUUUCAUCCCAAAAGGUCUCGUACUAUUAGAGUUGGACAUCUCUU
Myseq-62		324	UCGGACCAGGCUUCAUUCCCC	GGACUGUUGUCUGGCUCGAGGUCAUGAAGAAUGAAACCUAAACCUAAAUGAUUCUCGGACCAGGCUUCAUUCCCC
Myseq-620		28	CAUUGGAGCAAACUCAAACUCUA	GAGUUAGUAAAAAAUGCUCCAAUGGUAAUAGAGUGAAAAAUAGGUUUACUCUAAAAUAGAGUACCAUUGGAGCAAACUCAAACUCUA
Myseq-621		26	GGCGGAUGUAGCCAAGUGGA	CAAGGCAUAAGGUCUAAACCUUUAUAUAGCAAGAUUCCACUGACUGUGAGGGAGAUAAGGAGCAAUGAAUGAGUAAUCUCCCAAGUAGGGGCGGAUGUAGCCAAGUGGA
Myseq-622		15	AUUUUAGAGUAGAAAAUAGAGUG	CUCUAUUUUUUACUCUUAAAUAGAGUAUUUUAUAAUAGAGAUUGAGUUUGCUCCAAUGAUACUUUAUUUUAGAGUAGAAAAUAGAGUG
Myseq-623		11	UGGUCUAGUGGUAUGAUUCUCGC	UAGUAAUCUUAUUACAUGGGCCAUCAAACUGGCAGUUUUCUCUUGUCACCAAUAGUCGCACAGAUUUCUGAAUAUCUUAUUCAGCCUUUAUUAUUUGGAUUAAGUCAACUAAGAGAACAUGCUUGCAAAGUGCCAAUACUGUGACUUUCAACCGUGUACCUAAUAAUCUAAGCAAUCGGGAUUUGGUCUAGUGGUAUGAUUCUCGC
Myseq-624		11	UGGUCUAGUGGUAUGAUUCUCGC	GAGAACAUGCUUACAAAGUGACAAUAAUGUGACCUUCAAACAUGUAUCUAAUAUGCUUAGCAAUCGGUCAUUUGGUCUAGUGGUAUGAUUCUCGC
Myseq-625		11	UGGUCUAGUGGUAUGAUUCUCGC	GAGAACAUGCUCACAAAGUGCCAAUACUGUAACCUUCAACCAUGUAUCUAAUAUGCUUAGCAAUCGGGCAUUUGGUCUAGUGGUAUGAUUCUCGC
Myseq-626		20	AAUCUUAUUGGUUGGUGAACCUA	AAUCUUAUUGGUUGGUGAACCUAGAGGUUCACCCUAGGGGGUGGACCUAAGAAUAAGUCUUGUCUAAUAAUGAUGACAAGGUUUGGUUUAAAUCUUAAUUCUAGUAACCAAAAGAGAAC
Myseq-627	bra-miR9555a-3p, bra-miR9555a-5p, bra-miR9556-3p, bra-miR9556-5p	265	GAUCCUCUGAACACUUCAUUG	GAUCCUCUGAACACUUCAUUGGGGAUACAUUUUUAAUGACAAUCACCCACUGAAGUGUUUGGGGGAACUC
Myseq-628		33	AAUAGAAGAACUUGGACAAAUAG	AAUAGAAGAACUUGGACAAAUAGUCAAAUAGUUGUAUUUAUGUUUUUGUUUUUUGUUUAUGUAGUAUUUCUAUUUU
Myseq-629		74	UUGGCAUUCUGUCCACCUCC	UUGGCAUUCUGUCCACCUCCUUCUAUGUAUACAAGUUUAUGUAUAUACAUGGUGUUUGAAAGAGGGAGGUGGUCAUACUGUCAACA
Myseq-63		23	UCGUGGACGACUGAAUUAUAAG	UCGUGGACGACUGAAUUAUAAGUCGUCUGUGUAUAAUUAAAUCUUGAAGUUUUUUUUUUCAAUUGCAAAACUAACCUAUGACGACUUAACUUUAAGUCGUCUACUUUU
Myseq-630		26	AAAAAUCUUUAGAAAGUGACAUG	AGUCUCUAUUUAUAGAUAAUUUAAAAUGAUAAAUUUUAGUAUAAGAAAUAAAAAUAAAUUAUUUAAUUUAUAAUGAGAUUAAUUGGUUUUAAGUAAAAAAGAGAAUAUCAAAAAUCUUUAGAAAGUGACAUG
Myseq-631		15	AUUUUAGAGUAGAAAAUAGAGUG	UUCUAUCUUUUACUCUAAAAUAGAGUAACUCUAUAAUAGAAUUUGAAUUUGCUCCAAUAAUACUCUAUUUUAGAGUAGAAAAUAGAGUG
Myseq-632		6	AAUGUAUGCCUCUAUAAUAGA	AAUGUAUGCCUCUAUAAUAGAGUUCCUCUAUUUUAGAGGAAAAUAUAGAGAAAUCUUACUUUUUACCUUUAUAUUUAGAGAUGAAAAUAGCAAAUCUCUAUAUUUUCCCCUAUGAAUAGAGAAACUCUAUUAUAAAGGCAUACAUUGG
Myseq-633		15	AGACCGGAAUAGAACAACCAAUA	UUGGUUUUUAUUUUAUGUUUAAACACUCUAAAGAAAUCGUCAUCAAAAUAUUAAUUCUGAAAGUAUAUUAAAUUUAUAUGCAUCAGUAAAACGUCACGUUAGCCCAAUUUUUUAUUUGUCUUUUUUCGACAACGAAUAGCUAUUCAAUUAUUCAAACUUGAGGUGGUCCGGAUAAAUAGACCGGAAUAGAACAACCAAUA
Myseq-634		11	AAGCCAAUUUGCAGAGCAAUG	AAGCCAAUUUGCAGAGCAAUGACGUCAAAAUAUAAAAAAUGGCGUGAGUUGCCUUGAAGGUUGGCAAUA
Myseq-635		33	AAUAGAAGAACUUGGACAAAUAG	AAUAGAAGAACUUGGACAAAUAGUCAAAUAGUUAUAUUUAUGUUUUUUUCUUUUUUUUAUAUAAUGGUAAUGUUACAUUAUGGAUUUUUUUUUUAAAUUAAAAAUGUAAAAUGGUAAUCUUACAUAUGUUUAAUGUAGUUUUUCUAUUUU
Myseq-636		74	UUGGCAUUCUGUCCACCUCC	UUGGCAUUCUGUCCACCUCCCCUACCUAUGUAUAUGUGUAUUAUCUACGUUGUGUUUUGUGAGGGGGAGGUGGGCAUACUGCCAACA
Myseq-637		20	UUUCGUUGUCUGUUCGACCU	UUCGAUGCUAGGCUUGUCAAAGUGAGCAAUCUUGUGUUCUCAUCUUGGUUUCGUUGUCUGUUCGACCU
Myseq-638		304	CUGAAGUGUUUGGGGGAAC	CUGAAGUGUUUGGGGGAACUCCUGGACUCAUUUGGUAUUUUCAGUUCAAAAGACUAGUUUGGUUGGAAAUAUACUAUUUGAUCAAUCUUACUUUUUUUUUAAAAGAAAUUUACGGUGUUGGUUGAGCACAAUAAAUCUUUUGUAUAUCCUUAUAGAGCACUACUUAGCU
Myseq-639		304	CUGAAGUGUUUGGGGGAAC	UCCUCUGAGCACUUCAUUGGAGAUACCAUUUAUUUUCUAUCAAAAUGUAUUCCACUGAAGUGUUUGGGGGAAC
Myseq-64		15	AAGACUUAAUAUAACUUAGAAAC	AAGACUUAAUAUAACUUAGAAACUUUCAAUUAUUUGAUAUUUGAAAAUGACGAUAUAAACACACAAUUUUUUUUAUAUCACUAUUGCCAAAUAUCAAAUAAUUUAAUAUUUUGAAGUUAUAAUAAGUUGUAA
Myseq-640		304	CUGAAGUGUUUGGGGGAAC	UCCUCUGAGCACUUCAUUGGAUAUAACAUUUUUUCUAUCAAAAUUAAAUGUAUUCCACUGAAGUGUUUGGGGGAAC
Myseq-641		19	AAGAGAUUUGUACGACUGGUAC	AUUGGUGCGUUUGCGGGUGACUUAGGGCCUGACUGGUUCAAACGCAGCGGUUGCGGUUGCGGUUGCACGAUUUUGUGGAUGCGGGCGGUUGCGGUUUCUAGCGGUUUUAAGAGAUUUGUACGACUGGUAC
Myseq-642		20	UUUCGUUGUCUGUUCGACCU	UUCGAUGCUAGGCUUGUCAAAGUGAGCAAUCUUAUUUGUUCUCAUCUUUGUUUCGUUGUCUGUUCGACCU
Myseq-643		344	UUUGGAUUGAAGGGAGCUCUA	GAGCUCCUUUAAGUUCAAACGAGAGUUUAGUAGGGUAAAGAAAAGCUGCUAAGCUAUGGAUCCCAUAAGCCCUAAUCCUUAUAGAGAGAAAAAAAAGGAUUUGGUUAUAUGGCUUGCAUAUCUUAGGAGCUUUAACUUGCCCUUUAAUUGCUUUUACUCUUCUUUGGAUUGAAGGGAGCUCUA
Myseq-644		20	AAUCUUAUUGGUUGGUGAACCUA	AAUCUUAUUGGUUGGUGAACCUAGAGAUAUCCAAGAAUAAGUCAUAAAAAAUGAUUUUUUUUAGAAAAGAAGUUCUGGAGAUUAUUAUGUUCGUAAACAUGCCUAACUAAACAUCUAAAUUUCUCGACCAACCCCAGAUUAU
Myseq-645		9	AAUAUCCGAUGUGGGACAUUUA	AAUGUCUCACAUCGGAUAUUGGAAGGGAUUAGGGAUAAAUAUCCACAUCGGAUAUUGCUAAGGAUCCCUUCCAAUAUCCGAUGUGGGACAUUUA
Myseq-646		16	AAGUGGUACUAUGAAUGUGGUAU	UUCACAUUCCAAAAACCCUACCCCACCCCUCAACUCUAAAUUCUAAACCCUAAAUCUACAUUAGUUAAACCUAAGGGUAUAAUUGUAUUUUACCCUUCAUUAAAAGUGACGGUAAAAGUGGUUAGUGUAAACAUAAAAAGUGGUACUAUGAAUGUGGUAU
Myseq-647		51	GCAAGUUGACUUUGGCUCUG	GAGCCAAAGAUGACUUGCCGAUUUUACCGAUUAUUCUAAAACUGAUAUUGGUACUGAAAUUGGUAGCCGGCAAGUUGACUUUGGCUCUG
Myseq-648		350	GCAAGUCGACUUUGGCUCUG	GAGUCAAAGAUGACUUGCCGAUUUUACCAAAGAAUUUAAAACUGAUAAUGGUGACUGGCAAGUCGACUUUGGCUCUG
Myseq-649		21	AGACUAAUAAUAAAUAGAAUUUU	CCGUUUUUUUUUUAUUAAUCUCCCAUUCAUUUCCGUCGAGGAAUGUUGCUACAUCUUAUAUAUUAAAAUAGAAGUCACAACCUUGAUUCAUGUGUGAUUUUUUAAAAAAUGAACCUAAUGGACCUAUUCAUAAAAAUUCAUACUACAUUUUAAUUCAGACUAAUAAUAAAUAGAAUUUU
Myseq-65		23	AUAGGUGUCACUCAAUUAGGUAG	GGCUAGUGGACUACCCAUAGACCAUAGGGGUUAUUGGUGGGGUAACUUUAUCUAAAGCUGAUCCCUUAUAUAUUAAUUGAGGAACAUUUGAAAAGAUGUAACCUCAAUUUUGUAUUAAUUAAAAGAGACCCCAAUGCAUAGGUGUCACUCAAUUAGGUAG
Myseq-650		3	GGUCCCGUAGCUCAGUUGG	AUUGAGUAUAUGCCCCUUUUAGUAUAGUAUAGAUUGAACUGAACAAAAACUUUUCGAACUAUUAAAACACACACAAAAUUUAGUUCAUAUUUAUAAUAUUCUAUAUUUAUCUUUUUAUGUAUAUUUUAAGUACUUUUUAAUUUAUAUAUUAAAAUAUAAUUGACAAGGUCCCGUAGCUCAGUUGG
Myseq-651		23	AUAGGUGUCACUCAAUUAGGUAG	AUAGGUGUCACUCAAUUAGGUAGUCAAUUACAUUCAAUUGAAAAAUAAGUAGGUCCACAUUCGAUUUUUAUAUGUUGUUAGAUAUAUAAGUUGGUCAAACUAUAUGAUAUAAUGAUAUGAUAUGAUAUUUUCUUUCCUUAAAUAAAACCUACGGAAUUACCAUAAAUGACUAAUAUAUAUAUGA
Myseq-652		7	GAAGCGGUUUAGAGCGAUUUGAG	AAAAUCCGCAACCGCAAAUGCUAGCUGGAGCCAGCUUUUGAAUUUAUGAGAUUCGGAGAGGAUUGAAGCGGUUUAGAGCGAUUUGAG
Myseq-653		23	UCGUGGACGACUGAAUUAUAAG	UAUAAUUCAGUCGUCCACCAGACGACUUAAUUGUAAGUCGUCCAGGACUUUUUUCCGAGAUUCUGGUCAAACCUCGUAAAUCCUGGACGACUUACAUUUCAGUCGUCUCGUGGACGACUGAAUUAUAAG
Myseq-654		16	AGUGUGAACAUAUUUAUGUAGAG	AGUGUGAACAUAUUUAUGUAGAGUUUGGCUGAGGAUCUCUCUACACAUUACAAUGUUUCUCCUUUAAUAUAUAAGGGAUACAAAAAAGUUUCCCACCAUUAGAUUUCAGAUAUUGUUUUCGUAUGCCAACAAAAAACAAUUUAAAAGCCAAUUUUUGUAAUCCAUCUACAAAUCAUUAUGCCAUAGUAG
Myseq-655		37	UAGCUGUAAAACGACUUAUAUUA	UUAUAUGUCGUUUUCGGUUUUUUAUGUAAAAUUUAUUAAUAAUUAAUGUUGUAUGACCAAUAGUAAUAUAUCUUCUAUUUUUCUAUUGGUUGAAUUGUGGUUAGGUAAAUAAUUAAUGAUAUUUUUGUUUAGAAAAUAUAAGAAAUUAAUGGUUUUCUUAAUCUACGUGAAUAGCUGUAAAACGACUUAUAUUA
Myseq-656	bra-miR9558-3p, bra-miR9558-5p	238	UUCCACAGCUUUCUUGAACU	UUCCACAGCUUUCUUGAACUUUCUUUUUCAUUUCCCUUAUUUUAGAGCCAAAAUAACUAAAAAUCUCUAACAUUUAACACUCUAGAAAAAAAAAAGCUCAAGAAAGCUGUGGGAAA
Myseq-657		12	AGUGACUUGUGCUUUAGUAUAUA	UAUAGUGGAAGUAGUUAGUUAUUCGGAAAAUGCUAGAUCGUGGAGGUGUGGACUUGAGAGAAUAUUUUUGAUUUUCUUGUAAAAACUUAUAUUACGUAAGUGAACGUUUAGCCAUUUACAUUUUAAUUUUUUAAUUUUUUUAAAAAUUUUAAAUUAUGUGGCAAAAUGCUAGAAUAUAAUUGGUUGAGUGACUUGUGCUUUAGUAUAUA
Myseq-658		13	CUGAAUUGGCAGACAGACGAA	CUGAAUUGGCAGACAGACGAAUGACUCAUGUUCGUUAUCGUUAUCUUCGAAAUAGUAAUUGGUGGCUGAAUGAGGAGUUGUGUGUUGUGAGGAAGAG
Myseq-659		13	CUGAAUUGGCAGACAGACGAA	CGUCUGUCUGCCAAUUCAGUGGAACGACAAGGAGAAAGUGGACGGAAGUGCAGCUGGUUUGUACUUGAGAGGAACCUUUGACGAUGGUCGGAGGUUUCACUCAAGUAUAAACCAACUUCACUUCCCUCCAUUUUCUCCUUAUCGCUCUACUGAAUUGGCAGACAGACGAA
Myseq-66		23	AUAGGUGUCACUCAAUUAGGUAG	AUAGGUGUCACUCAAUUAGGUAGUCAAUUACAUUCAAUUGAAAAAUAAGUAGGUCCACAUUCGAUUUUUAUAUGUUGUUAGAUAUAUAAGUUGGUCAAACUAUAUGAUAUAAUGAUAUGAUAUGAUAUUUUCUUUCCUUAAAUAAAACCUACGGAAUUACCAUAAAUGACUAAUAUAUAUAUGA
Myseq-660		9	GGAUGGAUGUCUGAGCGGUUGAA	GGAUGGAUGUCUGAGCGGUUGAAAGAGUCGGUCUUAAAAACCAUAUUCCUAGUAUUACUAUAUAAUAAUCUGUGAUGUUUAAUAUGUAACAUGAACCAACUAAAACGAACUAAACCAAAAUAAAGAAAGUGGUUUGGAUCUGCUAAUAUCAUAUAAAUCAAAUGUUUUUUUUCU
Myseq-661		9	GGAUGGAUGUCUGAGCGGUUGAA	UACUUGUUUUGAUUGAAUAUCAUUUCCUAUGCUUAUCUUGUAUGAGGUAUACCGAAGAUCUGAGUCAAAGUAGGUAAGAGAAAGGGAUGGAUGUCUGAGCGGUUGAA
Myseq-662		18	AAAGAUUUUUGUUACUGUUAAC	AAAGAUUUUUGUUACUGUUAACUGUAGAGCGGGGUGGGACGAUGGUCACCAUUCAUACGUAUAUAACUUCAAAAGAACGGUUGAAAAAAUCUGAAA
Myseq-663		281	UUGGACUGAAGGGAACUCCC	GAGUUUCCUUAAGUCCAUUCACAUGUUGUGAUUUGAUCCAAUUAGCUCCAGACUCAUUCACUCACUUACCGAGUCACUAAAACAGGAAUGAACUCGUUACAUGAGUAAAUGAUGCGGGAGACUUAUUGGAUCUUAGAUUCAUUGCGAUUGGACUGAAGGGAACUCCC
Myseq-664		6	ACGUGUCUAUUAUAGUGUGAAUG	UUUAUGAAUAUAGUUUGAACGCGUUAGCAUACUUAUUAUCAAAUCAUUGUGAGACUACCACGUGUCUAUUAUAGUGUGAAUG
Myseq-665		16	AAGUGGUACUAUGAAUGUGGUAU	AAGUGGUACUAUGAAUGUGGUAUUUGUGGCAAUUUCUCUAUAAUUACAUAAAUAUAUUUCACAUUUAAAACAUCUCCUUUU
Myseq-666		15	AUUUUAGAGUAGAAAAUAGAGUG	CUCUAUUUUAUACUAUAAAAUAGAAUAACUCUAUAAUAGAGUUUGAAUUUGAUCCAAUAAUAUUUUAUUUUAGAGUAGAAAAUAGAGUG
Myseq-667		23	AUCUCCAAUGUAAAACUCCAUUU	AUAGAGUCUUUUUUGGAGAUGCUCUAAUAAGUGCGUAGACGAUUAACUAGUGAAAUAGAGGUCUAAGAGCAUCUCCAAUGUAAAACUCCAUUU
Myseq-668		14	CUUUAAGUUGUAGGUCAAUUUUG	AAUUAUAUGAACUUGUGGGGUGAAUAGGACAAAACCAAUUUUCAAAAAAAAAAAAGGUUAGUUUUGUGUUUGACUUUAAGUUGUAGGUCAAUUUUG
Myseq-669		23	AUCUCCAAUGUAAAACUCCAUUU	AUAGAGUAAGUCAUUGGAGAUGGUCUUAUACAAGGCCGCGUCUCCAAAUUUAUCCAAGGUACUCUUAUAGCAUCUCCAAUGUAAAACUCCAUUU
Myseq-67		19	AUAUGAACGAUCUUUAAUGAACA	AUAUGAACGAUCUUUAAUGAACAUGAGCUAACUCAUGAGCUUUGUCAUUUUUAUACUUAAUAUAUAUAUAUAUAUAUAUUGAUGACUUCUAUUUUUUAAUGUAAGAAAAAAUAGUUUCUAUAUUAAUCAUAUGUAUCUUCUAAAAUUAUAAUGUAAGACAAAAAAGUUAUAAUAUAUAUAAAAAUGUAAAGAUUAUUGAUAGCA
Myseq-670		22	UAAAUUCAAGGCUUUUGAGACUA	GUCUCUGAGCAAACAAUUGUUUUGGGGUUUGAAUGGUGAUGAUGAUACUACUAUAUAAAAGUAACUAAAUUCAAGGCUUUUGAGACUA
Myseq-671		500	UGACAGAAGAGAGUGAGCAC	UGACAGAAGAGAGUGAGCACUUGCAAGGCACUGUUAUGUGUCAAUAACUUUGCGUGUGCGUGCUCACCUCUCUUUCUGUCAGU
Myseq-672		18	AAACCGCUCUGAAUCUCAUAAAU	AAACCGCUCUGAAUCUCAUAAAUUCAAAAGCUGGCUCCAGCUAGCGUUUGCGAUUGCGGGCGGUUGCA
Myseq-673		12	GACGACGAUUUGUGACACC	UGUCACAAAAACAGUCCUGCUGCAAGUUUGAAAUUUCCUUGCUAACAAAAAGAUAAGCAUUGGUUCCAAAUUUGUCGAUCCACCAUUUUUGCAAGUGCUACUGCUAAAAACGGAUCAUAUUUACUAUGCAAGGUUUUUUUUUAAACUAUGGGGAGACGACGAUUUGUGACACC
Myseq-674		5	GGGGAUGUAGCUCAGAUGG	GGGGAUGUAGCUCAGAUGGUAGAGCGCUCGCUUAGCAUGCGAGAGGUACGGGGAUCGAUACCCCGCAUCUCCAUUUUUUACUCGUCCUCAUUCUCAU
Myseq-675		23	AUAGGUGUCACUCAAUUAGGUAG	AUAGGUGUCACUCAAUUAGGUAGUCAAUUACAUUCAAUUGAAAAAUAAGUAGGUCCACAUUCGAUUUUUAUAUGUUGUUAGAUACAUAAGUUGGUCAAACUAUAUGAUAUAAUGAUAUGAUAUGAUAUUUUCUUUCCUUAAAUAAAACCUACGGAAUUACCAUAAAUGACUAAUAUAUAUAUGA
Myseq-676		23	AUAGGUGUCACUCAAUUAGGUAG	GACUAGUUUAGUAGAUCCCUUAUAUAUUAAUUGAGGAACAUUUGAAAAGAUGUAACCUCAAUUUUGUAUUAAUUAAAAGAGGCCCCAAUGCAUAGGUGUCACUCAAUUAGGUAG
Myseq-677		6	ACGUGUCUAUUAUAGUGUGAAUG	ACGUGUCUAUUAUAGUGUGAAUGCAUUUAUUACACUGCUUCUCCUUUAAUAUAUAAGGGAUUCAACAUUUUGAAUCUUUCAAUCACACGAUUUAGUAAUUGCCUGUGG
Myseq-678		33	AAUAGAAGAACUUGGACAAAUAG	AAUAGAAGAACUUGGACAAAUAGUCAAACAUAUUUAUGUUUAAUGUAGUAUUUCCAUUUUUAUGUUGUAUGUUUUACUUAUAUUUAUUAUUUUCGAAAUUAUAUAUAAUGUUUUUUGUUUUUUUUUUUAUAAA
Myseq-679		23	AUCUCCAAUGUAAAACUCCAUUU	AUUUGAGUUAAUACAUGCAGGUCCGCUUCCUAGAUUAUUCCCAAAGCUUUUGUGGUUGAAAAUAGAGAUGGGAAUUUGAGUUAGAGCAUCUCCAAUGUAAAACUCCAUUU
Myseq-68		500	UGACAGAAGAGAGUGAGCAC	UGACAGAAGAGAGUGAGCACACAUGGUGGCUUUCUUGCAUGCUUUUUUCAAUUAGGGUUUCAUGCUUGAAGCUAUGUGUGCUUACUCUCUCUCUGUCACC
Myseq-680		27	UUGUGUUGUGAUGAUAAUCC	AAGUCCACCUACAAGAUUCCUAACUUCACAAGCAAGCUUCUUGAAACCAUCCUUUGGGUAUUUCUGAUCAAAAGCAUACAUGCAAAACAUUUGAAGAGCCUCAUCAUCUGAUGGUAAAUUCACCCUGUGGAUAUGGUCGAUCCCACUCGCUUUUAAAACCUUUUCAUCUUGUGUUGUGAUGAUAAUCC
Myseq-681		28	CAUUGGAGCAAACUCAAACUCUA	GAGUUUAGAGUAAAAAUGUUCCAAUUGUACUAUAUUUUCCACUCUGUAAUAAAGUGAAAAAUAUGUUUACUCCAAAUAUAGAGUAACUUAUUUUUUUUAAUUCAUCAUUCUAUUUUCUACUCCAUUGGAGCAAACAAAGUUACUCUAUUUUCAUUUUAAAAUAGAAUACCAUUGGAGCAAACUCAAACUCUA
Myseq-682		11	UGGUCUAGUGGUAUGAUUCUCGC	AAGUUUCUUGUAAAACAGAGUAAUUGUGUUUCUCUUUCCACAUGAGUUAUCAAGAUGAUGCUUAAUGGAACUAAAUCAACAACAGGGCAUUUGGUCUAGUGGUAUGAUUCUCGC
Myseq-683		11	UGGUCUAGUGGUAUGAUUCUCGC	UGGUCUAGUGGUAUGAUUCUCGCUUUGGGUGCGAGAGGUCCCGAGUUCGAUUCUCGGAAUGCCCCCAUUGACUUUUUGUAACAAAUAUGUUCUAAAUGCUUGCUUAAAGUUGUUUAGAAUAUAAUCUUGAUUCAAUCCUAGAUGUUU
Myseq-684		11	UGGUCUAGUGGUAUGAUUCUCGC	AAGAAGAACUAUGAACCAAGAACUGUUCUUUCAUGAAAAGGCAAUGAAACAAAGAGAAAUAUUAGGUGAAAAACACCAAUAACCGGGCAUUUGGUCUAGUGGUAUGAUUCUCGC
Myseq-685		11	UGGUCUAGUGGUAUGAUUCUCGC	GAGAUCAAAAUAUGACCAGAUCUUCAACAUUGUAACUAAACUGCUAAACAACAGGGCAUUUGGUCUAGUGGUAUGAUUCUCGC
Myseq-686		11	UGGUCUAGUGGUAUGAUUCUCGC	GGGACUCAAAAACUACUGAUGAAAUCAAGCAGCAUAUCAUUGAAGUUACAUCUAUAACAGGGCAUUUGGUCUAGUGGUAUGAUUCUCGC
Myseq-687		11	UGGUCUAGUGGUAUGAUUCUCGC	GAGAUCAAAAUAUGACCAGAUCUUCAACAUUGUAACUAAACUGCUAAACAACAGGGCAUUUGGUCUAGUGGUAUGAUUCUCGC
Myseq-688		4	UUACUCUAUAUUUUACUCUA	AAGUGAAAUAUAGAAUAUUCUUGUUUUUUCACUCGAUAUUUGGAGUAAAAAAAUAAGAUUACUCUAUAUUUUACUCUA
Myseq-689		304	CUGAAGUGUUUGGGGGAAC	UCCUCUGAGCACUUCAUUGGGUAUACAAUUUCUUAUGAAGAUUACCCACUGAAGUGUUUGGGGGAAC
Myseq-69		15	AAGACUUAAUAUAACUUAGAAAC	AAGACUUAAUAUAACUUAGAAACUUUCAAUUAUUUGAUAUUUGAAAAUGACGAUAUAAACACACAAUUUUUUAUAUCACUAUUGCCAAAUAUCAAAUAAUUUAAUAUUUUGAAGUUAUAAUAAGUUGUAA
Myseq-690	NA	11	UGGUCUAGUGGUAUGAUUCUCGC	CAGACAAUAUUUCAACUAGCAAAGUGGAUUAGAUAGCAAGAAUAAUAAUUUUAUGGAAGCACAUAAGGGCAUUUGGUCUAGUGGUAUGAUUCUCGC
Myseq-691	NA	5	GGGGAUGUAGCUCAGAUGG	GGGGAUGUAGCUCAGAUGGUAGAGCGCUCGCUUAGCAUGCGAGAGGUACGGGGAUCGAUACCCCGCAUCUCCACUUUUUCGCCGCCUCUUUAUUAUUUCUUUGUUGUAUUACUUGCAUGUUCGUUUUAGAACGAAAUCAAUUUUUUUGCUCAGUCUCCGUUGUGAGACCAAAUCCUAGA
Myseq-692	NA	5	GGGGAUGUAGCUCAGAUGG	GUCCGGUUAAGAGUAUCUUGCAUGGGGGGUUAGAGGUGAAAAUAUUAGAAACAAUUAUGUUAUUUCCAUAGCCUAAAUAACACCUUCGUCGUUGGGGAUGUAGCUCAGAUGG
Myseq-693	NA	18	AAACCGCUCUGAAUCUCAUAAAU	UUAGGGGGCGACUGGUUUUUCCGCUACCGCCCGCAAACGCAGCUUUUGCGGUUGGUAGCGGUUGUCGGCGGUUUUCAACCAUCCUUCGAAUCGUUUUUAACCGCUUCAAACCGCUCUGAAUCUCAUAAAU
Myseq-694	NA	303	UCGGACCAGGCUUCAUCCCCC	GGAAUGUUGUUUGGAUCGAGGAUAUCAUCAUAUGCAUAAUGCAUACAUAUAAUAUCAUAUAUAGAUUAUGAUACGAUGCUAGCAAAUGUGCAUAUAUGUAAUUCUCGGACCAGGCUUCAUCCCCC
Myseq-695	NA	136	CACGUGUUCUACUACUCCAAC	UGGAGAAGCAGGGCACGUGCGAACUAAUGAGAGAUCUGUGCAUGUUGAUCAUAUUUUUGCACGUGUUCUACUACUCCAAC
Myseq-696	NA	19	UGAGAAUGAUGAACUCAAA	UGUAGUUUUAUGUGUUCUGAGACUUGUGAUAAUUAGUUGAGGAAUAAGGAUUAACGAUGGUUUUUGGGACUAAACUGGUUUGAUUAAGUACAUGCAACCAAACAUUGAUAAUAAAGCAAUCGAGUUUAAGCUUGUUUAAAUAUUUAUCUGAGCUUUUGCUUUGGCUUAUUCUUAUGAGAAUGAUGAACUCAAA
Myseq-697	NA	220	GUUCAAUAAAGCUGUGGGAAG	UUCCACAGCUUUCUUGAACUGCAACCUUCUUCAGAUUAGUUCUAUUCUCACAUAUAUAUAUUACCAUAGCAUAGUUAUGUUAAUUUAAAUUGCAUCUGUUCGACUGAUUUGCGGUUCAAUAAAGCUGUGGGAAG
Myseq-698	NA	8	AAUCAUCUGAAUGCAACUAUGU	GAAGAUGCAUCCAGAUGGUCCAUCUAGAUGUCCUACCCAGAUGCUCCAUCUUGGUGUUGUUCGUUUCUUCGUUUCGUCCAUGCAUCCAGAUGAAUCAUCUGAAUGCAACUAUGU
Myseq-699	NA	2	AAACUGAAGGUCCGUAGU	UUGGGCUUUACAGGUUUGCAGAAAUCCAUAAAUGCUACAGUGAUUAGUAUAGCAAAAGGCCCUUAUAGCUCAGUGGUAGAGCGUCAGUCUUGUAAACUGAAGGUCCGUAGU
Myseq-7	NA	19	AAGAGAUUUGUACGACUGGUAC	AAGAGAUUUGUACGACUGGUACUGCGGUUAAAAAUUGGUGCGUUUGCGGGUGAUUUAUGACUGGUUAACUACCAAAUGCGGUAACAGUCAAAUAAUAAAUCAACAAU
Myseq-70	NA	18	GGGGAUGUAGCUCAAAUGG	UUUUGUGGUCGUCGCCGUCGCCCAGCUUUCUCCUCUCCGCCGUAUAGUCUAAGGUAUUAAUCUCUCUAUUAAUGAGUUUGCACAUUUUCUUUCACGCGUGGAAUGUGAAACUCAAUAUUUCUUGAUGUAAGUAAACGUUAACAAGAUGGGGAUGUAGCUCAAAUGG
Myseq-700	NA	24	AUCCAGCUGAAUUUUUAAAAAC	UUUUGAAUUUUACGGUGCUGUUCAUUUGCUCACCCAGAUGAUCCAUCUACGUGAAGCUGCAAAUCAAUGUUCGUUUUGUACAUUAUAAUGUUACAUCCAGAUGAAUUAUCCAGCUGAAUUUUUAAAAAC
Myseq-701	NA	23	AUAGGUGUCACUCAAUUAGGUAG	AUAGGUGUCACUCAAUUAGGUAGUCAAUUACAUUCAAUUGAAAAAUAAGUAGGUCCACAUUCGAUUUUUAUAUGUUGUUAGAUACAUAAGUUGGUCAAACUAUAUGAUAUAAUGAUAUGAUAUGAUAUUUUCUUUCCUUAAAUAAAACCUACGGAAUUACCAUAAAUGACUAAUAUAUAUAUGA
Myseq-702	NA	23	AUAGGUGUCACUCAAUUAGGUAG	ACUUAGUUGUCUCAUAUUGCCUCUUGUUUUUCACAAGAAAAUAGCAUCCCUUAUAUAUUAAUUGAGGAACAUUUGAAAAGAUGUAACCUCAAUUUUGUAUUAAUUAAAAGAGGCUCCAAUGCAUAGGUGUCACUCAAUUAGGUAG
Myseq-703	NA	5	GUCUAGUGGUAGAAUAGUACC	UACAAUAGGCUCUAUCACCUGUCCAAAUUACUGCAAACUUUCGUUAUUAAAAUUGAAAAUGAAGUUGUUGUGAAACACAGCACCAUUGGUCUAGUGGUAGAAUAGUACC
Myseq-704	NA	23	UCGUGGACGACUGAAUUAUAAG	UAUAAUUCAGUCGUCCACCAGACGACUUAAUUGUAAGUCGUCCAGGACUUUUUUCCGAGAUUCUGGUCAAACCUCGUAAAUCCUGGACGACUUACAUUUCAGUCGUCUCGUGGACGACUGAAUUAUAAG
Myseq-705	NA	11	UGGUCUAGUGGUAUGAUUCUCGC	UGGAAUCUCACUAGAUUAGAUCUAAGAACAUCCUACAAAGACUAAAAUAUUUAUUUAGUAAAAGUCAACUAUGGGAACCAGAUCAAAGUAUGACCAAAUUUUGACGUUUCAACUAAACUGUUUAACAACAGGGCAUUUGGUCUAGUGGUAUGAUUCUCGC
Myseq-706	NA	11	UGGUCUAGUGGUAUGAUUCUCGC	AAGAAUAGGAUACAAAGCUGGAACUUUCUGCCUGAAUUCAUCUUAAAGAUAUGCACGUGAACAAUUCCAUUGCAAUGUCAAGAAAGAAGAACUAUAAACCAAGAACAAAUCGUUCAAGAAAAGAGCAAGGAAACAAAGAGAAUGUUUAAACUAAAAACAACAAUAACCGGGCAUUUGGUCUAGUGGUAUGAUUCUCGC
Myseq-707	NA	11	UGGUCUAGUGGUAUGAUUCUCGC	AUAUAUCAAAUCCACUGACCUUUGAGACUUGGGUUUUGGUUUGAUUGGAGCCGUUUACACAAUUCUGGCUGAUUUCUCCAAGAGACAACUGCAGGAAGUGAAAAGAGUAAAGCCUAAAACCGGUGUCUACAUUUCAAGAACAGUUAUGCAGGUACUGAGUUAAUCAACAACAGGGCAUUUGGUCUAGUGGUAUGAUUCUCGC
Myseq-708	NA	28	CAUUGGAGCAAACUCAAACUCUA	GAGUAAAAAAUAUUCUAAUGGUACUCUAUUUCUCAUUCUAUUAAGUAAAAAAUAGUUUUACUCCAAAUAUAGAGUAAUUUGUUUUUUUUGUUCAUCACUUUAUUUUCUACUCUAAAAUAAAGUACCAUUGGAGCAAACUCAAACUCUA
Myseq-709	bra-miR9563a-3p, bra-miR9563a-5p	47	CGCGGGGUAGAGCAGUUUGG	CGCGGGGUAGAGCAGUUUGGUAGCUCGCAAGGCUCAUAACCUUGAGGUCAGGUCACGGAUUUAAAUCAUGUCUCCGCAAC
Myseq-71	NA	13	CUGAAUUGGCAGACAGACGAA	CGUCUGUCUGCCAAUUCAGUGGAACGACAAGGAGAAAGUGGACGGAAGUGCAGCUGGUUUGUACUUGAGAGGAACCUUUGACGAUGGUCGGAGGUUUCACUCAAGUAUAAACCAACUUCACUUCCCUCCAUUUUCUCCUUAUCGCUCUACUGAAUUGGCAGACAGACGAA
Myseq-710	NA	96	UGUGUUCUCAGGUCACCCC	AGUGUCAUGAGAACACAAAUCCUUUGGUUUCCUUAAAAUAUCCAUUGAAACUAUGGAGUUAUGUGUUCUCAGGUCACCCC
Myseq-711	NA	23	UCGUGGACGACUGAAUUAUAAG	UCGUGGACGACUGAAUUAUAAGUCGUCUGUAUAUAAUUAAAUCUUGAAGUUUUUUUUUUCAAUUGCAAAACUAACCUAUGACGACUUAACUGUAAGUCGUCUACUUUUAAAAAAAUAUUAUUAUUUUAAUUUUCACUAGACGACUGAAAUGUAAGUCGUCCAAAAAGU
Myseq-712	NA	11	GCGGGGAUAGCUCAGUUGGGAG	GCGGGGAUAGCUCAGUUGGGAGAGCGUCAGACUGAAGAUCUGAAGGUUGCGUGUUCGAUCCACGCUCACCGCAUUCCUAAGUUUUAAGUUUUCCACGAUC
Myseq-713	NA	8	AGACUAAAUAAGAUCUUUGUGAU	UAUGUUUUCUUAUAUAUAGUCUUUGAGGCUAUGGUUUUACGUAGUUGAUGAUUUGAUUAAUAAAAUUAAGAGUUCUCUCUUGUUUUCGGCUAGAGCAUAGGUGUUCUCAACGAAUUUAAUAAGACACUGAUUUUAGGCAUUCUUAGACUAAAUAAGAUCUUUGUGAU
Myseq-714	NA	17	GUAAAAUGUGUCUGAAUAUGUU	CCUAUCUAUACUGACUUUUUUAUAUUUUUUCUGUGAUUUGAAUUUAAAAAGAGAUAAAACUUUCGAUAAGUUAUGUAAACUCAGAACAAGUAUUUAGCUUUAGAAAGCAUUUAUAUGUUUCAAACUUAUAAUAUAUAUAUAAUGUUUAAAAUUAUGCAUAUAAAACCUGUGUAAAAUGUGUCUGAAUAUGUU
Myseq-715	NA	4	UUACUCUAUAUUUUACUCUA	GAGUGAAAUAUAUAGUAAUGUUGUUUUUUUUUACUCUAUAUUUGGAGUAAAAAAACAACAUUACUCUAUAUUUUACUCUA
Myseq-716	NA	236	AUAAAUCCCAAGCAUCAUCCA	AUAAAUCCCAAGCAUCAUCCACCUUAUUAGCUUUGACAUGAAUGAAGGCUUGUUAAAUGGAUGAUUCUUGGGAUUUAUCU
Myseq-717	bra-miR9563b-5p, bra-miR9565-5p	15	GACUUAUAAUGAUCUCAUGAA	UAUGAGAGUAUUAUAAGUCACUGCAUUUGGUAAUCAAGUGUUGCUUUCCCAAACGAAGUGACUUAUAAUGAUCUCAUGAA
Myseq-718	NA	7	ACGUGUCUAUUAUAGUGUGAAUA	ACGUGUCUAUUAUAGUGUGAAUACAUUUAUUACAAUGUUUCUCCUUUAAUAUAUAAGGGAUGUAUUCUUAACAAAGUCUAUGGCUACGUCU
Myseq-719	NA	20	AAUCUUAUUGGUUGGUGAACCUA	GGUUUACCAAAGGGUUUAGGAUUUAGAUUUAGAGUUUAGUAUUUUGUUUAUGGUAUUAAUUUUUUUUUGUAACUACUAUUAUUUUUAUUUAUUUAUAAUUUUUUUAAUUUUAAAAACGUAAUAUAAUUUGACAAUAUUUUGUUUUCUUUUUUAAAAGAUAUCAGAUUUAAAAUAACUAAAUCUUAUUGGUUGGUGAACCUA
Myseq-72	NA	13	CUGAAUUGGCAGACAGACGAA	CUGAAUUGGCAGACAGACGAAUGACUCAUGUUCGUUAUCGUUAUCUUCGAAAUAGUAAUUGGUGGUUCGAGAAGAAGAGAGUUGUGUGUUGUGAGGAAGAGAGUUGUGUGUUGUGAGGAAGAGAGUUGUGUGUUGUGAGGAAGAGAGUUGUGUGUUGUGAGGAAGAGAGUUGUGUGUUGUGAGGAAGAG
Myseq-720	NA	23	UGGAUAUGAUGAAAUGGCAUA	UGGAUAUGAUGAAAUGGCAUAAUUGUUUUGUGACACCCAGUCUGAUCUGCUUCUGCAGUAUGAGUGAUUUGCCAUGUCUUCUGAUCCUAU
Myseq-721	NA	44	GUUAACGGAACUAAAGUUGAGGG	CUCAACUUAUAAACCGUUAACAUAUGUCACCCUCCGUCACGACUUUUUUGACGGAAGGUAACAUAUGUUAACGGAACUAAAGUUGAGGG
Myseq-722	NA	13	CUGAAUUGGCAGACAGACGAA	CGUCUGUCUGCCAAUUCAGUGGAACGACAAGGAGAAAGUGGACGGAAGUGCAGCUGGUUUGUACUUGAGAGGAACCUUUGACGAUGGUCGGAGGUUUCACUCAAGUAUAAACCAACUUCACUUCCCUCCAUUUUCUCCUUAUCGCUCUACUGAAUUGGCAGACAGACGAA
Myseq-723	NA	13	CUGAAUUGGCAGACAGACGAA	CUGAAUUGGCAGACAGACGAAUGACUCAUGUUCGUUAUCGUUAUCUUCGAAAUAGUAAUUGGUGGCUGAAUGAGGAGUUGUGUGUUGUGAGGAAGAG
Myseq-724	NA	13	CUGAAUUGGCAGACAGACGAA	CGUCUGUCUGCCAAUUCAGUGGAACGACAAGGAGAAAGUGGACGGAAGUGCAGCUGGUUUGUACUUGAGAGGAACCUUUGACGAUGGUCGGAGGUUUCACUCAAGUAUAAACCAACUUCACUUCCCUCCAUUUUCUCCUUAUCGCUCUACUGAAUUGGCAGACAGACGAA
Myseq-725	NA	18	AUGGUAUAUGUAGAGAUUUUUGU	AUGGUAUAUGUAGAGAUUUUUGUUAGUGCGGGACGGGGCGGUUCGUAACAUUUGAAGCCUAAAAAUACAGGGAUUCUCAAAUUAAUUUUCAAUUUUCUUUGGAAGUAGGGGCUAAAAAUGGAUAAUUUCUUAUGCGGGGUGCUUUUA
Myseq-726	NA	33	AAUAGAAGAACUUGGACAAAUAG	AAUCACCCAACGUUCUAUUGAUAGUUGCUCUGUAUUGCGAACCGGCGCGCCGCCAAUAGCUUUUUCAGAGAAGACGGAUCAACCACGGCUGUAUCCAGUGUUAGCGGCCCGCGGUAUCAGCCUAUCCGUCUUAAUGUUUAAGUUUUAAUGUAUUUUUCCAUUUUUAAUGUAAAACGGCAAUGUUUAAUAGAAGAACUUGGACAAAUAG
Myseq-727	NA	6	ACGUGUCUAUUAUAGUGUGAAUG	ACGUGUCUAUUAUAGUGUGAAUGCAUUUAUUACAAUGCUUCUCCUUUAAUAUAUAAGGGAUAUACCACUCAUUUCCAAUAGAAAUCGUUA
Myseq-728	NA	19	UCAAAGUUGUGACUUCUGUUUUA	AAUGUAGCAUGACUUUCUAAGAAUAAGUUUAUUUUUUAAAAAUCACACAUGAAUCAAAGUUGUGACUUCUGUUUUA
Myseq-729	NA	6	ACGUGUCUAUUAUAGUGUGAAUG	ACGUGUCUAUUAUAGUGUGAAUGCAUUUAUUACAAUGCUUCUCUUUUAAUAUAUAAGGGAUAUAAGGGAUGUAAACAAGGGAGAUAAGUGAUGACGUAGCCUAAUUCAUGUAUGAAAAAAUAUUUAUUGAGGACUAUUCACUAUCAACGCAAUAAAAACCACCCACAUCACAUGAUUAUUUAUAGCAUAC
Myseq-73	NA	5	AAUACUAUUGGUUGGUGAACCUA	AAUACUAUUGGUUGGUGAACCUAUAGGUUCACCCUAGGGGAUGAACCUAAGAAUUACUCGUUUGAAAAAUACCCGCGAGUGGGCUUUUUUUUAACUAUUAGUUUCACAUAUUCGUCGAAAGUA
Myseq-730	NA	19	AAGAGAUUUGUACGACUGGUAC	AGUGGUUGUGGGAGUUUGUGGAUGCGGGUGGUUACGGUUUCUAGCGGUUUUAAGAGAUUUGUACGACUGGUAC
Myseq-731	NA	9	AUAUUCGAUGUGGGAUCUUCUC	AUAUUCGAUGUGGGAUCUUCUCUCCAAUAUAUAUAUACAAUAUAUUCUUCCAUAUUUAAUUUUGUGCGGUCAAAAUUCGCCCACGAUGGUGGUUCGGUGGACCUGGUGGUUUUUAUAAUAUGAGGAUUGUCUUCUUUAACCAAGAGAGACGGACGUAUAUAUGAGUAUAU
Myseq-732	NA	20	AAUCUUAUUGGUUGGUGAACCUA	AAUCUUAUUGGUUGGUGAACCUAGAGGUUCACCCUAGGGGGUGGACCUAAGAAUAAGUCUUUCUCAAAACCUUCCGUUCGAGACAACAUGCAAUCAGCCUAUGUUACUUUUCACCUUAAUUUACACAAUUACAUUCCAUUCUUUUUUUUUUUUUGUUAAUCUAGGGGUUCCCGACUUACGUGGAUCAU
Myseq-733	NA	11	AAGCCAAUUUGCAGAGCAAUG	AAGCCAAUUUGCAGAGCAAUGACGUCAAAUAUAAAAUGGCGUGAGUUGCCUUGAAGGUUGGCAAUA
Myseq-734	bra-miR9569-5p	52	UUAGAUGACCAUCAACAAAUA	UUUGUUGAUUGACAUCUAUGCAUAUUGAUCAUCCUCGUGUUGAUGAUCGAUUCGUUUAGAUGACCAUCAACAAAUA
Myseq-735	NA	11	UGGUCUAGUGGUAUGAUUCUCGC	UGGUCUAGUGGUAUGAUUCUCGCUUCGGGUGCGAGAGGUCCCGAGUUCGAUUCUCGGAACACCCCUCUUUGUUUUAUUUUUCUCCGGAUGCAGAGCUACAUUCAUUGUAGUAAAAACUCGUUAGUUUUUUUUGUAACGUAUUAAAUGGCGCGCAUUUUGCCACACAAUACCAAA
Myseq-736	NA	18	GGGGAUGUAGCUCAAAUGG	AUUCGUAGCUAUUUCAGUUUUGUUAGUUGUACUUUCUACUUAUUCGUAGUUUGUUGUUAUGAUAGAUAUUUUGGUUGAACACUGUAUUUAUAUAAACAAAUUAAAGCUUAAGACAUAUGGGGAUGUAGCUCAAAUGG
Myseq-737	NA	31	ACUAUUAGAGUUGGACAUCUCUU	UCCAACUCUAUAUUAUACGAUUAGUAUGAUAUUGUCCACUUUGGCCUAGGAGGCUGGGCCGCAUGGUUUUACUUUUGGUUUCAUUCCCAAAAGACCUCGUACUAUUAGAGUUGGACAUCUCUU
Myseq-738	NA	11	UGGUCUAGUGGUAUGAUUCUCGC	UAGAAUUUUGAUUAUCUUAGAUGAGACUGAUAUUAUCUUUGCCUCUAUAAAACGAUAAUUACCGAAGUCAACAUCCAUAAACAAAAAGGGCAUUUGGUCUAGUGGUAUGAUUCUCGC
Myseq-739	NA	5	GGGGAUGUAGCUCAGAUGG	GGGGAUGUAGCUCAGAUGGUAGAGCGCUCGCUUAGCAUGCGAGAGGUACGGGGAUCGAUACCCCGCAUCUCCAUUUAUUUUUUUGAACUCAGCUGGAAGUUUAAAAGAUACUUAUUACUUUCUCUUGUUACAUGGCUCCGA
Myseq-74	NA	15	AUUUUAGAGUAGAAAAUAGAGUG	AUUUUAGAGUAGAAAAUAGAGUGUUGAACAAAAAAAAAAAAUUACUCUAUAUUUGGAGUAAACCUAUUUUUCACUCUAUUAUAGAGUGAGAAAUAUAGUACCAUUAGAAUAUUUUUUACUCUA
Myseq-740	NA	18	GCCCGUCUAGCUCAGUUGGUAGA	GCCCGUCUAGCUCAGUUGGUAGAGCGCAAGGCUCUUAACCUUGUGGUCGUGGGUUCGAGCCCCACGGUGGGCGUUUACUAUUUUUGAUGUAGCCUGAAAAACUAAUUUUUUCACUGCAGUUCAGCUGUUUCAAAAUAACAAAGAACCCAGUUUCUAUAAAAGCUUUAAUCUUCUCAUGUUAAAGGGGUUU
Myseq-741	NA	303	UCGGACCAGGCUUCAUCCCCC	GGAAUGUUGUCUGGACCGAGGAUAUUAUAUACACACAUACAUAUAUAUGUUGAUACAAGUGAUCAAUCAUAUAUAAUAUGUAUAUAGAGUAUUCUCGGACCAGGCUUCAUCCCCC
Myseq-75	NA	23	AUCUCCAAUGUAAAACUCCAUUU	AUCUCCAAUGUAAAACUCCAUUUUUUUCUUCCAAAAUGGAGUAAAAGUAUUCUUUACUCCAUAUUUACUUUUACUCCAUUUUAGAAAAAAAAAUGGAGUGGGGAUGGAAAUGU
Myseq-76	NA	19	UCAAAGUUGUGACUUCUGUUUUA	UCAAAGUUGUGACUUCUGUUUUAAUAUAUAAGAUAAGAUGUGGACCAUCUGGGCUAACUUUAGUUAAUUUAUAAUUGGACUUGUAGGUAGAAAUGGGCUCAACUAUU
Myseq-77	NA	29	UCUAUAUGUAGAGAUCUCUAUUU	AUAGAGAUCUCUAUAUUUUCCUGUAUUUUCCUUUAUAGAGGAAGAAAUAACAUUUCUCUAUUUUUUUACUCUAUAUGUAGAGAUCUCUAUUU
Myseq-78	NA	29	UCUAUAUGUAGAGAUCUCUAUUU	UCUAUAUGUAGAGAUCUCUAUUUUAAAGAAAUACAUUGGAGUAAAACCCACCUCUAUUAUAGAGUUCCUCUAAUUUAGAUGUAAAAAUAGAGAAAUACAUUGGAGA
Myseq-79	NA	13	CUGAAUUGGCAGACAGACGAA	CGUCUGUCUGCCAAUUCAGUGGAACGACAAGGAGAAAGUGGACGGAAGUGCAGCUGGUUUGUACUUGAGAGGAACUUUUGACGAUGGUCGGAGGUUUCACUCAAGUAUAAACCAACUUCACUUCCCUCCAUUUUCUCCUUAUCGCUCUACUGAAUUGGCAGACAGACGAA
Myseq-8	NA	23	UCGUGGACGACUGAAUUAUAAG	UCGUGGACGACUGAAUUAUAAGUCGUCUGUGUAUAAUUAAAUCUUGAAGUUUUUUUUUUCAAUUGCAAAACUAACCUAUGACGACUUAACUUUAAGUCGUCUACUUUU
Myseq-80	NA	13	CUGAAUUGGCAGACAGACGAA	CUGAAUUGGCAGACAGACGAAUGACUCAUGUUCGUUAUCGUUAUCUUCGAAAUAGUAAUUGGUGGUUCGAGAAGAAGAGAGUUGUGUGUUGUGAGGAAGAGAGUUGUGUGUUGUGAGGAAGAGAGUUGUGUGUUGUGAGGAAGAGAGUUGUGUGUUGUGAGGAAGAGAGUUGUGUGUUGUGAGGAAGAG
Myseq-81	NA	31	ACUAUUAGAGUUGGACAUCUCUU	GAUAUUGUCAACUUUGGUUCUAAUAGGCUGGUCCGCAUGGAUUUAUUUUUGGGCUCCUUUCCAAAAGGCCUCGUACUAUUAGAGUUGGACAUCUCUU
Myseq-82	NA	6	GCUGGAAUAGCUCAGUUGG	GAUCAGAGUCUGGUUUCAGACCACAUUCCGACAUAUUCAGUUUGCUUCCGAGUUUUGUAAUAAUGAGUAUAUAUUGGGGAAUGUACUGUAAGAAUCAAGCAAGCUGGAAUAGCUCAGUUGG
Myseq-83	NA	23	UCGUGGACGACUGAAUUAUAAG	UAUAAUUCAGUCGUCCACCAGACGACUUAAUUGUAAGUCGUCCAGGACUUUUUUCCGAGAUUCUGGUCAAACCUCGUAAAUCCUGGACGACUUACAUUUCAGUCGUCUCGUGGACGACUGAAUUAUAAG
Myseq-84	NA	74	UUGGCAUUCUGUCCACCUCC	UUGGCAUUCUGUCCACCUCCUCUACAUAUGUGUAUGGACGAUGUGUUCUGUGAGUGGAGGUGGGCAUACUGCCAAUA
Myseq-85	NA	15	AUUUUAGAGUAGAAAAUAGAGUG	CUCUAUUUGUUACUCUAAAUUAGAGUAACUCUAUAAUAAAAUUUAAGUUUGUUCCAAUGGUACUCUAUUUUAGAGUAGAAAAUAGAGUG
Myseq-86	NA	23	UCGUGGACGACUGAAUUAUAAG	UAUAAUUCAGUCGUCCACCAGACGACUUAAUUGUAAGUCGUCCAGGAUUUUUUUCCGAGAUUCUGGUCAAACCUCGUAAAUCCUGGACGACUUACAUUUCAGUCGUCUCGUGGACGACUGAAUUAUAAG
Myseq-87	NA	8	AAUCAUCUGAAUGCAACUAUGU	AUCUAGAUGUCUUAUCCAGAUGCUCCAUCUGGUUGUUGUUCGUUUCAUCAUUUCGUCCAUGCAUCCAGAUGAAUCAUCUGAAUGCAACUAUGU
Myseq-88	NA	15	AUUUUAGAGUAGAAAAUAGAGUG	CUCUAGUUUUUAUUCUUAAAUAGAGUAAAUCUAUAAUAGAGUUUGCUCCAAAAGUAUUCUAUUUUAGAGUAGAAAAUAGAGUG
Myseq-89	NA	15	AUUUUAGAGUAGAAAAUAGAGUG	AUUUUAGAGUAGAAAAUAGAGUGAUGAAAAAAAAAAACAAAUUACUCUAUGUUUAGAGUAAACUUAUUUUUCAUUCUAUUAUAGAGUGAUAAAUAGAGUACCAAUCAAAUAUUUUUACUAUAAACUCUAUUUUGAAGCGAAAAAUAG
Myseq-9	NA	423	UUGGACUGAAGGGAGCUCCC	GAGCUUCCUUGAGUCCAUUCAGAGGCUGUGAUAUGAUCCAAUUAGUUUCCGACUCAUCCAUCCAAAUACCGAGUUACUAAAUUUUAAGAUAGACUCGUUAAAUGAAUGAAUGAUGCGGUAGACAAAUUGGAACAUUGAUUCUCUUUGGUUGGACUGAAGGGAGCUCCC
Myseq-90	NA	1	GACCGCAUAGCGCAGUGGA	GACCGCAUAGCGCAGUGGAUUAGCGCGUUUGACUUCGGAUCAAAAGGUCGUGGGUUCGACUCCCACUGUGGUCGAUUAUCUUUUUAAAAAUGCGUUUCGUACUGUUUUGUGGCAAUGGUCGU
Myseq-91	NA	13	CUGAAUUGGCAGACAGACGAA	CGUCUGUCUGCCAAUUCAGUGAAGCGACAAGGAGAAAGUGGACGGAAGUGCAGCUGGUUUGUACUUGAGAGGAACCUCCGACCGUUAGAGGUUCCUCUCAAGUACAAACCAGCUGCACUUCUGUCCACUUUCUCCUUGUCGCUCCACUGAAUUGGCAGACAGACGAA
Myseq-92	NA	23	UCGUGGACGACUGAAUUAUAAG	UCGUGGACGACUGAAUUAUAAGUCGUCUGUGUAUAAUUAAAUCUUGAAGUUUUUUUUUUCAAUUGCAAAACUAACCUAUGACGACUUAACUUUAAGUCGUCUACUUUU
Myseq-93	NA	18	AAACCGCUCUGAAUCUCAUAAAU	UUAGGGAGCGAUUGGUUUUCCCGCUGUCACCCGCAAACACAGCUUUUGCGGUUGGUAGCGAUUGUCGGCGGUUUGCAACAAUCAUUCAAAUCGCUCUACGCUUCAAACCGCUCUGAAUCUCAUAAAU
Myseq-94	NA	5	GGGGAUGUAGCUCAGAUGG	GGGGAUGUAGCUCAGAUGGUAGAGCGCUCGCUUAGCAUGCGAGAGGUACGGGGAUCGAUACCCCGCAUCUCCAUUCUUUUUUCACAAUUUUAUCUAUGGUUUGAUUGGCUUGUUGGCUGGAUUUCAACUCUCGCUUAUUUAUGUUUUUUUCCAAUAUUUUUCUUUUCAAAUUGACUAAUGCUGUUUGAGCAACUAUCUUAGA
Myseq-95	NA	23	UCGUGGACGACUGAAUUAUAAG	UAUAAUUCAGUCGUCCACCAGACGACUUAAUUGUAAGUCGUCCAGGACUUUUUUCCGAGAUUCUGGUCAAACCUCGUAAAUCCUGGACGACUUACAUUUCAGUCGUCUCGUGGACGACUGAAUUAUAAG
Myseq-96	NA	13	CUGAAUUGGCAGACAGACGAA	CGUCUGUCUGCCAAUUCAGUGGAACGACAAGGAGAAAGUGGACGGAAGUGCAGCUGGUUUGUACUUGAGAGGAACCUUUGACGAUGGUCGGAGGUUUCACUCAAGUAUAAACCAACUUCACUUCCCUCCAUUUUCUCCUUAUCGCUCUACUGAAUUGGCAGACAGACGAA
Myseq-97	NA	18	GCCCGUCUAGCUCAGUUGGUAGA	UGCCAAUGAAAAGUUAAAUUAGUUUUUAAUAUGUUAACAUUAUAUAUACUAAUUUUGAAAUACUAUCAAAUGCCCGUCUAGCUCAGUUGGUAGA
Myseq-98	NA	6	ACGUGUCUAUUAUAGUGUGAAUG	UUUAUGAAUAUAGUGUGAACGCGUUAGCAUAUUUAUUAUCAAAUCAUUGUGAAGCUGCCACGUGUCUAUUAUAGUGUGAAUG
Myseq-99	NA	136	CACGUGUUCUACUACUCCAAC	UGGAGAAGCAGGGCACGUGCGAACAAAUGAGAUCGAUCGGUAUAUGUUGAUCAUAUUUUCGCACGUGUUCUACUACUCCAAC
