# Supplementary material for: Novel plant microRNAs from broccoletti sprouts do not show cross-kingdom regulation of pancreatic cancer
Source: Oncotarget. 2020 Apr 7;11(14):1203–17. doi: 10.18632/oncotarget.27527 (PMC7147085; doi:10.18632/oncotarget.27527)
Supplement: Supplementary file 3 [file oncotarget-11-1203-s003.xlsx]

## Sheet: work_set
No.	mRNA	binding_site	binding_probability	energy	seed	accessibility	AU_content	PhyloP_Stem	PyloP_Flanking	m/e	number_of_pairings	binding_region_length	longest_consecutive_pairings	position_of_longest_consecutive_pairings	pairings_in_3prime_end	difference_of_pairings_between_seed_and_3prime_end	bs_start	bs_end	pos	SYMBOL	ENTREZ
Myseq-396	NM_152486	2289,2316	1	-29.3	0.833333	8.87367e-05	0.412	-0.113135	0.00135224	-7.98902	18	27	8	3	8	3	2289	2316	3UTR	SAMD11	148398
Myseq-741	NM_152486	2289,2316	1	-29.3	0.833333	8.87367e-05	0.412	-0.113135	0.00135224	-7.98902	18	27	8	3	8	3	2289	2316	3UTR	SAMD11	148398
Myseq-694	NM_152486	2289,2316	1	-29.3	0.833333	8.87367e-05	0.412	-0.113135	0.00135224	-7.98902	18	27	8	3	8	3	2289	2316	3UTR	SAMD11	148398
Myseq-196	NM_152486	2113,2132	1	-21.2	1	0.00016163	0.324	0.731012	-0.22815	-7.37318	16	19	10	1	3	4	2113	2132	3UTR	SAMD11	148398
Myseq-240	NM_015658	2636,2670	1	-27	1	0.00036617	0.426	0.11747	0.470817	-5.19005	16	18	16	1	4	2	2636	2670	3UTR	NOC2L	26155
Myseq-600	NM_015658	2385,2432	1	-22.7	0.833333	0.00540716	0.544	-0.434086	1.41347	-8.91345	17	23	8	7	7	0	2385	2432	3UTR	NOC2L	26155
Myseq-640	NM_015658	2680,2695	0.961538	-17.8	0.666667	0.113304	0.544	1.30707	0.418485	-8.81432	13	15	9	6	6	2	2680	2695	3UTR	NOC2L	26155
Myseq-689	NM_015658	2680,2695	0.961538	-17.8	0.666667	0.113304	0.544	1.30707	0.418485	-8.81432	13	15	9	6	6	2	2680	2695	3UTR	NOC2L	26155
Myseq-436	NM_015658	2680,2695	0.961538	-17.8	0.666667	0.113304	0.544	1.30707	0.418485	-8.81432	13	15	9	6	6	2	2680	2695	3UTR	NOC2L	26155
Myseq-437	NM_015658	2680,2695	0.961538	-17.8	0.666667	0.113304	0.544	1.30707	0.418485	-8.81432	13	15	9	6	6	2	2680	2695	3UTR	NOC2L	26155
Myseq-639	NM_015658	2680,2695	0.961538	-17.8	0.666667	0.113304	0.544	1.30707	0.418485	-8.81432	13	15	9	6	6	2	2680	2695	3UTR	NOC2L	26155
Myseq-70	NM_198317	2376,2390	1	-18.4	0.833333	0.00132604	0.368	0.277301	-1.04216	-11.1711	11	14	7	7	1	6	2376	2390	3UTR	KLHL17	339451
Myseq-252	NM_198317	2376,2390	1	-18.4	0.833333	0.00132604	0.368	0.277301	-1.04216	-11.1711	11	14	7	7	1	6	2376	2390	3UTR	KLHL17	339451
Myseq-693	NM_001160184	2142,2158	1	-19.3	0.666667	0.00145061	0.441	0.968775	-0.202134	-11.7623	15	16	15	1	5	1	2142	2158	3UTR	PLEKHN1	84069
Myseq-196	NM_001160184	1928,1948	1	-24.4	0.666667	0.00333312	0.353	-0.285771	-0.65981	-10.6731	17	20	15	5	6	0	1928	1948	3UTR	PLEKHN1	84069
Myseq-693	NM_032129	2247,2263	1	-19.3	0.666667	0.00145061	0.441	0.968775	-0.202134	-11.7623	15	16	15	1	5	1	2247	2263	3UTR	PLEKHN1	84069
Myseq-196	NM_032129	2033,2053	1	-24.4	0.666667	0.00333312	0.353	-0.285771	-0.65981	-10.6731	17	20	15	5	6	0	2033	2053	3UTR	PLEKHN1	84069
Myseq-116	NM_001291366	2941,2960	1	-23.2	1	0.000150895	0.338	-0.521925	-0.24262	-5.61866	12	14	12	1	0	7	2941	2960	3UTR	PERM1	84808
Myseq-164	NM_001291366	2941,2960	1	-23.2	1	0.000150895	0.338	-0.521925	-0.24262	-5.61866	12	14	12	1	0	7	2941	2960	3UTR	PERM1	84808
Myseq-550	NM_001291366	2941,2960	1	-23.2	1	0.000150895	0.338	-0.521925	-0.24262	-5.61866	12	14	12	1	0	7	2941	2960	3UTR	PERM1	84808
Myseq-6	NM_001291367	2968,2982	1	-22.1	1	7.12337e-05	0.309	-0.782511	-0.20746	-8.07655	12	14	7	1	1	6	2968	2982	3UTR	PERM1	84808
Myseq-134	NM_001291367	2968,2982	1	-22.1	1	7.12337e-05	0.309	-0.782511	-0.20746	-8.07655	12	14	7	1	1	6	2968	2982	3UTR	PERM1	84808
Myseq-298	XM_005244771	1633,1661	1	-28.5	0.833333	2.43833e-06	0.25	0	0	-6.9696	19	22	10	11	6	1	1633	1661	3UTR	HES4	57801
Myseq-546	XM_005244765	1656,1671	1	-21.1	1	7.63701e-05	0.309	0	0	-6.01339	14	15	14	1	4	2	1656	1671	3UTR	C1orf159	54991
Myseq-330	XM_005244765	1656,1671	1	-21.1	1	7.63701e-05	0.309	0	0	-6.01339	14	15	14	1	4	2	1656	1671	3UTR	C1orf159	54991
Myseq-62	XM_005244765	1656,1671	1	-21.1	1	7.63701e-05	0.309	0	0	-6.01339	14	15	14	1	4	2	1656	1671	3UTR	C1orf159	54991
Myseq-167	XM_005244765	1656,1671	1	-21.1	1	7.63701e-05	0.309	0	0	-6.01339	14	15	14	1	4	2	1656	1671	3UTR	C1orf159	54991
Myseq-616	XM_005244765	1656,1671	1	-21.1	1	7.63701e-05	0.309	0	0	-6.01339	14	15	14	1	4	2	1656	1671	3UTR	C1orf159	54991
Myseq-526	XM_005244765	1656,1671	1	-21.1	1	7.63701e-05	0.309	0	0	-6.01339	14	15	14	1	4	2	1656	1671	3UTR	C1orf159	54991
Myseq-418	XM_005244765	1656,1671	1	-21.1	1	7.63701e-05	0.309	0	0	-6.01339	14	15	14	1	4	2	1656	1671	3UTR	C1orf159	54991
Myseq-643	NM_017891	1635,1655	1	-22	0.833333	0.00158881	0.574	0.587893	0.255319	-6.51454	18	20	11	9	8	3	1635	1655	3UTR	C1orf159	54991
Myseq-598	NM_017891	1489,1528	1	-21.3	0.833333	1.08337e-06	0.309	-0.276697	0.00736361	-6.74759	16	19	13	1	4	1	1489	1528	3UTR	C1orf159	54991
Myseq-439	NM_017891	1635,1655	1	-22	0.833333	0.00158881	0.574	0.587893	0.255319	-6.51454	18	20	11	9	8	3	1635	1655	3UTR	C1orf159	54991
Myseq-59	NM_153254	1399,1416	1	-18.8	0.833333	3.94409e-06	0.338	-0.534982	0.329566	-5.49511	15	17	13	4	1	6	1399	1416	3UTR	TTLL10	254173
Myseq-697	NM_016547	2044,2087	1	-21.2	1	0.00843831	0.662	0.127365	-0.0871129	-3.93757	19	43	10	33	6	2	2044	2087	3UTR	SDF4	51150
Myseq-643	NM_080605	2279,2309	1	-23	1	0.0013515	0.426	0.0390508	-0.324856	-6.58625	16	21	8	1	4	4	2279	2309	3UTR	B3GALT6	126792
Myseq-439	NM_080605	2279,2309	1	-23	1	0.0013515	0.426	0.0390508	-0.324856	-6.58625	16	21	8	1	4	4	2279	2309	3UTR	B3GALT6	126792
Myseq-544	NM_194457	1846,1897	1	-19.2	0.833333	0.0048203	0.353	6.12226	5.37972	-9.65012	14	20	6	13	4	2	1846	1897	3UTR	UBE2J2	118424
Myseq-587	NM_194457	1045,1069	1	-18.1	1	0.000906125	0.368	0.662268	0.57642	-6.14858	13	18	9	1	0	8	1045	1069	3UTR	UBE2J2	118424
Myseq-544	NM_058167	1977,2028	1	-19.2	0.833333	0.0048203	0.353	5.8223	5.5293	-9.65012	14	20	6	13	4	2	1977	2028	3UTR	UBE2J2	118424
Myseq-585	NM_058167	1019,1040	1	-19.9	0.833333	0.000303691	0.294	1.21613	1.12612	-10.9232	15	21	8	4	5	1	1019	1040	3UTR	UBE2J2	118424
Myseq-290	NM_058167	1019,1040	1	-19.9	0.833333	0.000303691	0.294	1.21613	1.12612	-10.9232	15	21	8	4	5	1	1019	1040	3UTR	UBE2J2	118424
Myseq-336	NM_058167	1019,1040	1	-19.9	0.833333	0.000303691	0.294	1.21613	1.12612	-10.9232	15	21	8	4	5	1	1019	1040	3UTR	UBE2J2	118424
Myseq-587	NM_058167	1176,1200	1	-18.1	1	0.000906125	0.368	1.15459	0.309183	-6.14858	13	18	9	1	0	8	1176	1200	3UTR	UBE2J2	118424
Myseq-544	NM_194315	2025,2076	1	-19.2	0.833333	0.0048203	0.353	5.8223	4.6829	-9.65012	14	20	6	13	4	2	2025	2076	3UTR	UBE2J2	118424
Myseq-587	NM_194458	1305,1329	1	-18.1	1	0.000906125	0.368	5.95469	3.46479	-6.14858	13	18	9	1	0	8	1305	1329	3UTR	UBE2J2	118424
Myseq-585	XM_005244719	1628,1647	1	-19.1	1	0.000805167	0.397	0	0	-8.10843	15	19	8	1	4	4	1628	1647	3UTR	UBE2J2	118424
Myseq-290	XM_005244719	1628,1647	1	-19.1	1	0.000805167	0.397	0	0	-8.10843	15	19	8	1	4	4	1628	1647	3UTR	UBE2J2	118424
Myseq-336	XM_005244719	1628,1647	1	-19.1	1	0.000805167	0.397	0	0	-8.10843	15	19	8	1	4	4	1628	1647	3UTR	UBE2J2	118424
Myseq-587	XM_005244719	1342,1366	1	-18.1	1	0.000906125	0.368	0	0	-6.14858	13	18	9	1	0	8	1342	1366	3UTR	UBE2J2	118424
Myseq-546	XM_005244715	3244,3269	1	-22.1	0.833333	0.00524317	0.471	0	0	-5.71431	17	25	6	8	5	2	3244	3269	3UTR	ACAP3	116983
Myseq-330	XM_005244715	3244,3269	1	-22.1	0.833333	0.00524317	0.471	0	0	-5.71431	17	25	6	8	5	2	3244	3269	3UTR	ACAP3	116983
Myseq-62	XM_005244715	3244,3269	1	-22.1	0.833333	0.00524317	0.471	0	0	-5.71431	17	25	6	8	5	2	3244	3269	3UTR	ACAP3	116983
Myseq-167	XM_005244715	3244,3269	1	-22.1	0.833333	0.00524317	0.471	0	0	-5.71431	17	25	6	8	5	2	3244	3269	3UTR	ACAP3	116983
Myseq-616	XM_005244715	3244,3269	1	-22.1	0.833333	0.00524317	0.471	0	0	-5.71431	17	25	6	8	5	2	3244	3269	3UTR	ACAP3	116983
Myseq-526	XM_005244715	3244,3269	1	-22.1	0.833333	0.00524317	0.471	0	0	-5.71431	17	25	6	8	5	2	3244	3269	3UTR	ACAP3	116983
bra-miR398-5p	XM_005244715	2789,2833	1	-20.8	1	3.01178e-05	0.412	0	0	-3.93757	18	37	8	21	5	3	2789	2833	3UTR	ACAP3	116983
Myseq-103	XM_005244715	3428,3473	1	-29.4	1	3.22017e-07	0.353	0	0	-4.67302	17	20	14	1	4	4	3428	3473	3UTR	ACAP3	116983
Myseq-544	XM_005244715	3549,3571	1	-20.8	0.833333	0.040377	0.412	0	0	-5.57006	16	22	8	14	5	1	3549	3571	3UTR	ACAP3	116983
Myseq-640	XM_005244715	3435,3458	1	-21.6	0.833333	0.00739185	0.338	0	0	-8.05661	16	23	7	16	6	1	3435	3458	3UTR	ACAP3	116983
Myseq-689	XM_005244715	3435,3458	1	-21.6	0.833333	0.00739185	0.338	0	0	-8.05661	16	23	7	16	6	1	3435	3458	3UTR	ACAP3	116983
Myseq-436	XM_005244715	3435,3458	1	-21.6	0.833333	0.00739185	0.338	0	0	-8.05661	16	23	7	16	6	1	3435	3458	3UTR	ACAP3	116983
Myseq-437	XM_005244715	3435,3458	1	-21.6	0.833333	0.00739185	0.338	0	0	-8.05661	16	23	7	16	6	1	3435	3458	3UTR	ACAP3	116983
Myseq-639	XM_005244715	3435,3458	1	-21.6	0.833333	0.00739185	0.338	0	0	-8.05661	16	23	7	16	6	1	3435	3458	3UTR	ACAP3	116983
Myseq-418	XM_005244715	3244,3269	1	-22.1	0.833333	0.00524317	0.471	0	0	-5.71431	17	25	6	8	5	2	3244	3269	3UTR	ACAP3	116983
Myseq-568	NM_030649	3504,3522	1	-18.3	1	0.00393073	0.353	3.14445	3.22636	-6.69354	15	18	11	3	3	4	3504	3522	3UTR	ACAP3	116983
Myseq-188	NM_030649	3504,3522	1	-18.3	1	0.00393073	0.353	3.14445	3.22636	-6.69354	15	18	11	3	3	4	3504	3522	3UTR	ACAP3	116983
Myseq-240	NM_001256463	1688,1730	1	-26.4	1	5.29798e-07	0.426	4.2156	5.39425	-6.24644	16	21	12	1	5	1	1688	1730	3UTR	INTS11	54973
Myseq-240	NM_001256460	2120,2140	1	-26.4	1	5.29798e-07	0.426	0.0344488	0.385834	-6.24644	16	20	12	1	5	1	2120	2140	3UTR	INTS11	54973
Myseq-458	NM_001256460	2064,2083	1	-21.7	0.5	2.25579e-05	0.353	-0.375614	1.71173	-14.2787	14	19	6	7	6	1	2064	2083	3UTR	INTS11	54973
Myseq-710	NM_001256460	2064,2083	1	-21.7	0.5	2.25579e-05	0.353	-0.375614	1.71173	-14.2787	14	19	6	7	6	1	2064	2083	3UTR	INTS11	54973
Myseq-240	NM_001256462	1697,1739	1	-26.4	1	5.29798e-07	0.426	-0.228412	-0.371451	-6.24644	16	21	12	1	5	1	1697	1739	3UTR	INTS11	54973
Myseq-458	NM_001256462	1663,1682	1	-21.7	0.5	2.25579e-05	0.353	-0.375614	1.3655	-14.2787	14	19	6	7	6	1	1663	1682	3UTR	INTS11	54973
Myseq-710	NM_001256462	1663,1682	1	-21.7	0.5	2.25579e-05	0.353	-0.375614	1.3655	-14.2787	14	19	6	7	6	1	1663	1682	3UTR	INTS11	54973
Myseq-240	NM_001256456	2486,2506	1	-26.4	1	5.29798e-07	0.426	0.0344488	0.385834	-6.24644	16	20	12	1	5	1	2486	2506	3UTR	INTS11	54973
Myseq-17	NM_001029885	1099,1125	1	-19.5	1	6.85619e-06	0.324	-0.0358816	-0.198569	-6.8193	12	16	8	1	0	8	1099	1125	3UTR	CPTP	80772
Myseq-650	NM_001029885	1070,1118	1	-27.6	1	5.64284e-08	0.324	-0.191646	1.2085	-4.17062	15	18	11	6	4	4	1070	1118	3UTR	CPTP	80772
Myseq-568	NM_152228	3351,3367	1	-17.6	0.833333	3.95627e-05	0.485	0.533741	1.20993	-8.28966	14	16	10	6	0	7	3351	3367	3UTR	TAS1R3	83756
Myseq-188	NM_152228	3351,3367	1	-17.6	0.833333	3.95627e-05	0.485	0.533741	1.20993	-8.28966	14	16	10	6	0	7	3351	3367	3UTR	TAS1R3	83756
Myseq-420	NM_004421	2766,2801	1	-23.2	1	0.000322997	0.382	2.01444	1.87492	-4.52877	17	23	9	13	5	2	2766	2801	3UTR	DVL1	1855
Myseq-268	NM_004421	2817,2858	1	-18.5	1	0.0169367	0.588	1.50467	1.89019	-4.90607	14	16	14	1	0	8	2817	2858	3UTR	DVL1	1855
Myseq-301	NM_004421	2817,2858	1	-18.5	1	0.0169367	0.588	1.50467	1.89019	-4.90607	14	16	14	1	0	8	2817	2858	3UTR	DVL1	1855
Myseq-393	NM_004421	2350,2388	1	-26.4	0.833333	5.44782e-05	0.279	2.3988	2.94863	-6.85796	19	38	11	27	8	3	2350	2388	3UTR	DVL1	1855
Myseq-363	NM_004421	2817,2858	1	-18.5	1	0.0169367	0.588	1.50467	1.89019	-4.90607	14	16	14	1	0	8	2817	2858	3UTR	DVL1	1855
Myseq-268	NM_001330311	2892,2933	1	-18.5	1	0.0169367	0.588	1.50467	1.89019	-4.90607	14	16	14	1	0	8	2892	2933	3UTR	DVL1	1855
Myseq-301	NM_001330311	2892,2933	1	-18.5	1	0.0169367	0.588	1.50467	1.89019	-4.90607	14	16	14	1	0	8	2892	2933	3UTR	DVL1	1855
Myseq-393	NM_001330311	2425,2463	1	-26.4	0.833333	5.44782e-05	0.279	2.3988	2.94863	-6.85796	19	38	11	27	8	3	2425	2463	3UTR	DVL1	1855
Myseq-363	NM_001330311	2892,2933	1	-18.5	1	0.0169367	0.588	1.50467	1.89019	-4.90607	14	16	14	1	0	8	2892	2933	3UTR	DVL1	1855
Myseq-546	NM_001282583	2621,2641	1	-27.1	1	0.0120465	0.382	0.31622	0.274813	-4.99396	19	20	19	1	7	1	2621	2641	3UTR	MXRA8	54587
Myseq-330	NM_001282583	2621,2641	1	-27.1	1	0.0120465	0.382	0.31622	0.274813	-4.99396	19	20	19	1	7	1	2621	2641	3UTR	MXRA8	54587
Myseq-62	NM_001282583	2621,2641	1	-27.1	1	0.0120465	0.382	0.31622	0.274813	-4.99396	19	20	19	1	7	1	2621	2641	3UTR	MXRA8	54587
Myseq-167	NM_001282583	2621,2641	1	-27.1	1	0.0120465	0.382	0.31622	0.274813	-4.99396	19	20	19	1	7	1	2621	2641	3UTR	MXRA8	54587
Myseq-616	NM_001282583	2621,2641	1	-27.1	1	0.0120465	0.382	0.31622	0.274813	-4.99396	19	20	19	1	7	1	2621	2641	3UTR	MXRA8	54587
Myseq-526	NM_001282583	2621,2641	1	-27.1	1	0.0120465	0.382	0.31622	0.274813	-4.99396	19	20	19	1	7	1	2621	2641	3UTR	MXRA8	54587
Myseq-418	NM_001282583	2621,2641	1	-27.1	1	0.0120465	0.382	0.31622	0.274813	-4.99396	19	20	19	1	7	1	2621	2641	3UTR	MXRA8	54587
Myseq-546	NM_001282584	2121,2141	1	-27.1	1	0.0120465	0.382	-0.34615	-0.38857	-4.99396	19	20	19	1	7	1	2121	2141	3UTR	MXRA8	54587
Myseq-330	NM_001282584	2121,2141	1	-27.1	1	0.0120465	0.382	-0.34615	-0.38857	-4.99396	19	20	19	1	7	1	2121	2141	3UTR	MXRA8	54587
Myseq-62	NM_001282584	2121,2141	1	-27.1	1	0.0120465	0.382	-0.34615	-0.38857	-4.99396	19	20	19	1	7	1	2121	2141	3UTR	MXRA8	54587
Myseq-167	NM_001282584	2121,2141	1	-27.1	1	0.0120465	0.382	-0.34615	-0.38857	-4.99396	19	20	19	1	7	1	2121	2141	3UTR	MXRA8	54587
Myseq-616	NM_001282584	2121,2141	1	-27.1	1	0.0120465	0.382	-0.34615	-0.38857	-4.99396	19	20	19	1	7	1	2121	2141	3UTR	MXRA8	54587
Myseq-526	NM_001282584	2121,2141	1	-27.1	1	0.0120465	0.382	-0.34615	-0.38857	-4.99396	19	20	19	1	7	1	2121	2141	3UTR	MXRA8	54587
Myseq-418	NM_001282584	2121,2141	1	-27.1	1	0.0120465	0.382	-0.34615	-0.38857	-4.99396	19	20	19	1	7	1	2121	2141	3UTR	MXRA8	54587
Myseq-546	NM_032348	2424,2444	1	-27.1	1	0.0120465	0.382	-0.34615	-0.38857	-4.99396	19	20	19	1	7	1	2424	2444	3UTR	MXRA8	54587
Myseq-330	NM_032348	2424,2444	1	-27.1	1	0.0120465	0.382	-0.34615	-0.38857	-4.99396	19	20	19	1	7	1	2424	2444	3UTR	MXRA8	54587
Myseq-62	NM_032348	2424,2444	1	-27.1	1	0.0120465	0.382	-0.34615	-0.38857	-4.99396	19	20	19	1	7	1	2424	2444	3UTR	MXRA8	54587
Myseq-167	NM_032348	2424,2444	1	-27.1	1	0.0120465	0.382	-0.34615	-0.38857	-4.99396	19	20	19	1	7	1	2424	2444	3UTR	MXRA8	54587
Myseq-616	NM_032348	2424,2444	1	-27.1	1	0.0120465	0.382	-0.34615	-0.38857	-4.99396	19	20	19	1	7	1	2424	2444	3UTR	MXRA8	54587
Myseq-526	NM_032348	2424,2444	1	-27.1	1	0.0120465	0.382	-0.34615	-0.38857	-4.99396	19	20	19	1	7	1	2424	2444	3UTR	MXRA8	54587
Myseq-483	NM_032348	1882,1904	1	-22.8	1	4.65578e-07	0.368	3.11999	2.02256	-5.38561	16	22	12	1	4	3	1882	1904	3UTR	MXRA8	54587
Myseq-53	NM_032348	1882,1904	1	-22.8	1	4.65578e-07	0.368	3.11999	2.02256	-5.38561	16	22	12	1	4	3	1882	1904	3UTR	MXRA8	54587
Myseq-429	NM_032348	1882,1904	1	-22.8	1	4.65578e-07	0.368	3.11999	2.02256	-5.38561	16	22	12	1	4	3	1882	1904	3UTR	MXRA8	54587
Myseq-418	NM_032348	2424,2444	1	-27.1	1	0.0120465	0.382	-0.34615	-0.38857	-4.99396	19	20	19	1	7	1	2424	2444	3UTR	MXRA8	54587
Myseq-546	NM_001282585	1898,1918	1	-27.1	1	0.0120465	0.382	0.485969	0.534612	-4.99396	19	20	19	1	7	1	1898	1918	3UTR	MXRA8	54587
Myseq-330	NM_001282585	1898,1918	1	-27.1	1	0.0120465	0.382	0.485969	0.534612	-4.99396	19	20	19	1	7	1	1898	1918	3UTR	MXRA8	54587
Myseq-62	NM_001282585	1898,1918	1	-27.1	1	0.0120465	0.382	0.485969	0.534612	-4.99396	19	20	19	1	7	1	1898	1918	3UTR	MXRA8	54587
Myseq-167	NM_001282585	1898,1918	1	-27.1	1	0.0120465	0.382	0.485969	0.534612	-4.99396	19	20	19	1	7	1	1898	1918	3UTR	MXRA8	54587
Myseq-616	NM_001282585	1898,1918	1	-27.1	1	0.0120465	0.382	0.485969	0.534612	-4.99396	19	20	19	1	7	1	1898	1918	3UTR	MXRA8	54587
Myseq-526	NM_001282585	1898,1918	1	-27.1	1	0.0120465	0.382	0.485969	0.534612	-4.99396	19	20	19	1	7	1	1898	1918	3UTR	MXRA8	54587
Myseq-393	NM_001282585	1767,1803	1	-25	1	7.87457e-06	0.426	3.99635	1.98248	-7.3076	20	36	14	1	8	1	1767	1803	3UTR	MXRA8	54587
Myseq-418	NM_001282585	1898,1918	1	-27.1	1	0.0120465	0.382	0.485969	0.534612	-4.99396	19	20	19	1	7	1	1898	1918	3UTR	MXRA8	54587
Myseq-566	NM_030937	1610,1631	1	-21.3	1	2.37264e-05	0.324	2.32152	2.17651	-4.79441	17	21	9	1	6	2	1610	1631	3UTR	CCNL2	81669
Myseq-103	NM_030937	1855,1877	1	-21.8	0.833333	6.34325e-05	0.441	3.34704	2.79318	-7.27064	18	22	7	15	8	3	1855	1877	3UTR	CCNL2	81669
Myseq-103	NM_030937	2821,2842	0.974359	-19.9	0.833333	0.000554674	0.471	5.3642	4.15042	-6.78424	17	21	13	4	6	1	2821	2842	3UTR	CCNL2	81669
Myseq-131	NM_030937	2249,2264	1	-23.3	0.833333	5.43226e-05	0.529	4.2618	4.3198	-13.9752	14	15	14	1	7	2	2249	2264	3UTR	CCNL2	81669
Myseq-329	NM_030937	2249,2264	1	-23.3	0.833333	5.43226e-05	0.529	4.2618	4.3198	-13.9752	14	15	14	1	7	2	2249	2264	3UTR	CCNL2	81669
Myseq-132	NM_030937	1820,1858	1	-26.6	0.833333	5.44398e-07	0.353	3.32914	2.51965	-8.05661	20	29	9	13	8	1	1820	1858	3UTR	CCNL2	81669
bra-miR160a-5p	NM_030937	1820,1858	1	-26.6	0.833333	5.44398e-07	0.353	3.32914	2.51965	-8.05661	20	29	9	13	8	1	1820	1858	3UTR	CCNL2	81669
Myseq-117	NM_030937	1820,1858	1	-26.6	0.833333	5.44398e-07	0.353	3.32914	2.51965	-8.05661	20	29	9	13	8	1	1820	1858	3UTR	CCNL2	81669
Myseq-5	NM_030937	1820,1858	1	-26.6	0.833333	5.44398e-07	0.353	3.32914	2.51965	-8.05661	20	29	9	13	8	1	1820	1858	3UTR	CCNL2	81669
Myseq-239	NM_030937	1820,1858	1	-26.6	0.833333	5.44398e-07	0.353	3.32914	2.51965	-8.05661	20	29	9	13	8	1	1820	1858	3UTR	CCNL2	81669
Myseq-278	NM_001039577	851897	1	-17	1	0.00323325	0.588	5.03803	5.0677	-7.10805	18	26	9	16	7	0	851	897	3UTR	CCNL2	81669
Myseq-68	NM_001039577	851897	1	-17	1	0.00323325	0.588	5.03803	5.0677	-7.10805	18	26	9	16	7	0	851	897	3UTR	CCNL2	81669
Myseq-106	NM_001039577	851897	1	-17	1	0.00323325	0.588	5.03803	5.0677	-7.10805	18	26	9	16	7	0	851	897	3UTR	CCNL2	81669
Myseq-333	NM_001039577	851897	1	-17	1	0.00323325	0.588	5.03803	5.0677	-7.10805	18	26	9	16	7	0	851	897	3UTR	CCNL2	81669
Myseq-528	NM_001039577	851897	1	-17	1	0.00323325	0.588	5.03803	5.0677	-7.10805	18	26	9	16	7	0	851	897	3UTR	CCNL2	81669
Myseq-224	NM_001039577	851897	1	-17	1	0.00323325	0.588	5.03803	5.0677	-7.10805	18	26	9	16	7	0	851	897	3UTR	CCNL2	81669
Myseq-226	NM_001039577	851897	1	-17	1	0.00323325	0.588	5.03803	5.0677	-7.10805	18	26	9	16	7	0	851	897	3UTR	CCNL2	81669
bra-miR156g-5p	NM_001039577	851897	1	-17	1	0.00323325	0.588	5.03803	5.0677	-7.10805	18	26	9	16	7	0	851	897	3UTR	CCNL2	81669
Myseq-511	NM_001039577	851897	1	-17	1	0.00323325	0.588	5.03803	5.0677	-7.10805	18	26	9	16	7	0	851	897	3UTR	CCNL2	81669
Myseq-342	NM_001039577	851897	1	-17	1	0.00323325	0.588	5.03803	5.0677	-7.10805	18	26	9	16	7	0	851	897	3UTR	CCNL2	81669
Myseq-143	NM_001039577	851897	1	-17	1	0.00323325	0.588	5.03803	5.0677	-7.10805	18	26	9	16	7	0	851	897	3UTR	CCNL2	81669
Myseq-671	NM_001039577	851897	1	-17	1	0.00323325	0.588	5.03803	5.0677	-7.10805	18	26	9	16	7	0	851	897	3UTR	CCNL2	81669
Myseq-225	NM_001039577	851897	1	-17	1	0.00323325	0.588	5.03803	5.0677	-7.10805	18	26	9	16	7	0	851	897	3UTR	CCNL2	81669
Myseq-529	NM_001039577	851897	1	-17	1	0.00323325	0.588	5.03803	5.0677	-7.10805	18	26	9	16	7	0	851	897	3UTR	CCNL2	81669
Myseq-393	NM_001039577	726745	1	-20.7	0.666667	2.33843e-05	0.456	5.81721	4.26528	-13.3961	16	19	14	5	6	0	726	745	3UTR	CCNL2	81669
Myseq-332	NM_001039577	851897	1	-17	1	0.00323325	0.588	5.03803	5.0677	-7.10805	18	26	9	16	7	0	851	897	3UTR	CCNL2	81669
Myseq-298	NM_017971	537552	1	-19.7	0.833333	0.000878639	0.559	2.4582	2.45214	-12.7743	14	15	14	1	6	1	537	552	3UTR	MRPL20	55052
Myseq-695	XM_017001325	2070,2090	1	-21.2	0.833333	0.0435507	0.382	0	0	-6.69537	16	20	7	7	4	3	2070	2090	3UTR	ANKRD65	441869
Myseq-99	XM_017001325	2070,2090	1	-21.2	0.833333	0.0435507	0.382	0	0	-6.69537	16	20	7	7	4	3	2070	2090	3UTR	ANKRD65	441869
Myseq-604	XM_017001325	2070,2090	1	-21.2	0.833333	0.0435507	0.382	0	0	-6.69537	16	20	7	7	4	3	2070	2090	3UTR	ANKRD65	441869
Myseq-695	XM_011541489	2611,2631	1	-21.2	0.833333	0.0435507	0.382	0	0	-6.69537	16	20	7	7	4	3	2611	2631	3UTR	ANKRD65	441869
Myseq-99	XM_011541489	2611,2631	1	-21.2	0.833333	0.0435507	0.382	0	0	-6.69537	16	20	7	7	4	3	2611	2631	3UTR	ANKRD65	441869
Myseq-604	XM_011541489	2611,2631	1	-21.2	0.833333	0.0435507	0.382	0	0	-6.69537	16	20	7	7	4	3	2611	2631	3UTR	ANKRD65	441869
Myseq-132	NM_001243536	1282,1305	1	-27.4	1	3.28603e-08	0.368	-1.52522	0.0558702	-5.08276	17	23	7	1	6	1	1282	1305	3UTR	ANKRD65	441869
Myseq-420	NM_001243536	1142,1162	1	-24.6	0.666667	0.0124854	0.426	0.0302859	-0.126317	-7.61527	16	20	6	8	5	1	1142	1162	3UTR	ANKRD65	441869
bra-miR160a-5p	NM_001243536	1282,1305	1	-27.4	1	3.28603e-08	0.368	-1.52522	0.0558702	-5.08276	17	23	7	1	6	1	1282	1305	3UTR	ANKRD65	441869
Myseq-117	NM_001243536	1282,1305	1	-27.4	1	3.28603e-08	0.368	-1.52522	0.0558702	-5.08276	17	23	7	1	6	1	1282	1305	3UTR	ANKRD65	441869
Myseq-5	NM_001243536	1282,1305	1	-27.4	1	3.28603e-08	0.368	-1.52522	0.0558702	-5.08276	17	23	7	1	6	1	1282	1305	3UTR	ANKRD65	441869
Myseq-239	NM_001243536	1282,1305	1	-27.4	1	3.28603e-08	0.368	-1.52522	0.0558702	-5.08276	17	23	7	1	6	1	1282	1305	3UTR	ANKRD65	441869
Myseq-59	NM_001243536	1052,1089	1	-19.7	1	0.000246689	0.397	0.0933047	-0.164195	-4.17062	17	37	10	24	2	6	1052	1089	3UTR	ANKRD65	441869
Myseq-393	NM_001243536	1600,1622	1	-24.5	0.666667	0.0140091	0.597	0.0199415	0.0765176	-13.938	15	22	11	11	8	4	1600	1622	3UTR	ANKRD65	441869
Myseq-132	NM_001243535	1301,1324	1	-27.4	1	3.28603e-08	0.368	-1.52522	0.0558702	-5.08276	17	23	7	1	6	1	1301	1324	3UTR	ANKRD65	441869
bra-miR160a-5p	NM_001243535	1301,1324	1	-27.4	1	3.28603e-08	0.368	-1.52522	0.0558702	-5.08276	17	23	7	1	6	1	1301	1324	3UTR	ANKRD65	441869
Myseq-117	NM_001243535	1301,1324	1	-27.4	1	3.28603e-08	0.368	-1.52522	0.0558702	-5.08276	17	23	7	1	6	1	1301	1324	3UTR	ANKRD65	441869
Myseq-5	NM_001243535	1301,1324	1	-27.4	1	3.28603e-08	0.368	-1.52522	0.0558702	-5.08276	17	23	7	1	6	1	1301	1324	3UTR	ANKRD65	441869
Myseq-239	NM_001243535	1301,1324	1	-27.4	1	3.28603e-08	0.368	-1.52522	0.0558702	-5.08276	17	23	7	1	6	1	1301	1324	3UTR	ANKRD65	441869
Myseq-393	NM_001243535	1619,1641	1	-24.5	0.666667	0.0140091	0.597	0.0199415	0.0765176	-13.938	15	22	11	11	8	4	1619	1641	3UTR	ANKRD65	441869
Myseq-216	NM_001145210	1501,1530	1	-28.8	0.833333	0.00266173	0.353	0.825583	0.0712209	-6.9696	17	22	14	7	5	2	1501	1530	3UTR	ANKRD65	441869
Myseq-393	NM_001145210	2160,2182	1	-24.5	0.666667	0.0140091	0.597	0.0199415	0.0765176	-13.938	15	22	11	11	8	4	2160	2182	3UTR	ANKRD65	441869
Myseq-103	NM_022834	2581,2599	1	-21.4	0.666667	0.000482826	0.426	-0.914325	-0.599127	-17.2304	15	18	13	5	8	2	2581	2599	3UTR	VWA1	64856
Myseq-458	NM_022834	1828,1850	1	-22.8	1	0.0860086	0.368	-0.516642	-0.595778	-3.93757	18	22	9	4	7	1	1828	1850	3UTR	VWA1	64856
Myseq-710	NM_022834	1828,1850	1	-22.8	1	0.0860086	0.368	-0.516642	-0.595778	-3.93757	18	22	9	4	7	1	1828	1850	3UTR	VWA1	64856
Myseq-103	NM_199121	2186,2204	1	-21.4	0.666667	0.000482826	0.426	-0.914325	-0.599127	-17.2304	15	18	13	5	8	2	2186	2204	3UTR	VWA1	64856
Myseq-420	NM_199121	4085,4103	1	-23.9	0.833333	0.00186315	0.426	-0.80806	-0.335399	-14.5417	15	18	8	1	7	0	4085	4103	3UTR	VWA1	64856
Myseq-458	NM_199121	1433,1455	1	-22.8	1	0.0860086	0.368	-0.516642	-0.595778	-3.93757	18	22	9	4	7	1	1433	1455	3UTR	VWA1	64856
Myseq-710	NM_199121	1433,1455	1	-22.8	1	0.0860086	0.368	-0.516642	-0.595778	-3.93757	18	22	9	4	7	1	1433	1455	3UTR	VWA1	64856
Myseq-278	NM_001039211	3794,3810	1	-20.4	0.666667	0.00427821	0.485	0.142272	-0.160359	-10.282	14	16	10	1	6	2	3794	3810	3UTR	ATAD3C	219293
Myseq-68	NM_001039211	3794,3810	1	-20.4	0.666667	0.00427821	0.485	0.142272	-0.160359	-10.282	14	16	10	1	6	2	3794	3810	3UTR	ATAD3C	219293
Myseq-106	NM_001039211	3794,3810	1	-20.4	0.666667	0.00427821	0.485	0.142272	-0.160359	-10.282	14	16	10	1	6	2	3794	3810	3UTR	ATAD3C	219293
Myseq-333	NM_001039211	3794,3810	1	-20.4	0.666667	0.00427821	0.485	0.142272	-0.160359	-10.282	14	16	10	1	6	2	3794	3810	3UTR	ATAD3C	219293
Myseq-528	NM_001039211	3794,3810	1	-20.4	0.666667	0.00427821	0.485	0.142272	-0.160359	-10.282	14	16	10	1	6	2	3794	3810	3UTR	ATAD3C	219293
Myseq-224	NM_001039211	3794,3810	1	-20.4	0.666667	0.00427821	0.485	0.142272	-0.160359	-10.282	14	16	10	1	6	2	3794	3810	3UTR	ATAD3C	219293
Myseq-226	NM_001039211	3794,3810	1	-20.4	0.666667	0.00427821	0.485	0.142272	-0.160359	-10.282	14	16	10	1	6	2	3794	3810	3UTR	ATAD3C	219293
bra-miR156g-5p	NM_001039211	3794,3810	1	-20.4	0.666667	0.00427821	0.485	0.142272	-0.160359	-10.282	14	16	10	1	6	2	3794	3810	3UTR	ATAD3C	219293
Myseq-511	NM_001039211	3794,3810	1	-20.4	0.666667	0.00427821	0.485	0.142272	-0.160359	-10.282	14	16	10	1	6	2	3794	3810	3UTR	ATAD3C	219293
Myseq-342	NM_001039211	3794,3810	1	-20.4	0.666667	0.00427821	0.485	0.142272	-0.160359	-10.282	14	16	10	1	6	2	3794	3810	3UTR	ATAD3C	219293
Myseq-143	NM_001039211	3794,3810	1	-20.4	0.666667	0.00427821	0.485	0.142272	-0.160359	-10.282	14	16	10	1	6	2	3794	3810	3UTR	ATAD3C	219293
Myseq-671	NM_001039211	3794,3810	1	-20.4	0.666667	0.00427821	0.485	0.142272	-0.160359	-10.282	14	16	10	1	6	2	3794	3810	3UTR	ATAD3C	219293
Myseq-216	NM_001039211	3572,3595	1	-22.2	1	0.055354	0.603	0.0396164	-0.0602493	-7.28438	16	23	11	1	4	4	3572	3595	3UTR	ATAD3C	219293
Myseq-225	NM_001039211	3794,3810	1	-20.4	0.666667	0.00427821	0.485	0.142272	-0.160359	-10.282	14	16	10	1	6	2	3794	3810	3UTR	ATAD3C	219293
Myseq-424	NM_001039211	3699,3719	1	-19.2	1	0.046348	0.471	-0.259264	-0.0917016	-9.28556	14	20	7	1	6	1	3699	3719	3UTR	ATAD3C	219293
Myseq-529	NM_001039211	3794,3810	1	-20.4	0.666667	0.00427821	0.485	0.142272	-0.160359	-10.282	14	16	10	1	6	2	3794	3810	3UTR	ATAD3C	219293
Myseq-465	NM_001039211	3699,3719	1	-19.2	1	0.046348	0.471	-0.259264	-0.0917016	-9.28556	14	20	7	1	6	1	3699	3719	3UTR	ATAD3C	219293
Myseq-332	NM_001039211	3794,3810	1	-20.4	0.666667	0.00427821	0.485	0.142272	-0.160359	-10.282	14	16	10	1	6	2	3794	3810	3UTR	ATAD3C	219293
Myseq-396	NM_001114748	710730	1	-25	0.833333	0.00948033	0.441	2.42202	2.20189	-10.3655	16	20	6	8	7	2	710	730	3UTR	TMEM240	339453
Myseq-396	NM_001114748	653672	1	-24.6	0.833333	4.6045e-07	0.309	2.49035	2.65288	-11.8924	16	19	10	1	6	0	653	672	3UTR	TMEM240	339453
Myseq-741	NM_001114748	710730	1	-25	0.833333	0.00948033	0.441	2.42202	2.20189	-10.3655	16	20	6	8	7	2	710	730	3UTR	TMEM240	339453
Myseq-741	NM_001114748	653672	1	-24.6	0.833333	4.6045e-07	0.309	2.49035	2.65288	-11.8924	16	19	10	1	6	0	653	672	3UTR	TMEM240	339453
Myseq-483	NM_001114748	686730	1	-27.3	1	0.00948033	0.441	2.21316	2.33074	-3.79332	20	44	15	29	8	1	686	730	3UTR	TMEM240	339453
Myseq-53	NM_001114748	686730	1	-27.3	1	0.00948033	0.441	2.21316	2.33074	-3.79332	20	44	15	29	8	1	686	730	3UTR	TMEM240	339453
Myseq-429	NM_001114748	686730	1	-27.3	1	0.00948033	0.441	2.21316	2.33074	-3.79332	20	44	15	29	8	1	686	730	3UTR	TMEM240	339453
Myseq-694	NM_001114748	710730	1	-25	0.833333	0.00948033	0.441	2.42202	2.20189	-10.3655	16	20	6	8	7	2	710	730	3UTR	TMEM240	339453
Myseq-694	NM_001114748	653672	1	-24.6	0.833333	4.6045e-07	0.309	2.49035	2.65288	-11.8924	16	19	10	1	6	0	653	672	3UTR	TMEM240	339453
Myseq-196	NM_001114748	715738	1	-22.9	0.833333	0.0342993	0.412	2.31197	2.2341	-6.46361	13	16	11	4	0	7	715	738	3UTR	TMEM240	339453
Myseq-643	NM_014188	936956	1	-21.5	0.833333	0.016915	0.515	4.55761	3.99137	-9.56953	16	20	11	9	8	3	936	956	3UTR	SSU72	29101
Myseq-439	NM_014188	936956	1	-21.5	0.833333	0.016915	0.515	4.55761	3.99137	-9.56953	16	20	11	9	8	3	936	956	3UTR	SSU72	29101
Myseq-643	NM_001242659	810825	1	-21.9	0.833333	4.28226e-05	0.309	-0.760173	-0.0658869	-11.6382	13	15	8	7	6	1	810	825	3UTR	FNDC10	643988
Myseq-640	NM_001242659	1331,1368	1	-23.4	0.833333	0.000101583	0.368	1.53173	0.768062	-6.9696	15	18	12	5	5	2	1331	1368	3UTR	FNDC10	643988
Myseq-689	NM_001242659	1331,1368	1	-23.4	0.833333	0.000101583	0.368	1.53173	0.768062	-6.9696	15	18	12	5	5	2	1331	1368	3UTR	FNDC10	643988
Myseq-436	NM_001242659	1331,1368	1	-23.4	0.833333	0.000101583	0.368	1.53173	0.768062	-6.9696	15	18	12	5	5	2	1331	1368	3UTR	FNDC10	643988
Myseq-437	NM_001242659	1331,1368	1	-23.4	0.833333	0.000101583	0.368	1.53173	0.768062	-6.9696	15	18	12	5	5	2	1331	1368	3UTR	FNDC10	643988
Myseq-639	NM_001242659	1331,1368	1	-23.4	0.833333	0.000101583	0.368	1.53173	0.768062	-6.9696	15	18	12	5	5	2	1331	1368	3UTR	FNDC10	643988
Myseq-439	NM_001242659	810825	1	-21.9	0.833333	4.28226e-05	0.309	-0.760173	-0.0658869	-11.6382	13	15	8	7	6	1	810	825	3UTR	FNDC10	643988
Myseq-566	NM_001291345	2541,2566	1	-21.6	1	8.19089e-06	0.338	4.51098	4.35342	-5.76291	13	16	9	1	2	6	2541	2566	3UTR	CDK11B	984
Myseq-132	NM_001291345	2814,2851	1	-26.3	1	1.69808e-05	0.456	5.03044	4.12914	-6.90779	15	17	15	1	4	3	2814	2851	3UTR	CDK11B	984
bra-miR160a-5p	NM_001291345	2814,2851	1	-26.3	1	1.69808e-05	0.456	5.03044	4.12914	-6.90779	15	17	15	1	4	3	2814	2851	3UTR	CDK11B	984
Myseq-117	NM_001291345	2814,2851	1	-26.3	1	1.69808e-05	0.456	5.03044	4.12914	-6.90779	15	17	15	1	4	3	2814	2851	3UTR	CDK11B	984
Myseq-5	NM_001291345	2814,2851	1	-26.3	1	1.69808e-05	0.456	5.03044	4.12914	-6.90779	15	17	15	1	4	3	2814	2851	3UTR	CDK11B	984
Myseq-239	NM_001291345	2814,2851	1	-26.3	1	1.69808e-05	0.456	5.03044	4.12914	-6.90779	15	17	15	1	4	3	2814	2851	3UTR	CDK11B	984
Myseq-600	NM_001291345	2791,2806	1	-20.6	1	0.000306096	0.382	4.4121	4.81214	-7.51743	14	15	14	1	3	5	2791	2806	3UTR	CDK11B	984
Myseq-566	NM_033486	2571,2596	1	-21.6	1	8.19089e-06	0.338	4.51098	4.53914	-5.76291	13	16	9	1	2	6	2571	2596	3UTR	CDK11B	984
Myseq-132	NM_033486	2844,2881	1	-26.3	1	1.69808e-05	0.456	5.03044	4.12914	-6.90779	15	17	15	1	4	3	2844	2881	3UTR	CDK11B	984
bra-miR160a-5p	NM_033486	2844,2881	1	-26.3	1	1.69808e-05	0.456	5.03044	4.12914	-6.90779	15	17	15	1	4	3	2844	2881	3UTR	CDK11B	984
Myseq-117	NM_033486	2844,2881	1	-26.3	1	1.69808e-05	0.456	5.03044	4.12914	-6.90779	15	17	15	1	4	3	2844	2881	3UTR	CDK11B	984
Myseq-5	NM_033486	2844,2881	1	-26.3	1	1.69808e-05	0.456	5.03044	4.12914	-6.90779	15	17	15	1	4	3	2844	2881	3UTR	CDK11B	984
Myseq-239	NM_033486	2844,2881	1	-26.3	1	1.69808e-05	0.456	5.03044	4.12914	-6.90779	15	17	15	1	4	3	2844	2881	3UTR	CDK11B	984
Myseq-600	NM_033486	2821,2836	1	-20.6	1	0.000306096	0.382	4.4121	4.81214	-7.51743	14	15	14	1	3	5	2821	2836	3UTR	CDK11B	984
Myseq-566	NM_001787	2610,2635	1	-21.6	1	8.19089e-06	0.338	4.51098	4.53914	-5.76291	13	16	9	1	2	6	2610	2635	3UTR	CDK11B	984
Myseq-132	NM_001787	2883,2920	1	-26.3	1	1.69808e-05	0.456	5.03044	4.12914	-6.90779	15	17	15	1	4	3	2883	2920	3UTR	CDK11B	984
bra-miR160a-5p	NM_001787	2883,2920	1	-26.3	1	1.69808e-05	0.456	5.03044	4.12914	-6.90779	15	17	15	1	4	3	2883	2920	3UTR	CDK11B	984
Myseq-117	NM_001787	2883,2920	1	-26.3	1	1.69808e-05	0.456	5.03044	4.12914	-6.90779	15	17	15	1	4	3	2883	2920	3UTR	CDK11B	984
Myseq-5	NM_001787	2883,2920	1	-26.3	1	1.69808e-05	0.456	5.03044	4.12914	-6.90779	15	17	15	1	4	3	2883	2920	3UTR	CDK11B	984
Myseq-239	NM_001787	2883,2920	1	-26.3	1	1.69808e-05	0.456	5.03044	4.12914	-6.90779	15	17	15	1	4	3	2883	2920	3UTR	CDK11B	984
Myseq-600	NM_001787	2860,2875	1	-20.6	1	0.000306096	0.382	4.4121	4.81214	-7.51743	14	15	14	1	3	5	2860	2875	3UTR	CDK11B	984
Myseq-566	NM_033489	2618,2643	1	-21.6	1	8.19089e-06	0.338	6.49619	4.79328	-5.76291	13	16	9	1	2	6	2618	2643	3UTR	CDK11B	984
Myseq-132	NM_033489	2891,2928	1	-26.3	1	1.69808e-05	0.456	5.03044	4.12914	-6.90779	15	17	15	1	4	3	2891	2928	3UTR	CDK11B	984
bra-miR160a-5p	NM_033489	2891,2928	1	-26.3	1	1.69808e-05	0.456	5.03044	4.12914	-6.90779	15	17	15	1	4	3	2891	2928	3UTR	CDK11B	984
Myseq-117	NM_033489	2891,2928	1	-26.3	1	1.69808e-05	0.456	5.03044	4.12914	-6.90779	15	17	15	1	4	3	2891	2928	3UTR	CDK11B	984
Myseq-5	NM_033489	2891,2928	1	-26.3	1	1.69808e-05	0.456	5.03044	4.12914	-6.90779	15	17	15	1	4	3	2891	2928	3UTR	CDK11B	984
Myseq-239	NM_033489	2891,2928	1	-26.3	1	1.69808e-05	0.456	5.03044	4.12914	-6.90779	15	17	15	1	4	3	2891	2928	3UTR	CDK11B	984
Myseq-600	NM_033489	2868,2883	1	-20.6	1	0.000306096	0.382	4.4121	4.75599	-7.51743	14	15	14	1	3	5	2868	2883	3UTR	CDK11B	984
Myseq-125	XM_024449511	843869	1	-17.6	1	0.00249882	0.559	0	0	-6.19951	14	17	7	9	4	2	843	869	3UTR	SLC35E2B	728661
Myseq-423	XM_024449511	843869	1	-17.6	1	0.00249882	0.559	0	0	-6.19951	14	17	7	9	4	2	843	869	3UTR	SLC35E2B	728661
Myseq-546	NM_001110781	2163,2191	1	-22.9	0.833333	7.50612e-05	0.324	-0.0406691	-0.0428895	-10.3702	17	28	8	16	6	0	2163	2191	3UTR	SLC35E2B	728661
Myseq-330	NM_001110781	2163,2191	1	-22.9	0.833333	7.50612e-05	0.324	-0.0406691	-0.0428895	-10.3702	17	28	8	16	6	0	2163	2191	3UTR	SLC35E2B	728661
Myseq-62	NM_001110781	2163,2191	1	-22.9	0.833333	7.50612e-05	0.324	-0.0406691	-0.0428895	-10.3702	17	28	8	16	6	0	2163	2191	3UTR	SLC35E2B	728661
Myseq-167	NM_001110781	2163,2191	1	-22.9	0.833333	7.50612e-05	0.324	-0.0406691	-0.0428895	-10.3702	17	28	8	16	6	0	2163	2191	3UTR	SLC35E2B	728661
Myseq-616	NM_001110781	2163,2191	1	-22.9	0.833333	7.50612e-05	0.324	-0.0406691	-0.0428895	-10.3702	17	28	8	16	6	0	2163	2191	3UTR	SLC35E2B	728661
Myseq-526	NM_001110781	2163,2191	1	-22.9	0.833333	7.50612e-05	0.324	-0.0406691	-0.0428895	-10.3702	17	28	8	16	6	0	2163	2191	3UTR	SLC35E2B	728661
Myseq-131	NM_001110781	2568,2588	1	-23.1	0.666667	0.000706165	0.471	-0.181299	-0.107283	-12.3713	16	20	7	13	8	4	2568	2588	3UTR	SLC35E2B	728661
Myseq-329	NM_001110781	2568,2588	1	-23.1	0.666667	0.000706165	0.471	-0.181299	-0.107283	-12.3713	16	20	7	13	8	4	2568	2588	3UTR	SLC35E2B	728661
Myseq-393	NM_001110781	1731,1755	1	-32.9	1	0.00073899	0.382	0.0694588	-0.0517047	-7.28438	20	24	11	1	7	1	1731	1755	3UTR	SLC35E2B	728661
Myseq-418	NM_001110781	2163,2191	1	-22.9	0.833333	7.50612e-05	0.324	-0.0406691	-0.0428895	-10.3702	17	28	8	16	6	0	2163	2191	3UTR	SLC35E2B	728661
Myseq-278	NM_001290264	2779,2797	1	-21.5	1	0.0271507	0.412	0.371956	0.231279	-6.32496	15	18	8	1	5	2	2779	2797	3UTR	SLC35E2B	728661
Myseq-68	NM_001290264	2779,2797	1	-21.5	1	0.0271507	0.412	0.371956	0.231279	-6.32496	15	18	8	1	5	2	2779	2797	3UTR	SLC35E2B	728661
Myseq-106	NM_001290264	2779,2797	1	-21.5	1	0.0271507	0.412	0.371956	0.231279	-6.32496	15	18	8	1	5	2	2779	2797	3UTR	SLC35E2B	728661
Myseq-333	NM_001290264	2779,2797	1	-21.5	1	0.0271507	0.412	0.371956	0.231279	-6.32496	15	18	8	1	5	2	2779	2797	3UTR	SLC35E2B	728661
Myseq-528	NM_001290264	2779,2797	1	-21.5	1	0.0271507	0.412	0.371956	0.231279	-6.32496	15	18	8	1	5	2	2779	2797	3UTR	SLC35E2B	728661
Myseq-224	NM_001290264	2779,2797	1	-21.5	1	0.0271507	0.412	0.371956	0.231279	-6.32496	15	18	8	1	5	2	2779	2797	3UTR	SLC35E2B	728661
Myseq-226	NM_001290264	2779,2797	1	-21.5	1	0.0271507	0.412	0.371956	0.231279	-6.32496	15	18	8	1	5	2	2779	2797	3UTR	SLC35E2B	728661
bra-miR156g-5p	NM_001290264	2779,2797	1	-21.5	1	0.0271507	0.412	0.371956	0.231279	-6.32496	15	18	8	1	5	2	2779	2797	3UTR	SLC35E2B	728661
Myseq-511	NM_001290264	2779,2797	1	-21.5	1	0.0271507	0.412	0.371956	0.231279	-6.32496	15	18	8	1	5	2	2779	2797	3UTR	SLC35E2B	728661
Myseq-342	NM_001290264	2779,2797	1	-21.5	1	0.0271507	0.412	0.371956	0.231279	-6.32496	15	18	8	1	5	2	2779	2797	3UTR	SLC35E2B	728661
Myseq-143	NM_001290264	2779,2797	1	-21.5	1	0.0271507	0.412	0.371956	0.231279	-6.32496	15	18	8	1	5	2	2779	2797	3UTR	SLC35E2B	728661
Myseq-671	NM_001290264	2779,2797	1	-21.5	1	0.0271507	0.412	0.371956	0.231279	-6.32496	15	18	8	1	5	2	2779	2797	3UTR	SLC35E2B	728661
Myseq-6	NM_001290264	4290,4305	1	-21.4	1	2.93393e-05	0.529	-0.297672	0.0413961	-5.76291	13	15	7	8	1	7	4290	4305	3UTR	SLC35E2B	728661
Myseq-134	NM_001290264	4290,4305	1	-21.4	1	2.93393e-05	0.529	-0.297672	0.0413961	-5.76291	13	15	7	8	1	7	4290	4305	3UTR	SLC35E2B	728661
Myseq-641	NM_001290264	3493,3512	1	-19.9	1	0.00873442	0.397	-0.132031	-0.668929	-8.63862	15	19	8	1	5	1	3493	3512	3UTR	SLC35E2B	728661
Myseq-225	NM_001290264	2779,2797	1	-21.5	1	0.0271507	0.412	0.371956	0.231279	-6.32496	15	18	8	1	5	2	2779	2797	3UTR	SLC35E2B	728661
Myseq-352	NM_001290264	3493,3512	1	-19.9	1	0.00873442	0.397	-0.132031	-0.668929	-8.63862	15	19	8	1	5	1	3493	3512	3UTR	SLC35E2B	728661
Myseq-165	NM_001290264	5828,5850	0.980769	-17.4	0.5	0.00035453	0.456	-0.0720848	-0.0043915	-13.6656	18	22	12	10	8	5	5828	5850	3UTR	SLC35E2B	728661
Myseq-592	NM_001290264	5828,5850	0.980769	-17.4	0.5	0.00035453	0.456	-0.0720848	-0.0043915	-13.6656	18	22	12	10	8	5	5828	5850	3UTR	SLC35E2B	728661
Myseq-529	NM_001290264	2779,2797	1	-21.5	1	0.0271507	0.412	0.371956	0.231279	-6.32496	15	18	8	1	5	2	2779	2797	3UTR	SLC35E2B	728661
Myseq-721	NM_001290264	5828,5850	0.980769	-17.4	0.5	0.00035453	0.456	-0.0720848	-0.0043915	-13.6656	18	22	12	10	8	5	5828	5850	3UTR	SLC35E2B	728661
Myseq-414	NM_001290264	5828,5850	0.980769	-17.4	0.5	0.00035453	0.456	-0.0720848	-0.0043915	-13.6656	18	22	12	10	8	5	5828	5850	3UTR	SLC35E2B	728661
Myseq-332	NM_001290264	2779,2797	1	-21.5	1	0.0271507	0.412	0.371956	0.231279	-6.32496	15	18	8	1	5	2	2779	2797	3UTR	SLC35E2B	728661
Myseq-600	NM_033529	2895,2910	1	-20.6	1	0.000349569	0.382	0.757127	0.426219	-7.51743	14	15	14	1	3	5	2895	2910	3UTR	CDK11A	728642
Myseq-600	NM_001313896	2934,2949	1	-20.6	1	0.000349569	0.382	0.757127	0.426219	-7.51743	14	15	14	1	3	5	2934	2949	3UTR	CDK11A	728642
Myseq-600	NM_001313982	2922,2937	1	-20.6	1	0.000349569	0.382	0.757127	0.426219	-7.51743	14	15	14	1	3	5	2922	2937	3UTR	CDK11A	728642
Myseq-600	NM_024011	2925,2940	1	-20.6	1	0.000349569	0.382	0.757127	0.426219	-7.51743	14	15	14	1	3	5	2925	2940	3UTR	CDK11A	728642
Myseq-216	NM_182838	5215,5235	1	-22.4	1	0.0638681	0.632	3.21404	3.76998	-3.93757	18	20	12	8	5	3	5215	5235	3UTR	SLC35E2A	9906
Myseq-6	NM_182838	4138,4153	1	-18.8	1	0.0159666	0.544	0.135473	-0.0507685	-5.76291	13	15	7	8	1	7	4138	4153	3UTR	SLC35E2A	9906
Myseq-134	NM_182838	4138,4153	1	-18.8	1	0.0159666	0.544	0.135473	-0.0507685	-5.76291	13	15	7	8	1	7	4138	4153	3UTR	SLC35E2A	9906
Myseq-483	NM_182838	1190,1227	1	-28.2	1	0.000191733	0.397	-0.384264	0.137267	-5.81384	18	37	10	27	7	1	1190	1227	3UTR	SLC35E2A	9906
Myseq-53	NM_182838	1190,1227	1	-28.2	1	0.000191733	0.397	-0.384264	0.137267	-5.81384	18	37	10	27	7	1	1190	1227	3UTR	SLC35E2A	9906
Myseq-429	NM_182838	1190,1227	1	-28.2	1	0.000191733	0.397	-0.384264	0.137267	-5.81384	18	37	10	27	7	1	1190	1227	3UTR	SLC35E2A	9906
Myseq-132	NM_182838	4422,4445	1	-25.3	0.833333	0.00694131	0.485	0.187047	-0.251148	-6.19385	18	23	10	13	7	1	4422	4445	3UTR	SLC35E2A	9906
bra-miR160a-5p	NM_182838	4422,4445	1	-25.3	0.833333	0.00694131	0.485	0.187047	-0.251148	-6.19385	18	23	10	13	7	1	4422	4445	3UTR	SLC35E2A	9906
Myseq-117	NM_182838	4422,4445	1	-25.3	0.833333	0.00694131	0.485	0.187047	-0.251148	-6.19385	18	23	10	13	7	1	4422	4445	3UTR	SLC35E2A	9906
Myseq-275	NM_182838	1774,1799	1	-23.2	0.833333	0.0013907	0.471	-0.452889	-0.0631761	-5.48126	18	25	12	13	7	0	1774	1799	3UTR	SLC35E2A	9906
Myseq-580	NM_182838	1774,1799	1	-23.2	0.833333	0.0013907	0.471	-0.452889	-0.0631761	-5.48126	18	25	12	13	7	0	1774	1799	3UTR	SLC35E2A	9906
Myseq-5	NM_182838	4422,4445	1	-25.3	0.833333	0.00694131	0.485	0.187047	-0.251148	-6.19385	18	23	10	13	7	1	4422	4445	3UTR	SLC35E2A	9906
Myseq-239	NM_182838	4422,4445	1	-25.3	0.833333	0.00694131	0.485	0.187047	-0.251148	-6.19385	18	23	10	13	7	1	4422	4445	3UTR	SLC35E2A	9906
Myseq-647	NM_182838	1774,1799	1	-23.2	0.833333	0.0013907	0.471	-0.452889	-0.0631761	-5.48126	18	25	12	13	7	0	1774	1799	3UTR	SLC35E2A	9906
Myseq-608	NM_182838	3346,3359	1	-17.3	0.833333	0.000514861	0.397	-0.125781	-0.527675	-9.85132	11	13	7	1	0	7	3346	3359	3UTR	SLC35E2A	9906
Myseq-86	NM_182838	3346,3359	1	-17.3	0.833333	0.000514861	0.397	-0.125781	-0.527675	-9.85132	11	13	7	1	0	7	3346	3359	3UTR	SLC35E2A	9906
Myseq-704	NM_182838	3346,3359	1	-17.3	0.833333	0.000514861	0.397	-0.125781	-0.527675	-9.85132	11	13	7	1	0	7	3346	3359	3UTR	SLC35E2A	9906
Myseq-653	NM_182838	3346,3359	1	-17.3	0.833333	0.000514861	0.397	-0.125781	-0.527675	-9.85132	11	13	7	1	0	7	3346	3359	3UTR	SLC35E2A	9906
Myseq-270	NM_182838	3346,3359	1	-17.3	0.833333	0.000514861	0.397	-0.125781	-0.527675	-9.85132	11	13	7	1	0	7	3346	3359	3UTR	SLC35E2A	9906
Myseq-83	NM_182838	3346,3359	1	-17.3	0.833333	0.000514861	0.397	-0.125781	-0.527675	-9.85132	11	13	7	1	0	7	3346	3359	3UTR	SLC35E2A	9906
Myseq-95	NM_182838	3346,3359	1	-17.3	0.833333	0.000514861	0.397	-0.125781	-0.527675	-9.85132	11	13	7	1	0	7	3346	3359	3UTR	SLC35E2A	9906
Myseq-213	NM_182838	3346,3359	1	-17.3	0.833333	0.000514861	0.397	-0.125781	-0.527675	-9.85132	11	13	7	1	0	7	3346	3359	3UTR	SLC35E2A	9906
Myseq-362	NM_182838	3346,3359	1	-17.3	0.833333	0.000514861	0.397	-0.125781	-0.527675	-9.85132	11	13	7	1	0	7	3346	3359	3UTR	SLC35E2A	9906
Myseq-618	NM_182838	3346,3359	1	-17.3	0.833333	0.000514861	0.397	-0.125781	-0.527675	-9.85132	11	13	7	1	0	7	3346	3359	3UTR	SLC35E2A	9906
Myseq-202	NM_001198994	2756,2772	0.974359	-21.6	0.833333	0.00439038	0.559	5.58347	2.31627	-6.42973	15	16	15	1	4	2	2756	2772	3UTR	NADK	65220
Myseq-91	NM_001198994	2756,2772	0.974359	-21.6	0.833333	0.00439038	0.559	5.58347	2.31627	-6.42973	15	16	15	1	4	2	2756	2772	3UTR	NADK	65220
Myseq-189	NM_001198994	2756,2772	0.974359	-21.6	0.833333	0.00439038	0.559	5.58347	2.31627	-6.42973	15	16	15	1	4	2	2756	2772	3UTR	NADK	65220
Myseq-589	NM_001198994	2756,2772	0.974359	-21.6	0.833333	0.00439038	0.559	5.58347	2.31627	-6.42973	15	16	15	1	4	2	2756	2772	3UTR	NADK	65220
Myseq-444	NM_001198994	2756,2772	0.974359	-21.6	0.833333	0.00439038	0.559	5.58347	2.31627	-6.42973	15	16	15	1	4	2	2756	2772	3UTR	NADK	65220
Myseq-360	NM_001198994	2756,2772	0.974359	-21.6	0.833333	0.00439038	0.559	5.58347	2.31627	-6.42973	15	16	15	1	4	2	2756	2772	3UTR	NADK	65220
Myseq-571	NM_001198994	2756,2772	0.974359	-21.6	0.833333	0.00439038	0.559	5.58347	2.31627	-6.42973	15	16	15	1	4	2	2756	2772	3UTR	NADK	65220
Myseq-659	NM_001198994	2756,2772	0.974359	-21.6	0.833333	0.00439038	0.559	5.58347	2.31627	-6.42973	15	16	15	1	4	2	2756	2772	3UTR	NADK	65220
Myseq-722	NM_001198994	2756,2772	0.974359	-21.6	0.833333	0.00439038	0.559	5.58347	2.31627	-6.42973	15	16	15	1	4	2	2756	2772	3UTR	NADK	65220
Myseq-96	NM_001198994	2756,2772	0.974359	-21.6	0.833333	0.00439038	0.559	5.58347	2.31627	-6.42973	15	16	15	1	4	2	2756	2772	3UTR	NADK	65220
Myseq-253	NM_001198994	2756,2772	0.974359	-21.6	0.833333	0.00439038	0.559	5.58347	2.31627	-6.42973	15	16	15	1	4	2	2756	2772	3UTR	NADK	65220
Myseq-327	NM_001198994	2756,2772	0.974359	-21.6	0.833333	0.00439038	0.559	5.58347	2.31627	-6.42973	15	16	15	1	4	2	2756	2772	3UTR	NADK	65220
Myseq-71	NM_001198994	2756,2772	0.974359	-21.6	0.833333	0.00439038	0.559	5.58347	2.31627	-6.42973	15	16	15	1	4	2	2756	2772	3UTR	NADK	65220
Myseq-123	NM_001198994	2756,2772	0.974359	-21.6	0.833333	0.00439038	0.559	5.58347	2.31627	-6.42973	15	16	15	1	4	2	2756	2772	3UTR	NADK	65220
Myseq-409	NM_001198994	2756,2772	0.974359	-21.6	0.833333	0.00439038	0.559	5.58347	2.31627	-6.42973	15	16	15	1	4	2	2756	2772	3UTR	NADK	65220
Myseq-509	NM_001198994	2756,2772	0.974359	-21.6	0.833333	0.00439038	0.559	5.58347	2.31627	-6.42973	15	16	15	1	4	2	2756	2772	3UTR	NADK	65220
Myseq-724	NM_001198994	2756,2772	0.974359	-21.6	0.833333	0.00439038	0.559	5.58347	2.31627	-6.42973	15	16	15	1	4	2	2756	2772	3UTR	NADK	65220
Myseq-79	NM_001198994	2756,2772	0.974359	-21.6	0.833333	0.00439038	0.559	5.58347	2.31627	-6.42973	15	16	15	1	4	2	2756	2772	3UTR	NADK	65220
Myseq-186	NM_001198994	2756,2772	0.974359	-21.6	0.833333	0.00439038	0.559	5.58347	2.31627	-6.42973	15	16	15	1	4	2	2756	2772	3UTR	NADK	65220
Myseq-407	NM_001198994	2756,2772	0.974359	-21.6	0.833333	0.00439038	0.559	5.58347	2.31627	-6.42973	15	16	15	1	4	2	2756	2772	3UTR	NADK	65220
Myseq-417	NM_001198994	3209,3228	1	-24.9	0.833333	0.000672595	0.294	4.72172	2.33488	-10.2113	16	19	10	9	8	2	3209	3228	3UTR	NADK	65220
Myseq-525	NM_001198994	3210,3228	0.961538	-24.1	0.833333	0.000672595	0.294	4.87307	2.47619	-10.2113	15	18	9	9	7	1	3210	3228	3UTR	NADK	65220
Myseq-525	NM_001198994	2115,2135	1	-21.9	0.833333	0.00591083	0.574	5.03624	4.55665	-7.00344	16	20	6	1	5	2	2115	2135	3UTR	NADK	65220
Myseq-546	NM_001198994	2746,2765	1	-22.6	0.833333	4.52123e-05	0.603	3.11806	1.98505	-8.3861	17	19	11	1	7	2	2746	2765	3UTR	NADK	65220
Myseq-330	NM_001198994	2746,2765	1	-22.6	0.833333	4.52123e-05	0.603	3.11806	1.98505	-8.3861	17	19	11	1	7	2	2746	2765	3UTR	NADK	65220
Myseq-62	NM_001198994	2746,2765	1	-22.6	0.833333	4.52123e-05	0.603	3.11806	1.98505	-8.3861	17	19	11	1	7	2	2746	2765	3UTR	NADK	65220
Myseq-167	NM_001198994	2746,2765	1	-22.6	0.833333	4.52123e-05	0.603	3.11806	1.98505	-8.3861	17	19	11	1	7	2	2746	2765	3UTR	NADK	65220
Myseq-616	NM_001198994	2746,2765	1	-22.6	0.833333	4.52123e-05	0.603	3.11806	1.98505	-8.3861	17	19	11	1	7	2	2746	2765	3UTR	NADK	65220
Myseq-526	NM_001198994	2746,2765	1	-22.6	0.833333	4.52123e-05	0.603	3.11806	1.98505	-8.3861	17	19	11	1	7	2	2746	2765	3UTR	NADK	65220
Myseq-695	NM_001198994	2973,3016	1	-24.2	1	7.79622e-06	0.279	0.581029	-0.70691	-6.08354	16	21	12	1	4	4	2973	3016	3UTR	NADK	65220
Myseq-99	NM_001198994	2973,3016	1	-24.2	1	7.79622e-06	0.279	0.581029	-0.70691	-6.08354	16	21	12	1	4	4	2973	3016	3UTR	NADK	65220
Myseq-604	NM_001198994	2973,3016	1	-24.2	1	7.79622e-06	0.279	0.581029	-0.70691	-6.08354	16	21	12	1	4	4	2973	3016	3UTR	NADK	65220
Myseq-328	NM_001198994	2756,2772	0.974359	-21.6	0.833333	0.00439038	0.559	5.58347	2.31627	-6.42973	15	16	15	1	4	2	2756	2772	3UTR	NADK	65220
Myseq-138	NM_001198994	3210,3228	0.961538	-24.1	0.833333	0.000672595	0.294	4.87307	2.47619	-10.2113	15	18	9	9	7	1	3210	3228	3UTR	NADK	65220
Myseq-138	NM_001198994	2115,2135	1	-21.9	0.833333	0.00591083	0.574	5.03624	4.55665	-7.00344	16	20	6	1	5	2	2115	2135	3UTR	NADK	65220
Myseq-166	NM_001198994	3209,3228	1	-24.9	0.833333	0.000672595	0.294	4.72172	2.33488	-10.2113	16	19	10	9	8	2	3209	3228	3UTR	NADK	65220
Myseq-118	NM_001198994	3209,3228	1	-24.9	0.833333	0.000672595	0.294	4.72172	2.33488	-10.2113	16	19	10	9	8	2	3209	3228	3UTR	NADK	65220
Myseq-170	NM_001198994	3209,3228	1	-24.9	0.833333	0.000672595	0.294	4.72172	2.33488	-10.2113	16	19	10	9	8	2	3209	3228	3UTR	NADK	65220
Myseq-9	NM_001198994	3210,3228	0.961538	-24.1	0.833333	0.000672595	0.294	4.87307	2.47619	-10.2113	15	18	9	9	7	1	3210	3228	3UTR	NADK	65220
Myseq-9	NM_001198994	2115,2135	1	-21.9	0.833333	0.00591083	0.574	5.03624	4.55665	-7.00344	16	20	6	1	5	2	2115	2135	3UTR	NADK	65220
Myseq-418	NM_001198994	2746,2765	1	-22.6	0.833333	4.52123e-05	0.603	3.11806	1.98505	-8.3861	17	19	11	1	7	2	2746	2765	3UTR	NADK	65220
Myseq-546	NM_001198993	2259,2278	1	-22.6	0.833333	4.52123e-05	0.603	1.30112	2.39978	-8.3861	17	19	11	1	7	2	2259	2278	3UTR	NADK	65220
Myseq-330	NM_001198993	2259,2278	1	-22.6	0.833333	4.52123e-05	0.603	1.30112	2.39978	-8.3861	17	19	11	1	7	2	2259	2278	3UTR	NADK	65220
Myseq-62	NM_001198993	2259,2278	1	-22.6	0.833333	4.52123e-05	0.603	1.30112	2.39978	-8.3861	17	19	11	1	7	2	2259	2278	3UTR	NADK	65220
Myseq-167	NM_001198993	2259,2278	1	-22.6	0.833333	4.52123e-05	0.603	1.30112	2.39978	-8.3861	17	19	11	1	7	2	2259	2278	3UTR	NADK	65220
Myseq-616	NM_001198993	2259,2278	1	-22.6	0.833333	4.52123e-05	0.603	1.30112	2.39978	-8.3861	17	19	11	1	7	2	2259	2278	3UTR	NADK	65220
Myseq-526	NM_001198993	2259,2278	1	-22.6	0.833333	4.52123e-05	0.603	1.30112	2.39978	-8.3861	17	19	11	1	7	2	2259	2278	3UTR	NADK	65220
Myseq-590	NM_001198993	1547,1601	1	-20.2	0.833333	3.95422e-07	0.397	0.100879	0.0151627	-8.65069	11	13	11	1	1	5	1547	1601	3UTR	NADK	65220
Myseq-585	NM_001198993	1581,1601	1	-20.2	0.833333	3.95422e-07	0.397	-0.371575	-0.0865835	-8.65069	11	13	11	1	0	6	1581	1601	3UTR	NADK	65220
Myseq-290	NM_001198993	1581,1601	1	-20.2	0.833333	3.95422e-07	0.397	-0.371575	-0.0865835	-8.65069	11	13	11	1	0	6	1581	1601	3UTR	NADK	65220
Myseq-336	NM_001198993	1581,1601	1	-20.2	0.833333	3.95422e-07	0.397	-0.371575	-0.0865835	-8.65069	11	13	11	1	0	6	1581	1601	3UTR	NADK	65220
Myseq-418	NM_001198993	2259,2278	1	-22.6	0.833333	4.52123e-05	0.603	1.30112	2.39978	-8.3861	17	19	11	1	7	2	2259	2278	3UTR	NADK	65220
Myseq-131	NM_023018	1551,1569	1	-21.6	1	0.000284114	0.353	-0.148846	0.0865371	-5.69245	15	18	12	1	4	2	1551	1569	3UTR	NADK	65220
Myseq-329	NM_023018	1551,1569	1	-21.6	1	0.000284114	0.353	-0.148846	0.0865371	-5.69245	15	18	12	1	4	2	1551	1569	3UTR	NADK	65220
Myseq-420	NM_023018	2838,2860	1	-25.1	0.666667	0.00146093	0.382	3.35316	3.55127	-8.72631	17	22	8	4	7	2	2838	2860	3UTR	NADK	65220
Myseq-202	NM_001198995	2116,2147	1	-21.3	0.833333	0.00439038	0.559	5.32706	4.86943	-6.42973	15	17	15	1	4	2	2116	2147	3UTR	NADK	65220
Myseq-91	NM_001198995	2116,2147	1	-21.3	0.833333	0.00439038	0.559	5.32706	4.86943	-6.42973	15	17	15	1	4	2	2116	2147	3UTR	NADK	65220
Myseq-189	NM_001198995	2116,2147	1	-21.3	0.833333	0.00439038	0.559	5.32706	4.86943	-6.42973	15	17	15	1	4	2	2116	2147	3UTR	NADK	65220
Myseq-589	NM_001198995	2116,2147	1	-21.3	0.833333	0.00439038	0.559	5.32706	4.86943	-6.42973	15	17	15	1	4	2	2116	2147	3UTR	NADK	65220
Myseq-444	NM_001198995	2116,2147	1	-21.3	0.833333	0.00439038	0.559	5.32706	4.86943	-6.42973	15	17	15	1	4	2	2116	2147	3UTR	NADK	65220
Myseq-360	NM_001198995	2116,2147	1	-21.3	0.833333	0.00439038	0.559	5.32706	4.86943	-6.42973	15	17	15	1	4	2	2116	2147	3UTR	NADK	65220
Myseq-571	NM_001198995	2116,2147	1	-21.3	0.833333	0.00439038	0.559	5.32706	4.86943	-6.42973	15	17	15	1	4	2	2116	2147	3UTR	NADK	65220
Myseq-659	NM_001198995	2116,2147	1	-21.3	0.833333	0.00439038	0.559	5.32706	4.86943	-6.42973	15	17	15	1	4	2	2116	2147	3UTR	NADK	65220
Myseq-722	NM_001198995	2116,2147	1	-21.3	0.833333	0.00439038	0.559	5.32706	4.86943	-6.42973	15	17	15	1	4	2	2116	2147	3UTR	NADK	65220
Myseq-96	NM_001198995	2116,2147	1	-21.3	0.833333	0.00439038	0.559	5.32706	4.86943	-6.42973	15	17	15	1	4	2	2116	2147	3UTR	NADK	65220
Myseq-253	NM_001198995	2116,2147	1	-21.3	0.833333	0.00439038	0.559	5.32706	4.86943	-6.42973	15	17	15	1	4	2	2116	2147	3UTR	NADK	65220
Myseq-327	NM_001198995	2116,2147	1	-21.3	0.833333	0.00439038	0.559	5.32706	4.86943	-6.42973	15	17	15	1	4	2	2116	2147	3UTR	NADK	65220
Myseq-71	NM_001198995	2116,2147	1	-21.3	0.833333	0.00439038	0.559	5.32706	4.86943	-6.42973	15	17	15	1	4	2	2116	2147	3UTR	NADK	65220
Myseq-123	NM_001198995	2116,2147	1	-21.3	0.833333	0.00439038	0.559	5.32706	4.86943	-6.42973	15	17	15	1	4	2	2116	2147	3UTR	NADK	65220
Myseq-409	NM_001198995	2116,2147	1	-21.3	0.833333	0.00439038	0.559	5.32706	4.86943	-6.42973	15	17	15	1	4	2	2116	2147	3UTR	NADK	65220
Myseq-509	NM_001198995	2116,2147	1	-21.3	0.833333	0.00439038	0.559	5.32706	4.86943	-6.42973	15	17	15	1	4	2	2116	2147	3UTR	NADK	65220
Myseq-724	NM_001198995	2116,2147	1	-21.3	0.833333	0.00439038	0.559	5.32706	4.86943	-6.42973	15	17	15	1	4	2	2116	2147	3UTR	NADK	65220
Myseq-79	NM_001198995	2116,2147	1	-21.3	0.833333	0.00439038	0.559	5.32706	4.86943	-6.42973	15	17	15	1	4	2	2116	2147	3UTR	NADK	65220
Myseq-186	NM_001198995	2116,2147	1	-21.3	0.833333	0.00439038	0.559	5.32706	4.86943	-6.42973	15	17	15	1	4	2	2116	2147	3UTR	NADK	65220
Myseq-407	NM_001198995	2116,2147	1	-21.3	0.833333	0.00439038	0.559	5.32706	4.86943	-6.42973	15	17	15	1	4	2	2116	2147	3UTR	NADK	65220
Myseq-525	NM_001198995	1490,1510	1	-21.9	0.833333	0.00591083	0.574	0.762316	0.39785	-7.00344	16	20	6	1	5	2	1490	1510	3UTR	NADK	65220
Myseq-131	NM_001198995	1344,1362	1	-21.6	1	0.000284114	0.353	0.478842	-0.197442	-5.69245	15	18	12	1	4	2	1344	1362	3UTR	NADK	65220
Myseq-329	NM_001198995	1344,1362	1	-21.6	1	0.000284114	0.353	0.478842	-0.197442	-5.69245	15	18	12	1	4	2	1344	1362	3UTR	NADK	65220
Myseq-585	NM_001198995	1443,1463	1	-20.2	0.833333	3.95422e-07	0.397	-0.506562	0.17006	-8.65069	11	13	11	1	0	6	1443	1463	3UTR	NADK	65220
Myseq-328	NM_001198995	2116,2147	1	-21.3	0.833333	0.00439038	0.559	5.32706	4.86943	-6.42973	15	17	15	1	4	2	2116	2147	3UTR	NADK	65220
Myseq-290	NM_001198995	1443,1463	1	-20.2	0.833333	3.95422e-07	0.397	-0.506562	0.17006	-8.65069	11	13	11	1	0	6	1443	1463	3UTR	NADK	65220
Myseq-336	NM_001198995	1443,1463	1	-20.2	0.833333	3.95422e-07	0.397	-0.506562	0.17006	-8.65069	11	13	11	1	0	6	1443	1463	3UTR	NADK	65220
Myseq-138	NM_001198995	1490,1510	1	-21.9	0.833333	0.00591083	0.574	0.762316	0.39785	-7.00344	16	20	6	1	5	2	1490	1510	3UTR	NADK	65220
Myseq-9	NM_001198995	1490,1510	1	-21.9	0.833333	0.00591083	0.574	0.762316	0.39785	-7.00344	16	20	6	1	5	2	1490	1510	3UTR	NADK	65220
Myseq-643	NM_001282539	3000,3018	1	-19.3	0.5	0.0040188	0.574	-0.0378086	0.165204	-11.2017	15	18	11	7	8	5	3000	3018	3UTR	GNB1	2782
Myseq-284	NM_001282539	1771,1808	1	-19.1	1	0.00224569	0.588	6.62422	4.52598	-6.81899	17	37	12	1	5	3	1771	1808	3UTR	GNB1	2782
Myseq-483	NM_001282539	1585,1604	1	-24.1	0.833333	0.00180568	0.618	2.77384	3.56634	-7.46919	15	19	7	6	5	0	1585	1604	3UTR	GNB1	2782
Myseq-53	NM_001282539	1585,1604	1	-24.1	0.833333	0.00180568	0.618	2.77384	3.56634	-7.46919	15	19	7	6	5	0	1585	1604	3UTR	GNB1	2782
Myseq-429	NM_001282539	1585,1604	1	-24.1	0.833333	0.00180568	0.618	2.77384	3.56634	-7.46919	15	19	7	6	5	0	1585	1604	3UTR	GNB1	2782
Myseq-590	NM_001282539	2552,2569	1	-19.1	1	3.9211e-05	0.426	6.15348	5.74122	-11.4183	9	11	9	1	0	6	2552	2569	3UTR	GNB1	2782
Myseq-585	NM_001282539	2559,2569	1	-18.8	1	3.9211e-05	0.426	5.28402	5.78444	-11.4183	9	10	9	1	0	6	2559	2569	3UTR	GNB1	2782
Myseq-290	NM_001282539	2559,2569	1	-18.8	1	3.9211e-05	0.426	5.28402	5.78444	-11.4183	9	10	9	1	0	6	2559	2569	3UTR	GNB1	2782
Myseq-336	NM_001282539	2559,2569	1	-18.8	1	3.9211e-05	0.426	5.28402	5.78444	-11.4183	9	10	9	1	0	6	2559	2569	3UTR	GNB1	2782
Myseq-474	NM_001282539	2875,2889	0.961538	-19	0	0.00234602	0.559	0.119745	0.363521	-22.2487	12	14	10	4	6	6	2875	2889	3UTR	GNB1	2782
Myseq-439	NM_001282539	3000,3018	1	-19.3	0.5	0.0040188	0.574	-0.0378086	0.165204	-11.2017	15	18	11	7	8	5	3000	3018	3UTR	GNB1	2782
Myseq-643	NM_001282538	2903,2921	1	-19.3	0.5	0.0040188	0.574	-0.0378086	0.165204	-11.2017	15	18	11	7	8	5	2903	2921	3UTR	GNB1	2782
Myseq-284	NM_001282538	1693,1711	1	-17.4	1	0.00224569	0.588	2.5841	3.2173	-6.81899	14	18	12	1	2	6	1693	1711	3UTR	GNB1	2782
Myseq-590	NM_001282538	2455,2472	1	-19.1	1	3.9211e-05	0.426	5.46688	5.8429	-11.4183	9	11	9	1	0	6	2455	2472	3UTR	GNB1	2782
Myseq-585	NM_001282538	2462,2472	1	-18.8	1	3.9211e-05	0.426	5.12972	5.82323	-11.4183	9	10	9	1	0	6	2462	2472	3UTR	GNB1	2782
Myseq-290	NM_001282538	2462,2472	1	-18.8	1	3.9211e-05	0.426	5.12972	5.82323	-11.4183	9	10	9	1	0	6	2462	2472	3UTR	GNB1	2782
Myseq-336	NM_001282538	2462,2472	1	-18.8	1	3.9211e-05	0.426	5.12972	5.82323	-11.4183	9	10	9	1	0	6	2462	2472	3UTR	GNB1	2782
Myseq-640	NM_001282538	1377,1394	1	-19.3	1	0.286376	0.559	1.02118	1.25284	-6.10696	15	17	10	1	6	0	1377	1394	3UTR	GNB1	2782
Myseq-689	NM_001282538	1377,1394	1	-19.3	1	0.286376	0.559	1.02118	1.25284	-6.10696	15	17	10	1	6	0	1377	1394	3UTR	GNB1	2782
Myseq-436	NM_001282538	1377,1394	1	-19.3	1	0.286376	0.559	1.02118	1.25284	-6.10696	15	17	10	1	6	0	1377	1394	3UTR	GNB1	2782
Myseq-437	NM_001282538	1377,1394	1	-19.3	1	0.286376	0.559	1.02118	1.25284	-6.10696	15	17	10	1	6	0	1377	1394	3UTR	GNB1	2782
Myseq-639	NM_001282538	1377,1394	1	-19.3	1	0.286376	0.559	1.02118	1.25284	-6.10696	15	17	10	1	6	0	1377	1394	3UTR	GNB1	2782
Myseq-474	NM_001282538	2778,2792	0.961538	-19	0	0.00234602	0.559	0.119745	0.171624	-22.2487	12	14	10	4	6	6	2778	2792	3UTR	GNB1	2782
Myseq-439	NM_001282538	2903,2921	1	-19.3	0.5	0.0040188	0.574	-0.0378086	0.165204	-11.2017	15	18	11	7	8	5	2903	2921	3UTR	GNB1	2782
Myseq-643	NM_002074	3049,3067	1	-19.3	0.5	0.0040188	0.574	-0.0378086	0.165204	-11.2017	15	18	11	7	8	5	3049	3067	3UTR	GNB1	2782
Myseq-284	NM_002074	1820,1857	1	-19.1	1	0.00224569	0.588	5.62728	5.62271	-6.81899	17	37	12	1	5	3	1820	1857	3UTR	GNB1	2782
Myseq-590	NM_002074	2601,2618	1	-19.1	1	3.9211e-05	0.426	5.14275	5.43236	-11.4183	9	11	9	1	0	6	2601	2618	3UTR	GNB1	2782
Myseq-585	NM_002074	2608,2618	1	-18.8	1	3.9211e-05	0.426	5.73934	5.21894	-11.4183	9	10	9	1	0	6	2608	2618	3UTR	GNB1	2782
Myseq-290	NM_002074	2608,2618	1	-18.8	1	3.9211e-05	0.426	5.73934	5.21894	-11.4183	9	10	9	1	0	6	2608	2618	3UTR	GNB1	2782
Myseq-336	NM_002074	2608,2618	1	-18.8	1	3.9211e-05	0.426	5.73934	5.21894	-11.4183	9	10	9	1	0	6	2608	2618	3UTR	GNB1	2782
Myseq-474	NM_002074	2924,2938	0.961538	-19	0	0.00234602	0.559	0.119745	0.171624	-22.2487	12	14	10	4	6	6	2924	2938	3UTR	GNB1	2782
Myseq-439	NM_002074	3049,3067	1	-19.3	0.5	0.0040188	0.574	-0.0378086	0.165204	-11.2017	15	18	11	7	8	5	3049	3067	3UTR	GNB1	2782
Myseq-116	NM_178545	891934	1	-22.1	0.833333	0.000523169	0.588	-0.273906	-0.175067	-9.07604	17	43	11	32	7	2	891	934	3UTR	TMEM52	339456
Myseq-164	NM_178545	891934	1	-22.1	0.833333	0.000523169	0.588	-0.273906	-0.175067	-9.07604	17	43	11	32	7	2	891	934	3UTR	TMEM52	339456
Myseq-550	NM_178545	891934	1	-22.1	0.833333	0.000523169	0.588	-0.273906	-0.175067	-9.07604	17	43	11	32	7	2	891	934	3UTR	TMEM52	339456
Myseq-131	NM_001304360	5300,5317	1	-23.3	1	0.000251491	0.353	0.284637	-0.303893	-6.54929	14	17	11	1	3	3	5300	5317	3UTR	CFAP74	85452
Myseq-329	NM_001304360	5300,5317	1	-23.3	1	0.000251491	0.353	0.284637	-0.303893	-6.54929	14	17	11	1	3	3	5300	5317	3UTR	CFAP74	85452
Myseq-116	NM_000815	1821,1863	1	-23	1	0.0169264	0.426	-0.992187	0.127159	-5.02746	18	42	9	26	5	3	1821	1863	3UTR	GABRD	2563
Myseq-164	NM_000815	1821,1863	1	-23	1	0.0169264	0.426	-0.992187	0.127159	-5.02746	18	42	9	26	5	3	1821	1863	3UTR	GABRD	2563
Myseq-550	NM_000815	1821,1863	1	-23	1	0.0169264	0.426	-0.992187	0.127159	-5.02746	18	42	9	26	5	3	1821	1863	3UTR	GABRD	2563
Myseq-131	NM_000815	1674,1726	1	-25.7	1	4.28086e-06	0.324	-0.91298	-0.871724	-4.957	16	20	13	1	5	1	1674	1726	3UTR	GABRD	2563
Myseq-329	NM_000815	1674,1726	1	-25.7	1	4.28086e-06	0.324	-0.91298	-0.871724	-4.957	16	20	13	1	5	1	1674	1726	3UTR	GABRD	2563
Myseq-420	NM_002744	2254,2275	1	-22.7	0.666667	3.2324e-05	0.441	0.504716	0.807293	-10.3927	17	21	7	14	7	1	2254	2275	3UTR	PRKCZ	5590
Myseq-590	NM_002744	2004,2032	1	-22.7	1	4.83516e-06	0.324	-0.0176648	2.92971	-8.07147	10	12	10	1	0	6	2004	2032	3UTR	PRKCZ	5590
Myseq-585	NM_002744	1968,2032	1	-22.7	1	4.83516e-06	0.324	2.34128	3.52153	-8.07147	10	12	10	1	0	6	1968	2032	3UTR	PRKCZ	5590
Myseq-290	NM_002744	1968,2032	1	-22.7	1	4.83516e-06	0.324	2.34128	3.52153	-8.07147	10	12	10	1	0	6	1968	2032	3UTR	PRKCZ	5590
Myseq-336	NM_002744	1968,2032	1	-22.7	1	4.83516e-06	0.324	2.34128	3.52153	-8.07147	10	12	10	1	0	6	1968	2032	3UTR	PRKCZ	5590
Myseq-590	NM_001033581	1977,2005	1	-22.7	1	4.83516e-06	0.324	3.6574	1.22529	-8.07147	10	12	10	1	0	6	1977	2005	3UTR	PRKCZ	5590
Myseq-585	NM_001033581	1941,2005	1	-22.7	1	4.83516e-06	0.324	2.15647	2.38515	-8.07147	10	12	10	1	0	6	1941	2005	3UTR	PRKCZ	5590
Myseq-290	NM_001033581	1941,2005	1	-22.7	1	4.83516e-06	0.324	2.15647	2.38515	-8.07147	10	12	10	1	0	6	1941	2005	3UTR	PRKCZ	5590
Myseq-336	NM_001033581	1941,2005	1	-22.7	1	4.83516e-06	0.324	2.15647	2.38515	-8.07147	10	12	10	1	0	6	1941	2005	3UTR	PRKCZ	5590
Myseq-590	NM_001242874	1799,1827	1	-22.7	1	4.83516e-06	0.324	3.6574	1.22529	-8.07147	10	12	10	1	0	6	1799	1827	3UTR	PRKCZ	5590
Myseq-585	NM_001242874	1763,1827	1	-22.7	1	4.83516e-06	0.324	2.15647	2.38515	-8.07147	10	12	10	1	0	6	1763	1827	3UTR	PRKCZ	5590
Myseq-290	NM_001242874	1763,1827	1	-22.7	1	4.83516e-06	0.324	2.15647	2.38515	-8.07147	10	12	10	1	0	6	1763	1827	3UTR	PRKCZ	5590
Myseq-336	NM_001242874	1763,1827	1	-22.7	1	4.83516e-06	0.324	2.15647	2.38515	-8.07147	10	12	10	1	0	6	1763	1827	3UTR	PRKCZ	5590
Myseq-116	NM_001256945	849890	1	-23.4	1	0.000989359	0.441	0.898343	1.29013	-8.42926	15	20	10	1	5	2	849	890	3UTR	FAAP20	199990
Myseq-164	NM_001256945	849890	1	-23.4	1	0.000989359	0.441	0.898343	1.29013	-8.42926	15	20	10	1	5	2	849	890	3UTR	FAAP20	199990
Myseq-550	NM_001256945	849890	1	-23.4	1	0.000989359	0.441	0.898343	1.29013	-8.42926	15	20	10	1	5	2	849	890	3UTR	FAAP20	199990
Myseq-393	NM_001256945	599621	1	-25.2	1	3.0814e-08	0.294	2.99246	1.35221	-6.51614	16	22	8	1	4	4	599	621	3UTR	FAAP20	199990
Myseq-417	NM_001282673	608630	1	-21.1	0.666667	0.00323678	0.515	2.64206	1.34945	-8.63858	17	22	10	12	8	2	608	630	3UTR	FAAP20	199990
Myseq-116	NM_001282673	985,1026	1	-23.4	1	0.000989359	0.441	0.136843	1.16735	-8.42926	15	20	10	1	5	2	985	1026	3UTR	FAAP20	199990
Myseq-164	NM_001282673	985,1026	1	-23.4	1	0.000989359	0.441	0.136843	1.16735	-8.42926	15	20	10	1	5	2	985	1026	3UTR	FAAP20	199990
Myseq-550	NM_001282673	985,1026	1	-23.4	1	0.000989359	0.441	0.136843	1.16735	-8.42926	15	20	10	1	5	2	985	1026	3UTR	FAAP20	199990
Myseq-131	NM_001282673	665685	1	-21.9	1	4.80778e-06	0.456	0.721763	1.04319	-7.4978	17	20	10	1	5	3	665	685	3UTR	FAAP20	199990
Myseq-329	NM_001282673	665685	1	-21.9	1	4.80778e-06	0.456	0.721763	1.04319	-7.4978	17	20	10	1	5	3	665	685	3UTR	FAAP20	199990
Myseq-166	NM_001282673	608630	1	-21.1	0.666667	0.00323678	0.515	2.64206	1.34945	-8.63858	17	22	10	12	8	2	608	630	3UTR	FAAP20	199990
Myseq-118	NM_001282673	608630	1	-21.1	0.666667	0.00323678	0.515	2.64206	1.34945	-8.63858	17	22	10	12	8	2	608	630	3UTR	FAAP20	199990
Myseq-170	NM_001282673	608630	1	-21.1	0.666667	0.00323678	0.515	2.64206	1.34945	-8.63858	17	22	10	12	8	2	608	630	3UTR	FAAP20	199990
Myseq-420	NM_001256946	959979	1	-25.4	1	0.00346112	0.559	-0.652099	-0.742048	-7.05204	17	20	12	1	5	3	959	979	3UTR	FAAP20	199990
Myseq-645	NM_001256946	1565,1578	1	-15.5	0.666667	0.00423338	0.659	0	0	-10.7891	12	13	12	1	3	1	1565	1578	3UTR	FAAP20	199990
Myseq-278	NM_003036	3535,3553	1	-20.9	0.833333	0.0817547	0.662	2.35281	1.85641	-7.65065	15	18	10	8	6	1	3535	3553	3UTR	SKI	6497
Myseq-68	NM_003036	3535,3553	1	-20.9	0.833333	0.0817547	0.662	2.35281	1.85641	-7.65065	15	18	10	8	6	1	3535	3553	3UTR	SKI	6497
Myseq-106	NM_003036	3535,3553	1	-20.9	0.833333	0.0817547	0.662	2.35281	1.85641	-7.65065	15	18	10	8	6	1	3535	3553	3UTR	SKI	6497
Myseq-333	NM_003036	3535,3553	1	-20.9	0.833333	0.0817547	0.662	2.35281	1.85641	-7.65065	15	18	10	8	6	1	3535	3553	3UTR	SKI	6497
Myseq-528	NM_003036	3535,3553	1	-20.9	0.833333	0.0817547	0.662	2.35281	1.85641	-7.65065	15	18	10	8	6	1	3535	3553	3UTR	SKI	6497
Myseq-224	NM_003036	3535,3553	1	-20.9	0.833333	0.0817547	0.662	2.35281	1.85641	-7.65065	15	18	10	8	6	1	3535	3553	3UTR	SKI	6497
Myseq-226	NM_003036	3535,3553	1	-20.9	0.833333	0.0817547	0.662	2.35281	1.85641	-7.65065	15	18	10	8	6	1	3535	3553	3UTR	SKI	6497
bra-miR156g-5p	NM_003036	3535,3553	1	-20.9	0.833333	0.0817547	0.662	2.35281	1.85641	-7.65065	15	18	10	8	6	1	3535	3553	3UTR	SKI	6497
Myseq-511	NM_003036	3535,3553	1	-20.9	0.833333	0.0817547	0.662	2.35281	1.85641	-7.65065	15	18	10	8	6	1	3535	3553	3UTR	SKI	6497
Myseq-342	NM_003036	3535,3553	1	-20.9	0.833333	0.0817547	0.662	2.35281	1.85641	-7.65065	15	18	10	8	6	1	3535	3553	3UTR	SKI	6497
Myseq-143	NM_003036	3535,3553	1	-20.9	0.833333	0.0817547	0.662	2.35281	1.85641	-7.65065	15	18	10	8	6	1	3535	3553	3UTR	SKI	6497
Myseq-671	NM_003036	3535,3553	1	-20.9	0.833333	0.0817547	0.662	2.35281	1.85641	-7.65065	15	18	10	8	6	1	3535	3553	3UTR	SKI	6497
Myseq-125	NM_003036	2736,2755	1	-21.1	0.833333	0.00189664	0.471	1.23604	1.25727	-9.30909	15	19	10	4	5	0	2736	2755	3UTR	SKI	6497
Myseq-423	NM_003036	2736,2755	1	-21.1	0.833333	0.00189664	0.471	1.23604	1.25727	-9.30909	15	19	10	4	5	0	2736	2755	3UTR	SKI	6497
Myseq-367	NM_003036	4135,4177	1	-21.3	1	0.00493559	0.485	1.33796	1.27047	-4.02637	14	17	9	7	2	5	4135	4177	3UTR	SKI	6497
Myseq-572	NM_003036	4135,4177	1	-21.3	1	0.00493559	0.485	1.33796	1.27047	-4.02637	14	17	9	7	2	5	4135	4177	3UTR	SKI	6497
Myseq-1	NM_003036	5388,5413	1	-18.5	0.666667	0.136347	0.544	0.650575	0.857296	-9.54656	19	25	12	13	8	4	5388	5413	3UTR	SKI	6497
Myseq-0	NM_003036	5388,5413	1	-18.5	0.666667	0.136347	0.544	0.650575	0.857296	-9.54656	19	25	12	13	8	4	5388	5413	3UTR	SKI	6497
Myseq-26	NM_003036	5388,5413	1	-18.5	0.666667	0.136347	0.544	0.650575	0.857296	-9.54656	19	25	12	13	8	4	5388	5413	3UTR	SKI	6497
Myseq-122	NM_003036	4135,4177	1	-21.3	1	0.00493559	0.485	1.33796	1.27047	-4.02637	14	17	9	7	2	5	4135	4177	3UTR	SKI	6497
Myseq-447	NM_003036	3654,3673	1	-19.3	0.666667	0.00164211	0.618	0.560092	0.88406	-8.81432	17	19	13	6	7	3	3654	3673	3UTR	SKI	6497
Myseq-225	NM_003036	3535,3553	1	-20.9	0.833333	0.0817547	0.662	2.35281	1.85641	-7.65065	15	18	10	8	6	1	3535	3553	3UTR	SKI	6497
Myseq-473	NM_003036	5401,5418	1	-18.2	1	0.00649445	0.603	1.07231	1.02037	-4.99396	16	17	16	1	3	5	5401	5418	3UTR	SKI	6497
Myseq-529	NM_003036	3535,3553	1	-20.9	0.833333	0.0817547	0.662	2.35281	1.85641	-7.65065	15	18	10	8	6	1	3535	3553	3UTR	SKI	6497
Myseq-70	NM_003036	2446,2470	1	-18.8	1	0.00558839	0.397	1.06824	1.26131	-8.10843	11	14	8	1	1	7	2446	2470	3UTR	SKI	6497
Myseq-252	NM_003036	2446,2470	1	-18.8	1	0.00558839	0.397	1.06824	1.26131	-8.10843	11	14	8	1	1	7	2446	2470	3UTR	SKI	6497
Myseq-332	NM_003036	3535,3553	1	-20.9	0.833333	0.0817547	0.662	2.35281	1.85641	-7.65065	15	18	10	8	6	1	3535	3553	3UTR	SKI	6497
Myseq-417	XM_011540543	2900,2917	1	-19.3	1	0.134475	0.412	0	0	-4.65016	14	17	9	1	3	4	2900	2917	3UTR	RER1	11079
Myseq-132	XM_011540543	914934	1	-29.8	1	1.46619e-07	0.353	0	0	-5.41313	17	20	9	1	5	3	914	934	3UTR	RER1	11079
bra-miR160a-5p	XM_011540543	914934	1	-29.8	1	1.46619e-07	0.353	0	0	-5.41313	17	20	9	1	5	3	914	934	3UTR	RER1	11079
Myseq-117	XM_011540543	914934	1	-29.8	1	1.46619e-07	0.353	0	0	-5.41313	17	20	9	1	5	3	914	934	3UTR	RER1	11079
Myseq-5	XM_011540543	914934	1	-29.8	1	1.46619e-07	0.353	0	0	-5.41313	17	20	9	1	5	3	914	934	3UTR	RER1	11079
Myseq-239	XM_011540543	914934	1	-29.8	1	1.46619e-07	0.353	0	0	-5.41313	17	20	9	1	5	3	914	934	3UTR	RER1	11079
Myseq-166	XM_011540543	2900,2917	1	-19.3	1	0.134475	0.412	0	0	-4.65016	14	17	9	1	3	4	2900	2917	3UTR	RER1	11079
Myseq-473	XM_011540543	1453,1478	1	-18.6	0.833333	0.00468335	0.485	0	0	-6.89492	14	18	7	10	2	5	1453	1478	3UTR	RER1	11079
Myseq-118	XM_011540543	2900,2917	1	-19.3	1	0.134475	0.412	0	0	-4.65016	14	17	9	1	3	4	2900	2917	3UTR	RER1	11079
Myseq-170	XM_011540543	2900,2917	1	-19.3	1	0.134475	0.412	0	0	-4.65016	14	17	9	1	3	4	2900	2917	3UTR	RER1	11079
Myseq-417	NM_007033	3010,3027	1	-19.3	1	0.134475	0.412	0	0	-4.65016	14	17	9	1	3	4	3010	3027	3UTR	RER1	11079
Myseq-546	NM_007033	1195,1228	1	-25.3	1	0.00714878	0.529	0.896454	0.441806	-3.93757	19	33	7	26	6	2	1195	1228	3UTR	RER1	11079
Myseq-330	NM_007033	1195,1228	1	-25.3	1	0.00714878	0.529	0.896454	0.441806	-3.93757	19	33	7	26	6	2	1195	1228	3UTR	RER1	11079
Myseq-62	NM_007033	1195,1228	1	-25.3	1	0.00714878	0.529	0.896454	0.441806	-3.93757	19	33	7	26	6	2	1195	1228	3UTR	RER1	11079
Myseq-167	NM_007033	1195,1228	1	-25.3	1	0.00714878	0.529	0.896454	0.441806	-3.93757	19	33	7	26	6	2	1195	1228	3UTR	RER1	11079
Myseq-616	NM_007033	1195,1228	1	-25.3	1	0.00714878	0.529	0.896454	0.441806	-3.93757	19	33	7	26	6	2	1195	1228	3UTR	RER1	11079
Myseq-526	NM_007033	1195,1228	1	-25.3	1	0.00714878	0.529	0.896454	0.441806	-3.93757	19	33	7	26	6	2	1195	1228	3UTR	RER1	11079
Myseq-1	NM_007033	1193,1214	1	-20	0.833333	0.00302414	0.485	0.666126	0.317629	-7.57093	19	21	11	1	8	3	1193	1214	3UTR	RER1	11079
Myseq-0	NM_007033	1193,1214	1	-20	0.833333	0.00302414	0.485	0.666126	0.317629	-7.57093	19	21	11	1	8	3	1193	1214	3UTR	RER1	11079
Myseq-26	NM_007033	1193,1214	1	-20	0.833333	0.00302414	0.485	0.666126	0.317629	-7.57093	19	21	11	1	8	3	1193	1214	3UTR	RER1	11079
Myseq-475	NM_007033	2828,2850	1	-22.2	1	9.59002e-07	0.426	-1.04344	-0.621116	-11.3517	16	22	9	1	6	2	2828	2850	3UTR	RER1	11079
Myseq-166	NM_007033	3010,3027	1	-19.3	1	0.134475	0.412	0	0	-4.65016	14	17	9	1	3	4	3010	3027	3UTR	RER1	11079
Myseq-118	NM_007033	3010,3027	1	-19.3	1	0.134475	0.412	0	0	-4.65016	14	17	9	1	3	4	3010	3027	3UTR	RER1	11079
Myseq-298	NM_007033	1356,1382	1	-24.7	0.833333	0.00574653	0.721	2.86354	1.93861	-13.2877	16	26	7	19	7	1	1356	1382	3UTR	RER1	11079
Myseq-170	NM_007033	3010,3027	1	-19.3	1	0.134475	0.412	0	0	-4.65016	14	17	9	1	3	4	3010	3027	3UTR	RER1	11079
Myseq-418	NM_007033	1195,1228	1	-25.3	1	0.00714878	0.529	0.896454	0.441806	-3.93757	19	33	7	26	6	2	1195	1228	3UTR	RER1	11079
Myseq-410	NM_002617	1877,1891	1	-17.9	1	0.0114082	0.412	0.787425	1.09396	-9.13294	11	14	7	1	0	7	1877	1891	3UTR	PEX10	5192
bra-miR398-5p	NM_002617	1877,1891	1	-17.9	1	0.0114082	0.412	0.787425	1.09396	-9.13294	11	14	7	1	0	7	1877	1891	3UTR	PEX10	5192
Myseq-28	NM_002617	1128,1168	1	-19	1	0.00884687	0.559	0.0716169	2.08354	-5.08246	16	19	11	1	5	2	1128	1168	3UTR	PEX10	5192
Myseq-494	NM_002617	1128,1168	1	-19	1	0.00884687	0.559	0.0716169	2.08354	-5.08246	16	19	11	1	5	2	1128	1168	3UTR	PEX10	5192
Myseq-156	NM_002617	1135,1150	1	-17.1	0.5	0.0164413	0.632	0.138087	2.04763	-14.722	13	15	10	5	4	1	1135	1150	3UTR	PEX10	5192
Myseq-640	NM_002617	1343,1377	1	-17.6	0.666667	0.0104279	0.588	2.74384	1.9041	-7.38222	15	34	10	24	6	0	1343	1377	3UTR	PEX10	5192
Myseq-689	NM_002617	1343,1377	1	-17.6	0.666667	0.0104279	0.588	2.74384	1.9041	-7.38222	15	34	10	24	6	0	1343	1377	3UTR	PEX10	5192
Myseq-436	NM_002617	1343,1377	1	-17.6	0.666667	0.0104279	0.588	2.74384	1.9041	-7.38222	15	34	10	24	6	0	1343	1377	3UTR	PEX10	5192
Myseq-437	NM_002617	1343,1377	1	-17.6	0.666667	0.0104279	0.588	2.74384	1.9041	-7.38222	15	34	10	24	6	0	1343	1377	3UTR	PEX10	5192
Myseq-639	NM_002617	1343,1377	1	-17.6	0.666667	0.0104279	0.588	2.74384	1.9041	-7.38222	15	34	10	24	6	0	1343	1377	3UTR	PEX10	5192
Myseq-70	NM_002617	1561,1591	1	-22.1	1	0.00112399	0.324	0.0975335	0.610874	-6.8193	12	14	12	1	2	6	1561	1591	3UTR	PEX10	5192
Myseq-252	NM_002617	1561,1591	1	-22.1	1	0.00112399	0.324	0.0975335	0.610874	-6.8193	12	14	12	1	2	6	1561	1591	3UTR	PEX10	5192
Myseq-104	NM_002617	1135,1150	1	-17.1	0.5	0.0164413	0.632	0.138087	2.04763	-14.722	13	15	10	5	4	1	1135	1150	3UTR	PEX10	5192
Myseq-410	NM_153818	1937,1951	1	-17.9	1	0.0114082	0.412	0.787425	1.09396	-9.13294	11	14	7	1	0	7	1937	1951	3UTR	PEX10	5192
bra-miR398-5p	NM_153818	1937,1951	1	-17.9	1	0.0114082	0.412	0.787425	1.09396	-9.13294	11	14	7	1	0	7	1937	1951	3UTR	PEX10	5192
Myseq-28	NM_153818	1188,1228	1	-19	1	0.00884687	0.559	3.27644	1.51067	-5.08246	16	19	11	1	5	2	1188	1228	3UTR	PEX10	5192
Myseq-494	NM_153818	1188,1228	1	-19	1	0.00884687	0.559	3.27644	1.51067	-5.08246	16	19	11	1	5	2	1188	1228	3UTR	PEX10	5192
Myseq-156	NM_153818	1195,1210	1	-17.1	0.5	0.0164413	0.632	3.32392	1.44376	-14.722	13	15	10	5	4	1	1195	1210	3UTR	PEX10	5192
Myseq-640	NM_153818	1403,1437	1	-17.6	0.666667	0.0104279	0.588	1.97349	1.45364	-7.38222	15	34	10	24	6	0	1403	1437	3UTR	PEX10	5192
Myseq-689	NM_153818	1403,1437	1	-17.6	0.666667	0.0104279	0.588	1.97349	1.45364	-7.38222	15	34	10	24	6	0	1403	1437	3UTR	PEX10	5192
Myseq-436	NM_153818	1403,1437	1	-17.6	0.666667	0.0104279	0.588	1.97349	1.45364	-7.38222	15	34	10	24	6	0	1403	1437	3UTR	PEX10	5192
Myseq-437	NM_153818	1403,1437	1	-17.6	0.666667	0.0104279	0.588	1.97349	1.45364	-7.38222	15	34	10	24	6	0	1403	1437	3UTR	PEX10	5192
Myseq-639	NM_153818	1403,1437	1	-17.6	0.666667	0.0104279	0.588	1.97349	1.45364	-7.38222	15	34	10	24	6	0	1403	1437	3UTR	PEX10	5192
Myseq-70	NM_153818	1621,1651	1	-22.1	1	0.00112399	0.324	0.0975335	0.610874	-6.8193	12	14	12	1	2	6	1621	1651	3UTR	PEX10	5192
Myseq-252	NM_153818	1621,1651	1	-22.1	1	0.00112399	0.324	0.0975335	0.610874	-6.8193	12	14	12	1	2	6	1621	1651	3UTR	PEX10	5192
Myseq-104	NM_153818	1195,1210	1	-17.1	0.5	0.0164413	0.632	3.32392	1.44376	-14.722	13	15	10	5	4	1	1195	1210	3UTR	PEX10	5192
Myseq-216	NM_001303012	5085,5102	0.961538	-25.1	0.333333	1.62802e-05	0.309	-0.118547	-0.149188	-15.7758	16	17	16	1	8	4	5085	5102	3UTR	PLCH2	9651
Myseq-59	NM_001303012	5173,5190	1	-20.2	1	8.86222e-06	0.338	0.0925751	-0.446353	-5.18008	15	17	9	1	1	7	5173	5190	3UTR	PLCH2	9651
Myseq-456	NM_001303012	4079,4100	1	-21.1	0.833333	0.0012661	0.221	-0.550489	-0.17047	-9.1262	17	21	11	10	6	1	4079	4100	3UTR	PLCH2	9651
Myseq-493	NM_001303012	4079,4100	1	-21.1	0.833333	0.0012661	0.221	-0.550489	-0.17047	-9.1262	17	21	11	10	6	1	4079	4100	3UTR	PLCH2	9651
Myseq-293	NM_001303012	4079,4100	1	-21.1	0.833333	0.0012661	0.221	-0.550489	-0.17047	-9.1262	17	21	11	10	6	1	4079	4100	3UTR	PLCH2	9651
Myseq-455	NM_001303012	4079,4100	1	-21.1	0.833333	0.0012661	0.221	-0.550489	-0.17047	-9.1262	17	21	11	10	6	1	4079	4100	3UTR	PLCH2	9651
Myseq-393	NM_001303012	3937,3956	1	-25.6	1	4.79279e-06	0.265	-0.285333	0.273552	-7.10297	16	19	15	1	6	0	3937	3956	3UTR	PLCH2	9651
Myseq-52	NM_001303012	4079,4100	1	-21.1	0.833333	0.0012661	0.221	-0.550489	-0.17047	-9.1262	17	21	11	10	6	1	4079	4100	3UTR	PLCH2	9651
Myseq-621	NM_001303012	4441,4461	0.974359	-25.7	0.666667	4.68558e-05	0.309	-0.0750341	1.22412	-7.38222	17	20	11	1	7	1	4441	4461	3UTR	PLCH2	9651
Myseq-623	NM_001303012	4079,4100	1	-21.1	0.833333	0.0012661	0.221	-0.550489	-0.17047	-9.1262	17	21	11	10	6	1	4079	4100	3UTR	PLCH2	9651
Myseq-279	NM_001303012	4079,4100	1	-21.1	0.833333	0.0012661	0.221	-0.550489	-0.17047	-9.1262	17	21	11	10	6	1	4079	4100	3UTR	PLCH2	9651
Myseq-180	NM_001303012	4079,4100	1	-21.1	0.833333	0.0012661	0.221	-0.550489	-0.17047	-9.1262	17	21	11	10	6	1	4079	4100	3UTR	PLCH2	9651
Myseq-59	NM_014638	4561,4578	1	-20.2	1	8.86222e-06	0.338	-0.126583	-0.400353	-5.18008	15	17	9	1	1	7	4561	4578	3UTR	PLCH2	9651
Myseq-544	NM_018216	2368,2402	1	-20.9	0.666667	0.0228034	0.471	3.25936	3.9388	-7.38222	15	19	10	8	4	2	2368	2402	3UTR	PANK4	55229
Myseq-600	NM_001010926	676691	1	-24.6	0.666667	3.42111e-07	0.25	0.395048	0.672169	-9.54656	14	15	14	1	7	3	676	691	3UTR	HES5	388585
Myseq-645	NM_003820	1588,1599	1	-18.8	0.666667	5.36783e-05	0.588	-1.26048	-0.525444	-10.5151	10	11	10	1	0	4	1588	1599	3UTR	TNFRSF14	8764
Myseq-393	NM_003820	1976,1996	1	-25.3	1	0.00256593	0.471	-0.375699	-0.260262	-11.2074	18	20	15	5	8	1	1976	1996	3UTR	TNFRSF14	8764
Myseq-621	NM_003820	3036,3048	1	-22	1	2.1931e-05	0.309	0.145402	-0.375788	-6.90779	11	12	11	1	0	7	3036	3048	3UTR	TNFRSF14	8764
Myseq-168	NM_003820	1552,1602	1	-23.4	1	0.000207193	0.574	-0.645983	-0.393684	-5.52986	18	23	13	1	5	3	1552	1602	3UTR	TNFRSF14	8764
Myseq-645	NM_001297605	1445,1456	1	-18.8	0.666667	5.36783e-05	0.588	-1.26048	-0.525444	-10.5151	10	11	10	1	0	4	1445	1456	3UTR	TNFRSF14	8764
Myseq-393	NM_001297605	1833,1853	1	-25.3	1	0.00256593	0.471	-0.375699	-0.260262	-11.2074	18	20	15	5	8	1	1833	1853	3UTR	TNFRSF14	8764
Myseq-621	NM_001297605	2893,2905	1	-22	1	2.1931e-05	0.309	0.145402	-0.375788	-6.90779	11	12	11	1	0	7	2893	2905	3UTR	TNFRSF14	8764
Myseq-168	NM_001297605	1409,1459	1	-23.4	1	0.000207193	0.574	-0.645983	-0.393684	-5.52986	18	23	13	1	5	3	1409	1459	3UTR	TNFRSF14	8764
Myseq-656	XM_006711019	1523,1571	1	-21.2	1	0.000379285	0.606	0	0	-4.17062	17	21	9	1	5	3	1523	1571	3UTR	TNFRSF14	8764
Myseq-458	XM_006711019	1199,1219	1	-27.6	1	7.42119e-06	0.294	0	0	-7.14013	17	20	10	1	7	0	1199	1219	3UTR	TNFRSF14	8764
Myseq-710	XM_006711019	1199,1219	1	-27.6	1	7.42119e-06	0.294	0	0	-7.14013	17	20	10	1	7	0	1199	1219	3UTR	TNFRSF14	8764
Myseq-168	XM_006711019	1442,1492	1	-23.4	1	0.000207193	0.574	0	0	-5.52986	18	23	13	1	5	3	1442	1492	3UTR	TNFRSF14	8764
bra-miR398-5p	NM_001195736	2406,2443	1	-17.9	0.833333	1.88653e-06	0.353	1.90572	2.94692	-6.53765	14	17	9	1	3	4	2406	2443	3UTR	PRXL2B	127281
bra-miR398-5p	NM_001195736	2812,2828	1	-17.4	0.833333	0.000226153	0.691	0	0	-7.59446	14	16	12	4	3	4	2812	2828	3UTR	PRXL2B	127281
bra-miR398-5p	NM_152371	2352,2389	1	-17.9	0.833333	1.88653e-06	0.353	1.90572	2.94692	-6.53765	14	17	9	1	3	4	2352	2389	3UTR	PRXL2B	127281
bra-miR398-5p	NM_152371	2758,2774	1	-17.4	0.833333	0.000226153	0.691	0	0	-7.59446	14	16	12	4	3	4	2758	2774	3UTR	PRXL2B	127281
bra-miR398-5p	NM_001195738	2726,2742	1	-17.4	0.833333	0.000226153	0.691	0	0	-7.59446	14	16	12	4	3	4	2726	2742	3UTR	PRXL2B	127281
bra-miR398-5p	NM_001195740	2650,2666	1	-17.4	0.833333	0.000226153	0.691	0	0	-7.59446	14	16	12	4	3	4	2650	2666	3UTR	PRXL2B	127281
bra-miR398-5p	NM_001195741	2647,2663	1	-17.4	0.833333	0.000226153	0.691	0	0	-7.59446	14	16	12	4	3	4	2647	2663	3UTR	PRXL2B	127281
Myseq-420	NM_033467	2807,2844	1	-23.1	0.666667	0.000543011	0.515	-0.127008	-0.250641	-7.38222	15	22	10	11	4	2	2807	2844	3UTR	MMEL1	79258
Myseq-28	XM_005244774	5309,5357	1	-18.1	0.833333	0.00860451	0.632	0	0	-7.27064	15	17	15	1	5	0	5309	5357	3UTR	PRDM16	63976
Myseq-544	XM_005244774	6308,6321	1	-17.7	0.833333	0.0735162	0.5	0	0	-6.81257	12	13	12	1	2	4	6308	6321	3UTR	PRDM16	63976
Myseq-494	XM_005244774	5309,5357	1	-18.1	0.833333	0.00860451	0.632	0	0	-7.27064	15	17	15	1	5	0	5309	5357	3UTR	PRDM16	63976
Myseq-641	XM_005244774	4868,4886	1	-20.7	1	0.0436629	0.529	0	0	-6.19951	16	18	15	1	5	1	4868	4886	3UTR	PRDM16	63976
Myseq-30	XM_005244774	6607,6625	1	-22.9	0.833333	2.28015e-07	0.397	0	0	-11.1144	16	18	13	1	6	1	6607	6625	3UTR	PRDM16	63976
Myseq-352	XM_005244774	4868,4886	1	-20.7	1	0.0436629	0.529	0	0	-6.19951	16	18	15	1	5	1	4868	4886	3UTR	PRDM16	63976
Myseq-445	XM_005244774	4813,4829	1	-15.8	1	0.0370778	0.485	0	0	-4.02637	14	16	9	7	0	7	4813	4829	3UTR	PRDM16	63976
Myseq-393	XM_005244774	4951,4973	1	-28.3	0.833333	0.0006346	0.368	0	0	-6.3381	18	22	12	1	6	1	4951	4973	3UTR	PRDM16	63976
Myseq-393	XM_005244774	6582,6603	1	-26.7	1	3.08684e-06	0.338	0	0	-7.05204	18	21	12	4	6	2	6582	6603	3UTR	PRDM16	63976
Myseq-621	XM_005244774	5611,5631	0.984615	-23.7	1	8.52986e-06	0.397	0	0	-7.21971	15	20	7	1	4	3	5611	5631	3UTR	PRDM16	63976
Myseq-259	XM_005244774	4813,4829	1	-15.8	1	0.0370778	0.485	0	0	-4.02637	14	16	9	7	0	7	4813	4829	3UTR	PRDM16	63976
Myseq-126	XM_005244774	4813,4829	1	-15.8	1	0.0370778	0.485	0	0	-4.02637	14	16	9	7	0	7	4813	4829	3UTR	PRDM16	63976
Myseq-278	NM_022114	7781,7828	1	-20.8	1	0.36981	0.676	-0.323947	0.729208	-4.79441	18	22	13	1	6	2	7781	7828	3UTR	PRDM16	63976
Myseq-68	NM_022114	7781,7828	1	-20.8	1	0.36981	0.676	-0.323947	0.729208	-4.79441	18	22	13	1	6	2	7781	7828	3UTR	PRDM16	63976
Myseq-106	NM_022114	7781,7828	1	-20.8	1	0.36981	0.676	-0.323947	0.729208	-4.79441	18	22	13	1	6	2	7781	7828	3UTR	PRDM16	63976
Myseq-333	NM_022114	7781,7828	1	-20.8	1	0.36981	0.676	-0.323947	0.729208	-4.79441	18	22	13	1	6	2	7781	7828	3UTR	PRDM16	63976
Myseq-528	NM_022114	7781,7828	1	-20.8	1	0.36981	0.676	-0.323947	0.729208	-4.79441	18	22	13	1	6	2	7781	7828	3UTR	PRDM16	63976
Myseq-224	NM_022114	7781,7828	1	-20.8	1	0.36981	0.676	-0.323947	0.729208	-4.79441	18	22	13	1	6	2	7781	7828	3UTR	PRDM16	63976
Myseq-226	NM_022114	7781,7828	1	-20.8	1	0.36981	0.676	-0.323947	0.729208	-4.79441	18	22	13	1	6	2	7781	7828	3UTR	PRDM16	63976
bra-miR156g-5p	NM_022114	7781,7828	1	-20.8	1	0.36981	0.676	-0.323947	0.729208	-4.79441	18	22	13	1	6	2	7781	7828	3UTR	PRDM16	63976
Myseq-511	NM_022114	7781,7828	1	-20.8	1	0.36981	0.676	-0.323947	0.729208	-4.79441	18	22	13	1	6	2	7781	7828	3UTR	PRDM16	63976
Myseq-342	NM_022114	7781,7828	1	-20.8	1	0.36981	0.676	-0.323947	0.729208	-4.79441	18	22	13	1	6	2	7781	7828	3UTR	PRDM16	63976
Myseq-143	NM_022114	7781,7828	1	-20.8	1	0.36981	0.676	-0.323947	0.729208	-4.79441	18	22	13	1	6	2	7781	7828	3UTR	PRDM16	63976
Myseq-671	NM_022114	7781,7828	1	-20.8	1	0.36981	0.676	-0.323947	0.729208	-4.79441	18	22	13	1	6	2	7781	7828	3UTR	PRDM16	63976
Myseq-240	NM_022114	7519,7542	1	-28.9	1	0.0226643	0.412	0.277535	0.984184	-5.72941	18	23	13	1	5	3	7519	7542	3UTR	PRDM16	63976
Myseq-103	NM_022114	3920,3940	1	-24	0.833333	1.20929e-08	0.265	1.13872	2.22587	-6.63999	17	20	9	3	7	1	3920	3940	3UTR	PRDM16	63976
Myseq-656	NM_022114	8462,8479	1	-16.8	1	0.00889938	0.559	1.39505	1.06626	-4.90607	14	17	9	1	2	6	8462	8479	3UTR	PRDM16	63976
Myseq-544	NM_022114	5529,5542	1	-17.7	0.833333	0.0735162	0.5	2.0357	1.82442	-6.81257	12	13	12	1	2	4	5529	5542	3UTR	PRDM16	63976
Myseq-641	NM_022114	4089,4107	1	-20.7	1	0.0436629	0.529	-0.109929	-0.0200271	-6.19951	16	18	15	1	5	1	4089	4107	3UTR	PRDM16	63976
Myseq-225	NM_022114	7781,7828	1	-20.8	1	0.36981	0.676	-0.323947	0.729208	-4.79441	18	22	13	1	6	2	7781	7828	3UTR	PRDM16	63976
Myseq-17	NM_022114	7969,8007	1	-24.5	1	0.000746776	0.515	0.194625	-0.0990518	-4.90607	14	16	14	1	1	7	7969	8007	3UTR	PRDM16	63976
Myseq-352	NM_022114	4089,4107	1	-20.7	1	0.0436629	0.529	-0.109929	-0.0200271	-6.19951	16	18	15	1	5	1	4089	4107	3UTR	PRDM16	63976
Myseq-693	NM_022114	5474,5490	1	-16.8	0.666667	0.000927815	0.456	2.91006	2.51275	-14.1825	14	16	7	9	5	1	5474	5490	3UTR	PRDM16	63976
Myseq-529	NM_022114	7781,7828	1	-20.8	1	0.36981	0.676	-0.323947	0.729208	-4.79441	18	22	13	1	6	2	7781	7828	3UTR	PRDM16	63976
Myseq-393	NM_022114	4172,4194	1	-28.3	0.833333	0.0006346	0.368	-0.126579	-0.637691	-6.3381	18	22	12	1	6	1	4172	4194	3UTR	PRDM16	63976
Myseq-621	NM_022114	4832,4852	0.984615	-23.7	1	8.52986e-06	0.397	0.206394	-0.151611	-7.21971	15	20	7	1	4	3	4832	4852	3UTR	PRDM16	63976
Myseq-332	NM_022114	7781,7828	1	-20.8	1	0.36981	0.676	-0.323947	0.729208	-4.79441	18	22	13	1	6	2	7781	7828	3UTR	PRDM16	63976
Myseq-278	NM_199454	7724,7771	1	-20.8	1	0.36981	0.676	-0.323947	0.729208	-4.79441	18	22	13	1	6	2	7724	7771	3UTR	PRDM16	63976
Myseq-68	NM_199454	7724,7771	1	-20.8	1	0.36981	0.676	-0.323947	0.729208	-4.79441	18	22	13	1	6	2	7724	7771	3UTR	PRDM16	63976
Myseq-106	NM_199454	7724,7771	1	-20.8	1	0.36981	0.676	-0.323947	0.729208	-4.79441	18	22	13	1	6	2	7724	7771	3UTR	PRDM16	63976
Myseq-333	NM_199454	7724,7771	1	-20.8	1	0.36981	0.676	-0.323947	0.729208	-4.79441	18	22	13	1	6	2	7724	7771	3UTR	PRDM16	63976
Myseq-528	NM_199454	7724,7771	1	-20.8	1	0.36981	0.676	-0.323947	0.729208	-4.79441	18	22	13	1	6	2	7724	7771	3UTR	PRDM16	63976
Myseq-224	NM_199454	7724,7771	1	-20.8	1	0.36981	0.676	-0.323947	0.729208	-4.79441	18	22	13	1	6	2	7724	7771	3UTR	PRDM16	63976
Myseq-226	NM_199454	7724,7771	1	-20.8	1	0.36981	0.676	-0.323947	0.729208	-4.79441	18	22	13	1	6	2	7724	7771	3UTR	PRDM16	63976
bra-miR156g-5p	NM_199454	7724,7771	1	-20.8	1	0.36981	0.676	-0.323947	0.729208	-4.79441	18	22	13	1	6	2	7724	7771	3UTR	PRDM16	63976
Myseq-511	NM_199454	7724,7771	1	-20.8	1	0.36981	0.676	-0.323947	0.729208	-4.79441	18	22	13	1	6	2	7724	7771	3UTR	PRDM16	63976
Myseq-342	NM_199454	7724,7771	1	-20.8	1	0.36981	0.676	-0.323947	0.729208	-4.79441	18	22	13	1	6	2	7724	7771	3UTR	PRDM16	63976
Myseq-143	NM_199454	7724,7771	1	-20.8	1	0.36981	0.676	-0.323947	0.729208	-4.79441	18	22	13	1	6	2	7724	7771	3UTR	PRDM16	63976
Myseq-671	NM_199454	7724,7771	1	-20.8	1	0.36981	0.676	-0.323947	0.729208	-4.79441	18	22	13	1	6	2	7724	7771	3UTR	PRDM16	63976
Myseq-240	NM_199454	7462,7485	1	-28.9	1	0.0226643	0.412	0.277535	0.984184	-5.72941	18	23	13	1	5	3	7462	7485	3UTR	PRDM16	63976
Myseq-103	NM_199454	3863,3883	1	-24	0.833333	1.20929e-08	0.265	1.13872	2.22587	-6.63999	17	20	9	3	7	1	3863	3883	3UTR	PRDM16	63976
Myseq-656	NM_199454	8405,8422	1	-16.8	1	0.00889938	0.559	1.39505	1.06626	-4.90607	14	17	9	1	2	6	8405	8422	3UTR	PRDM16	63976
Myseq-544	NM_199454	5472,5485	1	-17.7	0.833333	0.0735162	0.5	2.0357	1.82442	-6.81257	12	13	12	1	2	4	5472	5485	3UTR	PRDM16	63976
Myseq-641	NM_199454	4032,4050	1	-20.7	1	0.0436629	0.529	-0.109929	-0.0200271	-6.19951	16	18	15	1	5	1	4032	4050	3UTR	PRDM16	63976
Myseq-225	NM_199454	7724,7771	1	-20.8	1	0.36981	0.676	-0.323947	0.729208	-4.79441	18	22	13	1	6	2	7724	7771	3UTR	PRDM16	63976
Myseq-17	NM_199454	7912,7950	1	-24.5	1	0.000746776	0.515	0.194625	-0.0990518	-4.90607	14	16	14	1	1	7	7912	7950	3UTR	PRDM16	63976
Myseq-352	NM_199454	4032,4050	1	-20.7	1	0.0436629	0.529	-0.109929	-0.0200271	-6.19951	16	18	15	1	5	1	4032	4050	3UTR	PRDM16	63976
Myseq-693	NM_199454	5417,5433	1	-16.8	0.666667	0.000927815	0.456	2.91006	2.51275	-14.1825	14	16	7	9	5	1	5417	5433	3UTR	PRDM16	63976
Myseq-529	NM_199454	7724,7771	1	-20.8	1	0.36981	0.676	-0.323947	0.729208	-4.79441	18	22	13	1	6	2	7724	7771	3UTR	PRDM16	63976
Myseq-393	NM_199454	4115,4137	1	-28.3	0.833333	0.0006346	0.368	-0.126579	-0.637691	-6.3381	18	22	12	1	6	1	4115	4137	3UTR	PRDM16	63976
Myseq-621	NM_199454	4775,4795	0.984615	-23.7	1	8.52986e-06	0.397	0.206394	-0.151611	-7.21971	15	20	7	1	4	3	4775	4795	3UTR	PRDM16	63976
Myseq-332	NM_199454	7724,7771	1	-20.8	1	0.36981	0.676	-0.323947	0.729208	-4.79441	18	22	13	1	6	2	7724	7771	3UTR	PRDM16	63976
Myseq-546	XM_011541945	4602,4623	1	-23.6	1	7.19838e-05	0.412	0	0	-5.3155	16	21	7	6	5	2	4602	4623	3UTR	PRDM16	63976
Myseq-330	XM_011541945	4602,4623	1	-23.6	1	7.19838e-05	0.412	0	0	-5.3155	16	21	7	6	5	2	4602	4623	3UTR	PRDM16	63976
Myseq-62	XM_011541945	4602,4623	1	-23.6	1	7.19838e-05	0.412	0	0	-5.3155	16	21	7	6	5	2	4602	4623	3UTR	PRDM16	63976
Myseq-167	XM_011541945	4602,4623	1	-23.6	1	7.19838e-05	0.412	0	0	-5.3155	16	21	7	6	5	2	4602	4623	3UTR	PRDM16	63976
Myseq-616	XM_011541945	4602,4623	1	-23.6	1	7.19838e-05	0.412	0	0	-5.3155	16	21	7	6	5	2	4602	4623	3UTR	PRDM16	63976
Myseq-526	XM_011541945	4602,4623	1	-23.6	1	7.19838e-05	0.412	0	0	-5.3155	16	21	7	6	5	2	4602	4623	3UTR	PRDM16	63976
Myseq-28	XM_011541945	4303,4351	1	-18.1	0.833333	0.00860451	0.632	0	0	-7.27064	15	17	15	1	5	0	4303	4351	3UTR	PRDM16	63976
Myseq-544	XM_011541945	5302,5315	1	-17.7	0.833333	0.0735162	0.5	0	0	-6.81257	12	13	12	1	2	4	5302	5315	3UTR	PRDM16	63976
Myseq-494	XM_011541945	4303,4351	1	-18.1	0.833333	0.00860451	0.632	0	0	-7.27064	15	17	15	1	5	0	4303	4351	3UTR	PRDM16	63976
Myseq-641	XM_011541945	3862,3880	1	-20.7	1	0.0436629	0.529	0	0	-6.19951	16	18	15	1	5	1	3862	3880	3UTR	PRDM16	63976
Myseq-30	XM_011541945	5601,5619	1	-22.9	0.833333	2.28015e-07	0.397	0	0	-11.1144	16	18	13	1	6	1	5601	5619	3UTR	PRDM16	63976
Myseq-352	XM_011541945	3862,3880	1	-20.7	1	0.0436629	0.529	0	0	-6.19951	16	18	15	1	5	1	3862	3880	3UTR	PRDM16	63976
Myseq-445	XM_011541945	3807,3823	1	-15.8	1	0.0370778	0.485	0	0	-4.02637	14	16	9	7	0	7	3807	3823	3UTR	PRDM16	63976
Myseq-393	XM_011541945	3945,3967	1	-28.3	0.833333	0.0006346	0.368	0	0	-6.3381	18	22	12	1	6	1	3945	3967	3UTR	PRDM16	63976
Myseq-393	XM_011541945	5576,5597	1	-26.7	1	3.08684e-06	0.338	0	0	-7.05204	18	21	12	4	6	2	5576	5597	3UTR	PRDM16	63976
Myseq-621	XM_011541945	4605,4625	0.984615	-23.7	1	8.52986e-06	0.397	0	0	-7.21971	15	20	7	1	4	3	4605	4625	3UTR	PRDM16	63976
Myseq-259	XM_011541945	3807,3823	1	-15.8	1	0.0370778	0.485	0	0	-4.02637	14	16	9	7	0	7	3807	3823	3UTR	PRDM16	63976
Myseq-126	XM_011541945	3807,3823	1	-15.8	1	0.0370778	0.485	0	0	-4.02637	14	16	9	7	0	7	3807	3823	3UTR	PRDM16	63976
Myseq-418	XM_011541945	4602,4623	1	-23.6	1	7.19838e-05	0.412	0	0	-5.3155	16	21	7	6	5	2	4602	4623	3UTR	PRDM16	63976
Myseq-640	NM_014448	2493,2538	1	-22.4	1	0.000390023	0.397	-0.737649	-1.04844	-4.02637	14	16	14	1	4	3	2493	2538	3UTR	ARHGEF16	27237
Myseq-689	NM_014448	2493,2538	1	-22.4	1	0.000390023	0.397	-0.737649	-1.04844	-4.02637	14	16	14	1	4	3	2493	2538	3UTR	ARHGEF16	27237
Myseq-436	NM_014448	2493,2538	1	-22.4	1	0.000390023	0.397	-0.737649	-1.04844	-4.02637	14	16	14	1	4	3	2493	2538	3UTR	ARHGEF16	27237
Myseq-437	NM_014448	2493,2538	1	-22.4	1	0.000390023	0.397	-0.737649	-1.04844	-4.02637	14	16	14	1	4	3	2493	2538	3UTR	ARHGEF16	27237
Myseq-639	NM_014448	2493,2538	1	-22.4	1	0.000390023	0.397	-0.737649	-1.04844	-4.02637	14	16	14	1	4	3	2493	2538	3UTR	ARHGEF16	27237
Myseq-640	XM_024446454	1770,1815	1	-22.4	1	0.000390023	0.397	0	0	-4.02637	14	16	14	1	4	3	1770	1815	3UTR	ARHGEF16	27237
Myseq-689	XM_024446454	1770,1815	1	-22.4	1	0.000390023	0.397	0	0	-4.02637	14	16	14	1	4	3	1770	1815	3UTR	ARHGEF16	27237
Myseq-436	XM_024446454	1770,1815	1	-22.4	1	0.000390023	0.397	0	0	-4.02637	14	16	14	1	4	3	1770	1815	3UTR	ARHGEF16	27237
Myseq-437	XM_024446454	1770,1815	1	-22.4	1	0.000390023	0.397	0	0	-4.02637	14	16	14	1	4	3	1770	1815	3UTR	ARHGEF16	27237
Myseq-639	XM_024446454	1770,1815	1	-22.4	1	0.000390023	0.397	0	0	-4.02637	14	16	14	1	4	3	1770	1815	3UTR	ARHGEF16	27237
Myseq-640	XM_024446455	1461,1506	1	-22.4	1	0.000390023	0.397	0	0	-4.02637	14	16	14	1	4	3	1461	1506	3UTR	ARHGEF16	27237
Myseq-689	XM_024446455	1461,1506	1	-22.4	1	0.000390023	0.397	0	0	-4.02637	14	16	14	1	4	3	1461	1506	3UTR	ARHGEF16	27237
Myseq-436	XM_024446455	1461,1506	1	-22.4	1	0.000390023	0.397	0	0	-4.02637	14	16	14	1	4	3	1461	1506	3UTR	ARHGEF16	27237
Myseq-437	XM_024446455	1461,1506	1	-22.4	1	0.000390023	0.397	0	0	-4.02637	14	16	14	1	4	3	1461	1506	3UTR	ARHGEF16	27237
Myseq-639	XM_024446455	1461,1506	1	-22.4	1	0.000390023	0.397	0	0	-4.02637	14	16	14	1	4	3	1461	1506	3UTR	ARHGEF16	27237
Myseq-643	NM_001409	7088,7108	1	-20.6	1	0.000194225	0.397	0.937713	1.16029	-10.3185	16	20	8	12	6	1	7088	7108	3UTR	MEGF6	1953
Myseq-417	NM_001409	4868,4889	1	-22.8	1	0.00122327	0.338	2.03012	1.37207	-6.87023	15	21	6	1	6	0	4868	4889	3UTR	MEGF6	1953
Myseq-525	NM_001409	4868,4889	1	-22.4	1	0.00122327	0.338	2.03012	1.37207	-6.87023	15	21	6	1	6	0	4868	4889	3UTR	MEGF6	1953
Myseq-131	NM_001409	5959,5977	1	-22.1	1	0.00140743	0.353	3.88016	2.32295	-7.81874	16	18	9	1	5	3	5959	5977	3UTR	MEGF6	1953
Myseq-329	NM_001409	5959,5977	1	-22.1	1	0.00140743	0.353	3.88016	2.32295	-7.81874	16	18	9	1	5	3	5959	5977	3UTR	MEGF6	1953
Myseq-132	NM_001409	6991,7023	1	-31.7	0.833333	1.48616e-05	0.382	2.37542	2.21175	-8.05661	19	24	10	6	7	0	6991	7023	3UTR	MEGF6	1953
bra-miR160a-5p	NM_001409	6991,7023	1	-31.7	0.833333	1.48616e-05	0.382	2.37542	2.21175	-8.05661	19	24	10	6	7	0	6991	7023	3UTR	MEGF6	1953
Myseq-117	NM_001409	6991,7023	1	-31.7	0.833333	1.48616e-05	0.382	2.37542	2.21175	-8.05661	19	24	10	6	7	0	6991	7023	3UTR	MEGF6	1953
Myseq-5	NM_001409	6991,7023	1	-31.7	0.833333	1.48616e-05	0.382	2.37542	2.21175	-8.05661	19	24	10	6	7	0	6991	7023	3UTR	MEGF6	1953
Myseq-239	NM_001409	6991,7023	1	-31.7	0.833333	1.48616e-05	0.382	2.37542	2.21175	-8.05661	19	24	10	6	7	0	6991	7023	3UTR	MEGF6	1953
Myseq-138	NM_001409	4868,4889	1	-22.4	1	0.00122327	0.338	2.03012	1.37207	-6.87023	15	21	6	1	6	0	4868	4889	3UTR	MEGF6	1953
Myseq-166	NM_001409	4868,4889	1	-22.8	1	0.00122327	0.338	2.03012	1.37207	-6.87023	15	21	6	1	6	0	4868	4889	3UTR	MEGF6	1953
Myseq-118	NM_001409	4868,4889	1	-22.8	1	0.00122327	0.338	2.03012	1.37207	-6.87023	15	21	6	1	6	0	4868	4889	3UTR	MEGF6	1953
Myseq-70	NM_001409	6040,6055	1	-21	0.666667	1.93277e-06	0.397	2.91501	2.8968	-10.9261	12	15	8	7	3	3	6040	6055	3UTR	MEGF6	1953
Myseq-252	NM_001409	6040,6055	1	-21	0.666667	1.93277e-06	0.397	2.91501	2.8968	-10.9261	12	15	8	7	3	3	6040	6055	3UTR	MEGF6	1953
Myseq-598	NM_001409	6847,6872	0.961538	-20.3	0.833333	0.00251223	0.559	-0.758753	1.02769	-6.73374	16	19	12	1	4	1	6847	6872	3UTR	MEGF6	1953
Myseq-170	NM_001409	4868,4889	1	-22.8	1	0.00122327	0.338	2.03012	1.37207	-6.87023	15	21	6	1	6	0	4868	4889	3UTR	MEGF6	1953
Myseq-439	NM_001409	7088,7108	1	-20.6	1	0.000194225	0.397	0.937713	1.16029	-10.3185	16	20	8	12	6	1	7088	7108	3UTR	MEGF6	1953
Myseq-9	NM_001409	4868,4889	1	-22.4	1	0.00122327	0.338	2.03012	1.37207	-6.87023	15	21	6	1	6	0	4868	4889	3UTR	MEGF6	1953
Myseq-216	XM_006710406	6291,6342	1	-22.1	1	0.00251508	0.574	0	0	-3.93757	21	51	9	1	8	0	6291	6342	3UTR	MEGF6	1953
Myseq-656	XM_006710406	4615,4629	1	-21	1	7.33987e-06	0.368	0	0	-4.76182	13	14	13	1	2	5	4615	4629	3UTR	MEGF6	1953
Myseq-131	XM_006710406	5595,5613	1	-22.1	1	0.00140743	0.353	0	0	-7.81874	16	18	9	1	5	3	5595	5613	3UTR	MEGF6	1953
Myseq-329	XM_006710406	5595,5613	1	-22.1	1	0.00140743	0.353	0	0	-7.81874	16	18	9	1	5	3	5595	5613	3UTR	MEGF6	1953
Myseq-229	XM_006710406	5869,5883	1	-19	0.666667	0.0189778	0.441	0	0	-16.9606	13	14	13	1	7	3	5869	5883	3UTR	MEGF6	1953
Myseq-132	XM_006710406	6627,6659	1	-31.7	0.833333	1.48616e-05	0.382	0	0	-8.05661	19	24	10	6	7	0	6627	6659	3UTR	MEGF6	1953
bra-miR160a-5p	XM_006710406	6627,6659	1	-31.7	0.833333	1.48616e-05	0.382	0	0	-8.05661	19	24	10	6	7	0	6627	6659	3UTR	MEGF6	1953
Myseq-117	XM_006710406	6627,6659	1	-31.7	0.833333	1.48616e-05	0.382	0	0	-8.05661	19	24	10	6	7	0	6627	6659	3UTR	MEGF6	1953
Myseq-5	XM_006710406	6627,6659	1	-31.7	0.833333	1.48616e-05	0.382	0	0	-8.05661	19	24	10	6	7	0	6627	6659	3UTR	MEGF6	1953
Myseq-239	XM_006710406	6627,6659	1	-31.7	0.833333	1.48616e-05	0.382	0	0	-8.05661	19	24	10	6	7	0	6627	6659	3UTR	MEGF6	1953
Myseq-598	XM_006710406	6483,6508	1	-20.3	0.833333	0.00251223	0.559	0	0	-6.73374	16	19	12	1	4	1	6483	6508	3UTR	MEGF6	1953
Myseq-544	NM_182752	1142,1159	1	-19	0.833333	0.00545854	0.544	-0.790132	-0.285752	-6.72377	15	17	11	1	4	3	1142	1159	3UTR	TPRG1L	127262
Myseq-420	NM_182752	2218,2241	1	-23.1	1	1.1299e-05	0.515	-1.20537	-0.441053	-5.45975	18	23	7	1	6	2	2218	2241	3UTR	TPRG1L	127262
Myseq-600	NM_182752	1782,1800	1	-24.3	0.666667	0.00389215	0.471	-0.453599	-0.215965	-9.6003	17	18	17	1	8	2	1782	1800	3UTR	TPRG1L	127262
Myseq-590	NM_182752	1096,1116	0.961538	-19.3	0.833333	0.0102342	0.662	0.0538061	-0.0812735	-6.3934	16	20	9	11	7	1	1096	1116	3UTR	TPRG1L	127262
Myseq-298	NM_182752	1415,1460	1	-28.8	1	0.000109934	0.397	0.128162	0.162737	-3.93757	19	24	12	1	5	3	1415	1460	3UTR	TPRG1L	127262
Myseq-196	NM_182752	2312,2335	1	-21.7	0.666667	0.000420738	0.471	-0.040322	-0.0846023	-12.8934	17	23	12	1	7	3	2312	2335	3UTR	TPRG1L	127262
bra-miR398-5p	NM_005427	4974,4995	1	-17.4	0.833333	0.00337802	0.544	0.330962	0.496481	-5.92733	18	21	14	7	7	1	4974	4995	3UTR	TP73	7161
Myseq-116	NM_005427	2950,2967	1	-23.7	1	0.000161789	0.338	-0.656687	-0.600914	-6.93496	16	17	16	1	6	0	2950	2967	3UTR	TP73	7161
Myseq-164	NM_005427	2950,2967	1	-23.7	1	0.000161789	0.338	-0.656687	-0.600914	-6.93496	16	17	16	1	6	0	2950	2967	3UTR	TP73	7161
Myseq-550	NM_005427	2950,2967	1	-23.7	1	0.000161789	0.338	-0.656687	-0.600914	-6.93496	16	17	16	1	6	0	2950	2967	3UTR	TP73	7161
Myseq-483	NM_005427	4265,4281	1	-22.2	1	0.00174329	0.471	-0.497556	-0.485398	-9.02428	13	16	7	1	4	2	4265	4281	3UTR	TP73	7161
Myseq-53	NM_005427	4265,4281	1	-22.2	1	0.00174329	0.471	-0.497556	-0.485398	-9.02428	13	16	7	1	4	2	4265	4281	3UTR	TP73	7161
Myseq-429	NM_005427	4265,4281	1	-22.2	1	0.00174329	0.471	-0.497556	-0.485398	-9.02428	13	16	7	1	4	2	4265	4281	3UTR	TP73	7161
Myseq-420	NM_005427	4983,5006	1	-23	1	0.00425385	0.515	1.07071	0.0922621	-6.76235	16	23	10	1	4	4	4983	5006	3UTR	TP73	7161
Myseq-590	NM_005427	3416,3466	1	-20.8	0.833333	4.43811e-06	0.324	-1.93168	-1.17418	-8.79494	12	14	12	1	1	6	3416	3466	3UTR	TP73	7161
Myseq-70	NM_005427	2064,2077	1	-18.9	0.833333	0.0756309	0.368	-0.876055	0.0402576	-8.953	11	13	6	7	1	6	2064	2077	3UTR	TP73	7161
Myseq-252	NM_005427	2064,2077	1	-18.9	0.833333	0.0756309	0.368	-0.876055	0.0402576	-8.953	11	13	6	7	1	6	2064	2077	3UTR	TP73	7161
bra-miR398-5p	NM_001204184	4880,4901	1	-17.4	0.833333	0.00337802	0.544	0.330962	0.496481	-5.92733	18	21	14	7	7	1	4880	4901	3UTR	TP73	7161
Myseq-116	NM_001204184	2856,2873	1	-23.7	1	0.000161789	0.338	-0.656687	-0.600914	-6.93496	16	17	16	1	6	0	2856	2873	3UTR	TP73	7161
Myseq-164	NM_001204184	2856,2873	1	-23.7	1	0.000161789	0.338	-0.656687	-0.600914	-6.93496	16	17	16	1	6	0	2856	2873	3UTR	TP73	7161
Myseq-550	NM_001204184	2856,2873	1	-23.7	1	0.000161789	0.338	-0.656687	-0.600914	-6.93496	16	17	16	1	6	0	2856	2873	3UTR	TP73	7161
Myseq-483	NM_001204184	4171,4187	1	-22.2	1	0.00174329	0.471	-0.497556	-0.485398	-9.02428	13	16	7	1	4	2	4171	4187	3UTR	TP73	7161
Myseq-53	NM_001204184	4171,4187	1	-22.2	1	0.00174329	0.471	-0.497556	-0.485398	-9.02428	13	16	7	1	4	2	4171	4187	3UTR	TP73	7161
Myseq-429	NM_001204184	4171,4187	1	-22.2	1	0.00174329	0.471	-0.497556	-0.485398	-9.02428	13	16	7	1	4	2	4171	4187	3UTR	TP73	7161
Myseq-420	NM_001204184	4889,4912	1	-23	1	0.00425385	0.515	1.07071	0.0922621	-6.76235	16	23	10	1	4	4	4889	4912	3UTR	TP73	7161
Myseq-590	NM_001204184	3322,3372	1	-20.8	0.833333	4.43811e-06	0.324	-1.93168	-1.17418	-8.79494	12	14	12	1	1	6	3322	3372	3UTR	TP73	7161
Myseq-70	NM_001204184	1970,1983	1	-18.9	0.833333	0.0756309	0.368	-0.876055	0.0402576	-8.953	11	13	6	7	1	6	1970	1983	3UTR	TP73	7161
Myseq-252	NM_001204184	1970,1983	1	-18.9	0.833333	0.0756309	0.368	-0.876055	0.0402576	-8.953	11	13	6	7	1	6	1970	1983	3UTR	TP73	7161
bra-miR398-5p	NM_001204187	4731,4752	1	-17.4	0.833333	0.00337802	0.544	0.330962	0.496481	-5.92733	18	21	14	7	7	1	4731	4752	3UTR	TP73	7161
Myseq-116	NM_001204187	2707,2724	1	-23.7	1	0.000161789	0.338	-0.656687	-0.600914	-6.93496	16	17	16	1	6	0	2707	2724	3UTR	TP73	7161
Myseq-164	NM_001204187	2707,2724	1	-23.7	1	0.000161789	0.338	-0.656687	-0.600914	-6.93496	16	17	16	1	6	0	2707	2724	3UTR	TP73	7161
Myseq-550	NM_001204187	2707,2724	1	-23.7	1	0.000161789	0.338	-0.656687	-0.600914	-6.93496	16	17	16	1	6	0	2707	2724	3UTR	TP73	7161
Myseq-483	NM_001204187	4022,4038	1	-22.2	1	0.00174329	0.471	-0.497556	-0.485398	-9.02428	13	16	7	1	4	2	4022	4038	3UTR	TP73	7161
Myseq-53	NM_001204187	4022,4038	1	-22.2	1	0.00174329	0.471	-0.497556	-0.485398	-9.02428	13	16	7	1	4	2	4022	4038	3UTR	TP73	7161
Myseq-429	NM_001204187	4022,4038	1	-22.2	1	0.00174329	0.471	-0.497556	-0.485398	-9.02428	13	16	7	1	4	2	4022	4038	3UTR	TP73	7161
Myseq-420	NM_001204187	4740,4763	1	-23	1	0.00425385	0.515	1.07071	0.0922621	-6.76235	16	23	10	1	4	4	4740	4763	3UTR	TP73	7161
Myseq-590	NM_001204187	3173,3223	1	-20.8	0.833333	4.43811e-06	0.324	-1.93168	-1.17418	-8.79494	12	14	12	1	1	6	3173	3223	3UTR	TP73	7161
Myseq-70	NM_001204187	1821,1834	1	-18.9	0.833333	0.0756309	0.368	-0.876055	0.0402576	-8.953	11	13	6	7	1	6	1821	1834	3UTR	TP73	7161
Myseq-252	NM_001204187	1821,1834	1	-18.9	0.833333	0.0756309	0.368	-0.876055	0.0402576	-8.953	11	13	6	7	1	6	1821	1834	3UTR	TP73	7161
bra-miR398-5p	NM_001204188	4686,4707	1	-17.4	0.833333	0.00337802	0.544	0.330962	0.496481	-5.92733	18	21	14	7	7	1	4686	4707	3UTR	TP73	7161
Myseq-116	NM_001204188	2662,2679	1	-23.7	1	0.000161789	0.338	-0.656687	-0.600914	-6.93496	16	17	16	1	6	0	2662	2679	3UTR	TP73	7161
Myseq-164	NM_001204188	2662,2679	1	-23.7	1	0.000161789	0.338	-0.656687	-0.600914	-6.93496	16	17	16	1	6	0	2662	2679	3UTR	TP73	7161
Myseq-550	NM_001204188	2662,2679	1	-23.7	1	0.000161789	0.338	-0.656687	-0.600914	-6.93496	16	17	16	1	6	0	2662	2679	3UTR	TP73	7161
Myseq-483	NM_001204188	3977,3993	1	-22.2	1	0.00174329	0.471	-0.497556	-0.485398	-9.02428	13	16	7	1	4	2	3977	3993	3UTR	TP73	7161
Myseq-53	NM_001204188	3977,3993	1	-22.2	1	0.00174329	0.471	-0.497556	-0.485398	-9.02428	13	16	7	1	4	2	3977	3993	3UTR	TP73	7161
Myseq-429	NM_001204188	3977,3993	1	-22.2	1	0.00174329	0.471	-0.497556	-0.485398	-9.02428	13	16	7	1	4	2	3977	3993	3UTR	TP73	7161
Myseq-420	NM_001204188	4695,4718	1	-23	1	0.00425385	0.515	1.07071	0.0922621	-6.76235	16	23	10	1	4	4	4695	4718	3UTR	TP73	7161
Myseq-590	NM_001204188	3128,3178	1	-20.8	0.833333	4.43811e-06	0.324	-1.93168	-1.17418	-8.79494	12	14	12	1	1	6	3128	3178	3UTR	TP73	7161
Myseq-70	NM_001204188	1776,1789	1	-18.9	0.833333	0.0756309	0.368	-0.876055	0.0402576	-8.953	11	13	6	7	1	6	1776	1789	3UTR	TP73	7161
Myseq-252	NM_001204188	1776,1789	1	-18.9	0.833333	0.0756309	0.368	-0.876055	0.0402576	-8.953	11	13	6	7	1	6	1776	1789	3UTR	TP73	7161
bra-miR398-5p	NM_001204186	4592,4613	1	-17.4	0.833333	0.00337802	0.544	0.330962	0.496481	-5.92733	18	21	14	7	7	1	4592	4613	3UTR	TP73	7161
Myseq-116	NM_001204186	2568,2585	1	-23.7	1	0.000161789	0.338	-0.656687	-0.600914	-6.93496	16	17	16	1	6	0	2568	2585	3UTR	TP73	7161
Myseq-164	NM_001204186	2568,2585	1	-23.7	1	0.000161789	0.338	-0.656687	-0.600914	-6.93496	16	17	16	1	6	0	2568	2585	3UTR	TP73	7161
Myseq-550	NM_001204186	2568,2585	1	-23.7	1	0.000161789	0.338	-0.656687	-0.600914	-6.93496	16	17	16	1	6	0	2568	2585	3UTR	TP73	7161
Myseq-483	NM_001204186	3883,3899	1	-22.2	1	0.00174329	0.471	-0.497556	-0.485398	-9.02428	13	16	7	1	4	2	3883	3899	3UTR	TP73	7161
Myseq-53	NM_001204186	3883,3899	1	-22.2	1	0.00174329	0.471	-0.497556	-0.485398	-9.02428	13	16	7	1	4	2	3883	3899	3UTR	TP73	7161
Myseq-429	NM_001204186	3883,3899	1	-22.2	1	0.00174329	0.471	-0.497556	-0.485398	-9.02428	13	16	7	1	4	2	3883	3899	3UTR	TP73	7161
Myseq-420	NM_001204186	4601,4624	1	-23	1	0.00425385	0.515	1.07071	0.0922621	-6.76235	16	23	10	1	4	4	4601	4624	3UTR	TP73	7161
Myseq-590	NM_001204186	3034,3084	1	-20.8	0.833333	4.43811e-06	0.324	-1.93168	-1.17418	-8.79494	12	14	12	1	1	6	3034	3084	3UTR	TP73	7161
Myseq-70	NM_001204186	1682,1695	1	-18.9	0.833333	0.0756309	0.368	-0.876055	0.0402576	-8.953	11	13	6	7	1	6	1682	1695	3UTR	TP73	7161
Myseq-252	NM_001204186	1682,1695	1	-18.9	0.833333	0.0756309	0.368	-0.876055	0.0402576	-8.953	11	13	6	7	1	6	1682	1695	3UTR	TP73	7161
bra-miR398-5p	NM_001126240	4951,4972	1	-17.4	0.833333	0.00337802	0.544	0.330962	0.496481	-5.92733	18	21	14	7	7	1	4951	4972	3UTR	TP73	7161
Myseq-116	NM_001126240	2927,2944	1	-23.7	1	0.000161789	0.338	-0.656687	-0.600914	-6.93496	16	17	16	1	6	0	2927	2944	3UTR	TP73	7161
Myseq-164	NM_001126240	2927,2944	1	-23.7	1	0.000161789	0.338	-0.656687	-0.600914	-6.93496	16	17	16	1	6	0	2927	2944	3UTR	TP73	7161
Myseq-550	NM_001126240	2927,2944	1	-23.7	1	0.000161789	0.338	-0.656687	-0.600914	-6.93496	16	17	16	1	6	0	2927	2944	3UTR	TP73	7161
Myseq-483	NM_001126240	4242,4258	1	-22.2	1	0.00174329	0.471	-0.497556	-0.485398	-9.02428	13	16	7	1	4	2	4242	4258	3UTR	TP73	7161
Myseq-53	NM_001126240	4242,4258	1	-22.2	1	0.00174329	0.471	-0.497556	-0.485398	-9.02428	13	16	7	1	4	2	4242	4258	3UTR	TP73	7161
Myseq-429	NM_001126240	4242,4258	1	-22.2	1	0.00174329	0.471	-0.497556	-0.485398	-9.02428	13	16	7	1	4	2	4242	4258	3UTR	TP73	7161
Myseq-420	NM_001126240	4960,4983	1	-23	1	0.00425385	0.515	1.07071	0.0922621	-6.76235	16	23	10	1	4	4	4960	4983	3UTR	TP73	7161
Myseq-590	NM_001126240	3393,3443	1	-20.8	0.833333	4.43811e-06	0.324	-1.93168	-1.17418	-8.79494	12	14	12	1	1	6	3393	3443	3UTR	TP73	7161
Myseq-70	NM_001126240	2041,2054	1	-18.9	0.833333	0.0756309	0.368	-0.876055	0.0402576	-8.953	11	13	6	7	1	6	2041	2054	3UTR	TP73	7161
Myseq-252	NM_001126240	2041,2054	1	-18.9	0.833333	0.0756309	0.368	-0.876055	0.0402576	-8.953	11	13	6	7	1	6	2041	2054	3UTR	TP73	7161
bra-miR398-5p	NM_001126241	4857,4878	1	-17.4	0.833333	0.00337802	0.544	0.330962	0.496481	-5.92733	18	21	14	7	7	1	4857	4878	3UTR	TP73	7161
Myseq-116	NM_001126241	2833,2850	1	-23.7	1	0.000161789	0.338	-0.656687	-0.600914	-6.93496	16	17	16	1	6	0	2833	2850	3UTR	TP73	7161
Myseq-164	NM_001126241	2833,2850	1	-23.7	1	0.000161789	0.338	-0.656687	-0.600914	-6.93496	16	17	16	1	6	0	2833	2850	3UTR	TP73	7161
Myseq-550	NM_001126241	2833,2850	1	-23.7	1	0.000161789	0.338	-0.656687	-0.600914	-6.93496	16	17	16	1	6	0	2833	2850	3UTR	TP73	7161
Myseq-483	NM_001126241	4148,4164	1	-22.2	1	0.00174329	0.471	-0.497556	-0.485398	-9.02428	13	16	7	1	4	2	4148	4164	3UTR	TP73	7161
Myseq-53	NM_001126241	4148,4164	1	-22.2	1	0.00174329	0.471	-0.497556	-0.485398	-9.02428	13	16	7	1	4	2	4148	4164	3UTR	TP73	7161
Myseq-429	NM_001126241	4148,4164	1	-22.2	1	0.00174329	0.471	-0.497556	-0.485398	-9.02428	13	16	7	1	4	2	4148	4164	3UTR	TP73	7161
Myseq-420	NM_001126241	4866,4889	1	-23	1	0.00425385	0.515	1.07071	0.0922621	-6.76235	16	23	10	1	4	4	4866	4889	3UTR	TP73	7161
Myseq-590	NM_001126241	3299,3349	1	-20.8	0.833333	4.43811e-06	0.324	-1.93168	-1.17418	-8.79494	12	14	12	1	1	6	3299	3349	3UTR	TP73	7161
Myseq-70	NM_001126241	1947,1960	1	-18.9	0.833333	0.0756309	0.368	-0.876055	0.0402576	-8.953	11	13	6	7	1	6	1947	1960	3UTR	TP73	7161
Myseq-252	NM_001126241	1947,1960	1	-18.9	0.833333	0.0756309	0.368	-0.876055	0.0402576	-8.953	11	13	6	7	1	6	1947	1960	3UTR	TP73	7161
bra-miR398-5p	NM_001126242	4802,4823	1	-17.4	0.833333	0.00337802	0.544	0.330962	0.496481	-5.92733	18	21	14	7	7	1	4802	4823	3UTR	TP73	7161
Myseq-116	NM_001126242	2778,2795	1	-23.7	1	0.000161789	0.338	-0.656687	-0.600914	-6.93496	16	17	16	1	6	0	2778	2795	3UTR	TP73	7161
Myseq-164	NM_001126242	2778,2795	1	-23.7	1	0.000161789	0.338	-0.656687	-0.600914	-6.93496	16	17	16	1	6	0	2778	2795	3UTR	TP73	7161
Myseq-550	NM_001126242	2778,2795	1	-23.7	1	0.000161789	0.338	-0.656687	-0.600914	-6.93496	16	17	16	1	6	0	2778	2795	3UTR	TP73	7161
Myseq-483	NM_001126242	4093,4109	1	-22.2	1	0.00174329	0.471	-0.497556	-0.485398	-9.02428	13	16	7	1	4	2	4093	4109	3UTR	TP73	7161
Myseq-53	NM_001126242	4093,4109	1	-22.2	1	0.00174329	0.471	-0.497556	-0.485398	-9.02428	13	16	7	1	4	2	4093	4109	3UTR	TP73	7161
Myseq-429	NM_001126242	4093,4109	1	-22.2	1	0.00174329	0.471	-0.497556	-0.485398	-9.02428	13	16	7	1	4	2	4093	4109	3UTR	TP73	7161
Myseq-420	NM_001126242	4811,4834	1	-23	1	0.00425385	0.515	1.07071	0.0922621	-6.76235	16	23	10	1	4	4	4811	4834	3UTR	TP73	7161
Myseq-590	NM_001126242	3244,3294	1	-20.8	0.833333	4.43811e-06	0.324	-1.93168	-1.17418	-8.79494	12	14	12	1	1	6	3244	3294	3UTR	TP73	7161
Myseq-70	NM_001126242	1892,1905	1	-18.9	0.833333	0.0756309	0.368	-0.876055	0.0402576	-8.953	11	13	6	7	1	6	1892	1905	3UTR	TP73	7161
Myseq-252	NM_001126242	1892,1905	1	-18.9	0.833333	0.0756309	0.368	-0.876055	0.0402576	-8.953	11	13	6	7	1	6	1892	1905	3UTR	TP73	7161
bra-miR398-5p	NM_001204192	4784,4805	1	-17.4	0.833333	0.00337802	0.544	0.330962	0.496481	-5.92733	18	21	14	7	7	1	4784	4805	3UTR	TP73	7161
Myseq-116	NM_001204192	2760,2777	1	-23.7	1	0.000161789	0.338	-0.656687	-0.600914	-6.93496	16	17	16	1	6	0	2760	2777	3UTR	TP73	7161
Myseq-164	NM_001204192	2760,2777	1	-23.7	1	0.000161789	0.338	-0.656687	-0.600914	-6.93496	16	17	16	1	6	0	2760	2777	3UTR	TP73	7161
Myseq-550	NM_001204192	2760,2777	1	-23.7	1	0.000161789	0.338	-0.656687	-0.600914	-6.93496	16	17	16	1	6	0	2760	2777	3UTR	TP73	7161
Myseq-483	NM_001204192	4075,4091	1	-22.2	1	0.00174329	0.471	-0.497556	-0.485398	-9.02428	13	16	7	1	4	2	4075	4091	3UTR	TP73	7161
Myseq-53	NM_001204192	4075,4091	1	-22.2	1	0.00174329	0.471	-0.497556	-0.485398	-9.02428	13	16	7	1	4	2	4075	4091	3UTR	TP73	7161
Myseq-429	NM_001204192	4075,4091	1	-22.2	1	0.00174329	0.471	-0.497556	-0.485398	-9.02428	13	16	7	1	4	2	4075	4091	3UTR	TP73	7161
Myseq-420	NM_001204192	4793,4816	1	-23	1	0.00425385	0.515	1.07071	0.0922621	-6.76235	16	23	10	1	4	4	4793	4816	3UTR	TP73	7161
Myseq-590	NM_001204192	3226,3276	1	-20.8	0.833333	4.43811e-06	0.324	-1.93168	-1.17418	-8.79494	12	14	12	1	1	6	3226	3276	3UTR	TP73	7161
Myseq-70	NM_001204192	1874,1887	1	-18.9	0.833333	0.0756309	0.368	-0.876055	0.0402576	-8.953	11	13	6	7	1	6	1874	1887	3UTR	TP73	7161
Myseq-252	NM_001204192	1874,1887	1	-18.9	0.833333	0.0756309	0.368	-0.876055	0.0402576	-8.953	11	13	6	7	1	6	1874	1887	3UTR	TP73	7161
Myseq-240	NM_020710	1902,1922	0.974359	-25.5	1	1.74295e-05	0.485	3.10872	4.29399	-5.69245	17	20	8	1	5	1	1902	1922	3UTR	LRRC47	57470
Myseq-483	NM_020710	1954,1973	1	-25.2	1	0.00918187	0.412	2.40194	3.45392	-5.08246	17	19	11	1	6	1	1954	1973	3UTR	LRRC47	57470
Myseq-53	NM_020710	1954,1973	1	-25.2	1	0.00918187	0.412	2.40194	3.45392	-5.08246	17	19	11	1	6	1	1954	1973	3UTR	LRRC47	57470
Myseq-429	NM_020710	1954,1973	1	-25.2	1	0.00918187	0.412	2.40194	3.45392	-5.08246	17	19	11	1	6	1	1954	1973	3UTR	LRRC47	57470
Myseq-412	NM_020710	2157,2195	0.974359	-21.3	1	2.6148e-08	0.382	1.78551	1.6404	-5.52986	16	18	16	1	6	2	2157	2195	3UTR	LRRC47	57470
Myseq-298	NM_020710	2184,2211	0.961538	-24.9	1	0.000103197	0.515	2.24632	1.65691	-3.93757	20	27	9	9	6	2	2184	2211	3UTR	LRRC47	57470
Myseq-202	NM_014704	4671,4690	1	-21.4	0.833333	0.00103595	0.471	2.3125	2.04567	-6.50069	17	19	13	6	7	2	4671	4690	3UTR	CEP104	9731
Myseq-91	NM_014704	4671,4690	1	-21.4	0.833333	0.00103595	0.471	2.3125	2.04567	-6.50069	17	19	13	6	7	2	4671	4690	3UTR	CEP104	9731
Myseq-189	NM_014704	4671,4690	1	-21.4	0.833333	0.00103595	0.471	2.3125	2.04567	-6.50069	17	19	13	6	7	2	4671	4690	3UTR	CEP104	9731
Myseq-589	NM_014704	4671,4690	1	-21.4	0.833333	0.00103595	0.471	2.3125	2.04567	-6.50069	17	19	13	6	7	2	4671	4690	3UTR	CEP104	9731
Myseq-444	NM_014704	4671,4690	1	-21.4	0.833333	0.00103595	0.471	2.3125	2.04567	-6.50069	17	19	13	6	7	2	4671	4690	3UTR	CEP104	9731
Myseq-360	NM_014704	4671,4690	1	-21.4	0.833333	0.00103595	0.471	2.3125	2.04567	-6.50069	17	19	13	6	7	2	4671	4690	3UTR	CEP104	9731
Myseq-571	NM_014704	4671,4690	1	-21.4	0.833333	0.00103595	0.471	2.3125	2.04567	-6.50069	17	19	13	6	7	2	4671	4690	3UTR	CEP104	9731
Myseq-659	NM_014704	4671,4690	1	-21.4	0.833333	0.00103595	0.471	2.3125	2.04567	-6.50069	17	19	13	6	7	2	4671	4690	3UTR	CEP104	9731
Myseq-722	NM_014704	4671,4690	1	-21.4	0.833333	0.00103595	0.471	2.3125	2.04567	-6.50069	17	19	13	6	7	2	4671	4690	3UTR	CEP104	9731
Myseq-96	NM_014704	4671,4690	1	-21.4	0.833333	0.00103595	0.471	2.3125	2.04567	-6.50069	17	19	13	6	7	2	4671	4690	3UTR	CEP104	9731
Myseq-253	NM_014704	4671,4690	1	-21.4	0.833333	0.00103595	0.471	2.3125	2.04567	-6.50069	17	19	13	6	7	2	4671	4690	3UTR	CEP104	9731
Myseq-327	NM_014704	4671,4690	1	-21.4	0.833333	0.00103595	0.471	2.3125	2.04567	-6.50069	17	19	13	6	7	2	4671	4690	3UTR	CEP104	9731
Myseq-643	NM_014704	4034,4051	1	-18.2	0.833333	0.00235483	0.485	1.52977	2.39109	-8.00609	13	17	8	9	3	2	4034	4051	3UTR	CEP104	9731
Myseq-71	NM_014704	4671,4690	1	-21.4	0.833333	0.00103595	0.471	2.3125	2.04567	-6.50069	17	19	13	6	7	2	4671	4690	3UTR	CEP104	9731
Myseq-123	NM_014704	4671,4690	1	-21.4	0.833333	0.00103595	0.471	2.3125	2.04567	-6.50069	17	19	13	6	7	2	4671	4690	3UTR	CEP104	9731
Myseq-409	NM_014704	4671,4690	1	-21.4	0.833333	0.00103595	0.471	2.3125	2.04567	-6.50069	17	19	13	6	7	2	4671	4690	3UTR	CEP104	9731
Myseq-509	NM_014704	4671,4690	1	-21.4	0.833333	0.00103595	0.471	2.3125	2.04567	-6.50069	17	19	13	6	7	2	4671	4690	3UTR	CEP104	9731
Myseq-724	NM_014704	4671,4690	1	-21.4	0.833333	0.00103595	0.471	2.3125	2.04567	-6.50069	17	19	13	6	7	2	4671	4690	3UTR	CEP104	9731
Myseq-79	NM_014704	4671,4690	1	-21.4	0.833333	0.00103595	0.471	2.3125	2.04567	-6.50069	17	19	13	6	7	2	4671	4690	3UTR	CEP104	9731
Myseq-186	NM_014704	4671,4690	1	-21.4	0.833333	0.00103595	0.471	2.3125	2.04567	-6.50069	17	19	13	6	7	2	4671	4690	3UTR	CEP104	9731
Myseq-407	NM_014704	4671,4690	1	-21.4	0.833333	0.00103595	0.471	2.3125	2.04567	-6.50069	17	19	13	6	7	2	4671	4690	3UTR	CEP104	9731
bra-miR398-5p	NM_014704	4666,4715	1	-18	0.833333	1.70679e-06	0.412	2.29314	2.23121	-7.9381	13	18	8	1	1	6	4666	4715	3UTR	CEP104	9731
Myseq-216	NM_014704	5236,5258	1	-21.7	0.666667	0.000201753	0.515	5.12841	2.81647	-9.69081	16	22	8	5	6	1	5236	5258	3UTR	CEP104	9731
Myseq-544	NM_014704	4655,4680	1	-23.9	0.833333	0.0124584	0.544	2.44367	2.57376	-5.83853	20	25	11	14	8	1	4655	4680	3UTR	CEP104	9731
Myseq-420	NM_014704	3482,3500	0.961538	-24.5	0.833333	0.0012316	0.471	4.47865	2.0047	-7.67224	16	18	9	9	6	0	3482	3500	3UTR	CEP104	9731
Myseq-328	NM_014704	4671,4690	1	-21.4	0.833333	0.00103595	0.471	2.3125	2.04567	-6.50069	17	19	13	6	7	2	4671	4690	3UTR	CEP104	9731
Myseq-59	NM_014704	5433,5450	1	-20.6	1	0.0103395	0.706	3.68095	4.25155	-5.03583	15	17	8	1	2	5	5433	5450	3UTR	CEP104	9731
Myseq-59	NM_014704	5249,5262	1	-21.4	0.333333	8.27149e-05	0.529	2.72321	3.34522	-15.5666	12	13	12	1	3	1	5249	5262	3UTR	CEP104	9731
Myseq-393	NM_014704	4340,4377	1	-27.3	0.833333	0.00106359	0.412	2.10232	3.11246	-8.02794	19	37	6	31	7	1	4340	4377	3UTR	CEP104	9731
Myseq-393	NM_014704	4154,4174	1	-26	1	0.0867336	0.441	4.65586	2.45341	-8.15936	17	20	8	12	8	2	4154	4174	3UTR	CEP104	9731
Myseq-298	NM_014704	3830,3891	1	-25.9	1	0.000435921	0.382	4.53683	2.22299	-5.18008	20	36	8	1	7	1	3830	3891	3UTR	CEP104	9731
Myseq-439	NM_014704	4034,4051	1	-18.2	0.833333	0.00235483	0.485	1.52977	2.39109	-8.00609	13	17	8	9	3	2	4034	4051	3UTR	CEP104	9731
Myseq-275	NM_207356	1420,1437	1	-19.9	0.833333	0.000440108	0.529	1.94934	1.23811	-6.78424	15	17	11	1	4	3	1420	1437	3UTR	C1orf174	339448
Myseq-580	NM_207356	1420,1437	1	-19.9	0.833333	0.000440108	0.529	1.94934	1.23811	-6.78424	15	17	11	1	4	3	1420	1437	3UTR	C1orf174	339448
Myseq-647	NM_207356	1420,1437	1	-19.9	0.833333	0.000440108	0.529	1.94934	1.23811	-6.78424	15	17	11	1	4	3	1420	1437	3UTR	C1orf174	339448
Myseq-456	NM_207356	1365,1387	1	-19.9	0.666667	0.000946087	0.456	1.38292	0.936771	-8.67166	17	22	12	1	5	1	1365	1387	3UTR	C1orf174	339448
Myseq-493	NM_207356	1365,1387	1	-19.9	0.666667	0.000946087	0.456	1.38292	0.936771	-8.67166	17	22	12	1	5	1	1365	1387	3UTR	C1orf174	339448
Myseq-293	NM_207356	1365,1387	1	-19.9	0.666667	0.000946087	0.456	1.38292	0.936771	-8.67166	17	22	12	1	5	1	1365	1387	3UTR	C1orf174	339448
Myseq-455	NM_207356	1365,1387	1	-19.9	0.666667	0.000946087	0.456	1.38292	0.936771	-8.67166	17	22	12	1	5	1	1365	1387	3UTR	C1orf174	339448
Myseq-52	NM_207356	1365,1387	1	-19.9	0.666667	0.000946087	0.456	1.38292	0.936771	-8.67166	17	22	12	1	5	1	1365	1387	3UTR	C1orf174	339448
Myseq-623	NM_207356	1365,1387	1	-19.9	0.666667	0.000946087	0.456	1.38292	0.936771	-8.67166	17	22	12	1	5	1	1365	1387	3UTR	C1orf174	339448
Myseq-279	NM_207356	1365,1387	1	-19.9	0.666667	0.000946087	0.456	1.38292	0.936771	-8.67166	17	22	12	1	5	1	1365	1387	3UTR	C1orf174	339448
Myseq-180	NM_207356	1365,1387	1	-19.9	0.666667	0.000946087	0.456	1.38292	0.936771	-8.67166	17	22	12	1	5	1	1365	1387	3UTR	C1orf174	339448
Myseq-641	NM_018836	2089,2117	1	-19.3	1	2.51172e-06	0.603	2.19073	1.6055	-6.77237	15	20	9	1	3	5	2089	2117	3UTR	AJAP1	55966
Myseq-456	NM_018836	2851,2876	1	-19	1	0.0005631	0.618	1.43432	0.567178	-5.03583	19	25	7	12	6	1	2851	2876	3UTR	AJAP1	55966
Myseq-352	NM_018836	2089,2117	1	-19.3	1	2.51172e-06	0.603	2.19073	1.6055	-6.77237	15	20	9	1	3	5	2089	2117	3UTR	AJAP1	55966
Myseq-493	NM_018836	2851,2876	1	-19	1	0.0005631	0.618	1.43432	0.567178	-5.03583	19	25	7	12	6	1	2851	2876	3UTR	AJAP1	55966
Myseq-293	NM_018836	2851,2876	1	-19	1	0.0005631	0.618	1.43432	0.567178	-5.03583	19	25	7	12	6	1	2851	2876	3UTR	AJAP1	55966
Myseq-455	NM_018836	2851,2876	1	-19	1	0.0005631	0.618	1.43432	0.567178	-5.03583	19	25	7	12	6	1	2851	2876	3UTR	AJAP1	55966
Myseq-52	NM_018836	2851,2876	1	-19	1	0.0005631	0.618	1.43432	0.567178	-5.03583	19	25	7	12	6	1	2851	2876	3UTR	AJAP1	55966
Myseq-623	NM_018836	2851,2876	1	-19	1	0.0005631	0.618	1.43432	0.567178	-5.03583	19	25	7	12	6	1	2851	2876	3UTR	AJAP1	55966
Myseq-279	NM_018836	2851,2876	1	-19	1	0.0005631	0.618	1.43432	0.567178	-5.03583	19	25	7	12	6	1	2851	2876	3UTR	AJAP1	55966
Myseq-180	NM_018836	2851,2876	1	-19	1	0.0005631	0.618	1.43432	0.567178	-5.03583	19	25	7	12	6	1	2851	2876	3UTR	AJAP1	55966
Myseq-587	NM_018836	1664,1695	1	-20.9	1	0.00277537	0.603	2.61088	3.1985	-7.05204	12	14	12	1	0	8	1664	1695	3UTR	AJAP1	55966
Myseq-275	NM_001042478	1959,1984	1	-19	0.333333	0.0148818	0.574	-0.182727	0.217333	-14.5471	16	25	7	18	8	4	1959	1984	3UTR	AJAP1	55966
Myseq-580	NM_001042478	1959,1984	1	-19	0.333333	0.0148818	0.574	-0.182727	0.217333	-14.5471	16	25	7	18	8	4	1959	1984	3UTR	AJAP1	55966
Myseq-647	NM_001042478	1959,1984	1	-19	0.333333	0.0148818	0.574	-0.182727	0.217333	-14.5471	16	25	7	18	8	4	1959	1984	3UTR	AJAP1	55966
Myseq-598	NM_015102	4517,4552	1	-22	1	0.0003723	0.426	3.07923	1.11295	-6.24613	18	21	10	1	6	0	4517	4552	3UTR	NPHP4	261734
Myseq-410	XM_017001002	3261,3291	1	-19.5	1	0.00529729	0.441	0	0	-5.76291	13	16	8	7	0	8	3261	3291	3UTR	NPHP4	261734
Myseq-103	XM_017001002	3398,3416	1	-22.9	0.666667	0.00054393	0.515	0	0	-11.2467	17	18	17	1	7	1	3398	3416	3UTR	NPHP4	261734
Myseq-131	XM_017001002	4102,4122	1	-24.2	1	2.76423e-05	0.338	0	0	-5.58516	17	20	12	1	6	1	4102	4122	3UTR	NPHP4	261734
Myseq-329	XM_017001002	4102,4122	1	-24.2	1	2.76423e-05	0.338	0	0	-5.58516	17	20	12	1	6	1	4102	4122	3UTR	NPHP4	261734
Myseq-420	NM_001199861	3806,3823	1	-24.4	1	0.00315195	0.412	-0.390134	-0.683333	-4.17062	15	17	10	7	2	6	3806	3823	3UTR	KCNAB2	8514
Myseq-600	NM_001199861	4188,4210	1	-22.3	1	0.0164061	0.529	0.292431	0.87888	-4.17062	18	22	7	11	7	1	4188	4210	3UTR	KCNAB2	8514
Myseq-361	NM_001199861	1730,1751	1	-21.4	1	0.00803882	0.544	1.39939	1.34581	-5.81384	18	21	8	7	6	0	1730	1751	3UTR	KCNAB2	8514
Myseq-620	NM_001199861	1730,1751	1	-21.4	1	0.00803882	0.544	1.39939	1.34581	-5.81384	18	21	8	7	6	0	1730	1751	3UTR	KCNAB2	8514
Myseq-681	NM_001199861	1730,1751	1	-21.4	1	0.00803882	0.544	1.39939	1.34581	-5.81384	18	21	8	7	6	0	1730	1751	3UTR	KCNAB2	8514
Myseq-708	NM_001199861	1730,1751	1	-21.4	1	0.00803882	0.544	1.39939	1.34581	-5.81384	18	21	8	7	6	0	1730	1751	3UTR	KCNAB2	8514
Myseq-474	NM_001199861	2754,2775	1	-21.7	0.833333	0.0174574	0.397	-0.533243	-0.58856	-10.1962	18	21	9	12	8	3	2754	2775	3UTR	KCNAB2	8514
Myseq-491	NM_001199861	1730,1751	1	-21.4	1	0.00803882	0.544	1.39939	1.34581	-5.81384	18	21	8	7	6	0	1730	1751	3UTR	KCNAB2	8514
Myseq-546	XM_005263514	1697,1721	1	-24.8	0.5	0.000177446	0.309	0	0	-14.401	15	18	9	1	7	4	1697	1721	3UTR	KCNAB2	8514
Myseq-330	XM_005263514	1697,1721	1	-24.8	0.5	0.000177446	0.309	0	0	-14.401	15	18	9	1	7	4	1697	1721	3UTR	KCNAB2	8514
Myseq-62	XM_005263514	1697,1721	1	-24.8	0.5	0.000177446	0.309	0	0	-14.401	15	18	9	1	7	4	1697	1721	3UTR	KCNAB2	8514
Myseq-167	XM_005263514	1697,1721	1	-24.8	0.5	0.000177446	0.309	0	0	-14.401	15	18	9	1	7	4	1697	1721	3UTR	KCNAB2	8514
Myseq-616	XM_005263514	1697,1721	1	-24.8	0.5	0.000177446	0.309	0	0	-14.401	15	18	9	1	7	4	1697	1721	3UTR	KCNAB2	8514
Myseq-526	XM_005263514	1697,1721	1	-24.8	0.5	0.000177446	0.309	0	0	-14.401	15	18	9	1	7	4	1697	1721	3UTR	KCNAB2	8514
Myseq-216	XM_005263514	1819,1843	1	-22	1	0.00546116	0.412	0	0	-9.59801	18	24	5	15	7	0	1819	1843	3UTR	KCNAB2	8514
Myseq-483	XM_005263514	3570,3594	1	-28.5	1	0.00027652	0.368	0	0	-5.8508	19	24	7	17	7	1	3570	3594	3UTR	KCNAB2	8514
Myseq-53	XM_005263514	3570,3594	1	-28.5	1	0.00027652	0.368	0	0	-5.8508	19	24	7	17	7	1	3570	3594	3UTR	KCNAB2	8514
Myseq-429	XM_005263514	3570,3594	1	-28.5	1	0.00027652	0.368	0	0	-5.8508	19	24	7	17	7	1	3570	3594	3UTR	KCNAB2	8514
Myseq-420	XM_005263514	3423,3440	1	-24.4	1	0.00315195	0.412	0	0	-4.17062	15	17	10	7	2	6	3423	3440	3UTR	KCNAB2	8514
Myseq-420	XM_005263514	3571,3613	1	-25.3	1	0.00791528	0.368	0	0	-4.76182	17	42	8	28	5	2	3571	3613	3UTR	KCNAB2	8514
Myseq-600	XM_005263514	3805,3827	1	-22.3	1	0.00466845	0.529	0	0	-4.17062	18	22	7	11	7	1	3805	3827	3UTR	KCNAB2	8514
Myseq-418	XM_005263514	1697,1721	1	-24.8	0.5	0.000177446	0.309	0	0	-14.401	15	18	9	1	7	4	1697	1721	3UTR	KCNAB2	8514
Myseq-600	NM_003636	4130,4152	1	-22.3	1	0.0164061	0.529	0.292431	0.87888	-4.17062	18	22	7	11	7	1	4130	4152	3UTR	KCNAB2	8514
Myseq-361	NM_003636	1672,1693	1	-21.4	1	0.00803882	0.544	1.39939	1.34581	-5.81384	18	21	8	7	6	0	1672	1693	3UTR	KCNAB2	8514
Myseq-620	NM_003636	1672,1693	1	-21.4	1	0.00803882	0.544	1.39939	1.34581	-5.81384	18	21	8	7	6	0	1672	1693	3UTR	KCNAB2	8514
Myseq-681	NM_003636	1672,1693	1	-21.4	1	0.00803882	0.544	1.39939	1.34581	-5.81384	18	21	8	7	6	0	1672	1693	3UTR	KCNAB2	8514
Myseq-708	NM_003636	1672,1693	1	-21.4	1	0.00803882	0.544	1.39939	1.34581	-5.81384	18	21	8	7	6	0	1672	1693	3UTR	KCNAB2	8514
Myseq-474	NM_003636	2696,2717	1	-21.7	0.833333	0.0174574	0.397	-0.533243	-0.58856	-10.1962	18	21	9	12	8	3	2696	2717	3UTR	KCNAB2	8514
Myseq-491	NM_003636	1672,1693	1	-21.4	1	0.00803882	0.544	1.39939	1.34581	-5.81384	18	21	8	7	6	0	1672	1693	3UTR	KCNAB2	8514
Myseq-600	NM_172130	4088,4110	1	-22.3	1	0.0164061	0.529	0.292431	0.87888	-4.17062	18	22	7	11	7	1	4088	4110	3UTR	KCNAB2	8514
Myseq-361	NM_172130	1630,1651	1	-21.4	1	0.00803882	0.544	1.39939	1.34581	-5.81384	18	21	8	7	6	0	1630	1651	3UTR	KCNAB2	8514
Myseq-620	NM_172130	1630,1651	1	-21.4	1	0.00803882	0.544	1.39939	1.34581	-5.81384	18	21	8	7	6	0	1630	1651	3UTR	KCNAB2	8514
Myseq-681	NM_172130	1630,1651	1	-21.4	1	0.00803882	0.544	1.39939	1.34581	-5.81384	18	21	8	7	6	0	1630	1651	3UTR	KCNAB2	8514
Myseq-708	NM_172130	1630,1651	1	-21.4	1	0.00803882	0.544	1.39939	1.34581	-5.81384	18	21	8	7	6	0	1630	1651	3UTR	KCNAB2	8514
Myseq-474	NM_172130	2654,2675	1	-21.7	0.833333	0.0174574	0.397	-0.533243	-0.58856	-10.1962	18	21	9	12	8	3	2654	2675	3UTR	KCNAB2	8514
Myseq-491	NM_172130	1630,1651	1	-21.4	1	0.00803882	0.544	1.39939	1.34581	-5.81384	18	21	8	7	6	0	1630	1651	3UTR	KCNAB2	8514
Myseq-420	NM_001199860	3822,3839	1	-24.4	1	0.00315195	0.412	-0.390134	-0.683333	-4.17062	15	17	10	7	2	6	3822	3839	3UTR	KCNAB2	8514
Myseq-600	NM_001199860	4204,4226	1	-22.3	1	0.0164061	0.529	0.292431	0.87888	-4.17062	18	22	7	11	7	1	4204	4226	3UTR	KCNAB2	8514
Myseq-361	NM_001199860	1746,1767	1	-21.4	1	0.00803882	0.544	1.39939	1.34581	-5.81384	18	21	8	7	6	0	1746	1767	3UTR	KCNAB2	8514
Myseq-620	NM_001199860	1746,1767	1	-21.4	1	0.00803882	0.544	1.39939	1.34581	-5.81384	18	21	8	7	6	0	1746	1767	3UTR	KCNAB2	8514
Myseq-681	NM_001199860	1746,1767	1	-21.4	1	0.00803882	0.544	1.39939	1.34581	-5.81384	18	21	8	7	6	0	1746	1767	3UTR	KCNAB2	8514
Myseq-708	NM_001199860	1746,1767	1	-21.4	1	0.00803882	0.544	1.39939	1.34581	-5.81384	18	21	8	7	6	0	1746	1767	3UTR	KCNAB2	8514
Myseq-474	NM_001199860	2770,2791	1	-21.7	0.833333	0.0174574	0.397	-0.533243	-0.58856	-10.1962	18	21	9	12	8	3	2770	2791	3UTR	KCNAB2	8514
Myseq-491	NM_001199860	1746,1767	1	-21.4	1	0.00803882	0.544	1.39939	1.34581	-5.81384	18	21	8	7	6	0	1746	1767	3UTR	KCNAB2	8514
Myseq-420	NM_001199862	3696,3713	1	-24.4	1	0.00315195	0.412	-0.390134	-0.683333	-4.17062	15	17	10	7	2	6	3696	3713	3UTR	KCNAB2	8514
Myseq-600	NM_001199862	4078,4100	1	-22.3	1	0.0164061	0.529	0.292431	0.87888	-4.17062	18	22	7	11	7	1	4078	4100	3UTR	KCNAB2	8514
Myseq-361	NM_001199862	1620,1641	1	-21.4	1	0.00803882	0.544	1.39939	1.34581	-5.81384	18	21	8	7	6	0	1620	1641	3UTR	KCNAB2	8514
Myseq-620	NM_001199862	1620,1641	1	-21.4	1	0.00803882	0.544	1.39939	1.34581	-5.81384	18	21	8	7	6	0	1620	1641	3UTR	KCNAB2	8514
Myseq-681	NM_001199862	1620,1641	1	-21.4	1	0.00803882	0.544	1.39939	1.34581	-5.81384	18	21	8	7	6	0	1620	1641	3UTR	KCNAB2	8514
Myseq-708	NM_001199862	1620,1641	1	-21.4	1	0.00803882	0.544	1.39939	1.34581	-5.81384	18	21	8	7	6	0	1620	1641	3UTR	KCNAB2	8514
Myseq-474	NM_001199862	2644,2665	1	-21.7	0.833333	0.0174574	0.397	-0.533243	-0.58856	-10.1962	18	21	9	12	8	3	2644	2665	3UTR	KCNAB2	8514
Myseq-491	NM_001199862	1620,1641	1	-21.4	1	0.00803882	0.544	1.39939	1.34581	-5.81384	18	21	8	7	6	0	1620	1641	3UTR	KCNAB2	8514
Myseq-420	NM_001199863	3214,3231	1	-24.4	1	0.00315195	0.412	-0.390134	-0.683333	-4.17062	15	17	10	7	2	6	3214	3231	3UTR	KCNAB2	8514
Myseq-600	NM_001199863	3596,3618	1	-22.3	1	0.0164061	0.529	0.292431	0.87888	-4.17062	18	22	7	11	7	1	3596	3618	3UTR	KCNAB2	8514
Myseq-361	NM_001199863	1138,1159	1	-21.4	1	0.00803882	0.544	1.39939	1.34581	-5.81384	18	21	8	7	6	0	1138	1159	3UTR	KCNAB2	8514
Myseq-620	NM_001199863	1138,1159	1	-21.4	1	0.00803882	0.544	1.39939	1.34581	-5.81384	18	21	8	7	6	0	1138	1159	3UTR	KCNAB2	8514
Myseq-681	NM_001199863	1138,1159	1	-21.4	1	0.00803882	0.544	1.39939	1.34581	-5.81384	18	21	8	7	6	0	1138	1159	3UTR	KCNAB2	8514
Myseq-708	NM_001199863	1138,1159	1	-21.4	1	0.00803882	0.544	1.39939	1.34581	-5.81384	18	21	8	7	6	0	1138	1159	3UTR	KCNAB2	8514
Myseq-474	NM_001199863	2162,2183	1	-21.7	0.833333	0.0174574	0.397	-0.533243	-0.58856	-10.1962	18	21	9	12	8	3	2162	2183	3UTR	KCNAB2	8514
Myseq-491	NM_001199863	1138,1159	1	-21.4	1	0.00803882	0.544	1.39939	1.34581	-5.81384	18	21	8	7	6	0	1138	1159	3UTR	KCNAB2	8514
Myseq-202	NM_015557	8278,8300	1	-18	1	0.000578443	0.5	5.60522	4.68976	-5.22671	17	22	9	1	5	3	8278	8300	3UTR	CHD5	26038
Myseq-91	NM_015557	8278,8300	1	-18	1	0.000578443	0.5	5.60522	4.68976	-5.22671	17	22	9	1	5	3	8278	8300	3UTR	CHD5	26038
Myseq-189	NM_015557	8278,8300	1	-18	1	0.000578443	0.5	5.60522	4.68976	-5.22671	17	22	9	1	5	3	8278	8300	3UTR	CHD5	26038
Myseq-589	NM_015557	8278,8300	1	-18	1	0.000578443	0.5	5.60522	4.68976	-5.22671	17	22	9	1	5	3	8278	8300	3UTR	CHD5	26038
Myseq-444	NM_015557	8278,8300	1	-18	1	0.000578443	0.5	5.60522	4.68976	-5.22671	17	22	9	1	5	3	8278	8300	3UTR	CHD5	26038
Myseq-360	NM_015557	8278,8300	1	-18	1	0.000578443	0.5	5.60522	4.68976	-5.22671	17	22	9	1	5	3	8278	8300	3UTR	CHD5	26038
Myseq-571	NM_015557	8278,8300	1	-18	1	0.000578443	0.5	5.60522	4.68976	-5.22671	17	22	9	1	5	3	8278	8300	3UTR	CHD5	26038
Myseq-659	NM_015557	8278,8300	1	-18	1	0.000578443	0.5	5.60522	4.68976	-5.22671	17	22	9	1	5	3	8278	8300	3UTR	CHD5	26038
Myseq-722	NM_015557	8278,8300	1	-18	1	0.000578443	0.5	5.60522	4.68976	-5.22671	17	22	9	1	5	3	8278	8300	3UTR	CHD5	26038
Myseq-96	NM_015557	8278,8300	1	-18	1	0.000578443	0.5	5.60522	4.68976	-5.22671	17	22	9	1	5	3	8278	8300	3UTR	CHD5	26038
Myseq-253	NM_015557	8278,8300	1	-18	1	0.000578443	0.5	5.60522	4.68976	-5.22671	17	22	9	1	5	3	8278	8300	3UTR	CHD5	26038
Myseq-327	NM_015557	8278,8300	1	-18	1	0.000578443	0.5	5.60522	4.68976	-5.22671	17	22	9	1	5	3	8278	8300	3UTR	CHD5	26038
Myseq-71	NM_015557	8278,8300	1	-18	1	0.000578443	0.5	5.60522	4.68976	-5.22671	17	22	9	1	5	3	8278	8300	3UTR	CHD5	26038
Myseq-123	NM_015557	8278,8300	1	-18	1	0.000578443	0.5	5.60522	4.68976	-5.22671	17	22	9	1	5	3	8278	8300	3UTR	CHD5	26038
Myseq-409	NM_015557	8278,8300	1	-18	1	0.000578443	0.5	5.60522	4.68976	-5.22671	17	22	9	1	5	3	8278	8300	3UTR	CHD5	26038
Myseq-509	NM_015557	8278,8300	1	-18	1	0.000578443	0.5	5.60522	4.68976	-5.22671	17	22	9	1	5	3	8278	8300	3UTR	CHD5	26038
Myseq-724	NM_015557	8278,8300	1	-18	1	0.000578443	0.5	5.60522	4.68976	-5.22671	17	22	9	1	5	3	8278	8300	3UTR	CHD5	26038
Myseq-79	NM_015557	8278,8300	1	-18	1	0.000578443	0.5	5.60522	4.68976	-5.22671	17	22	9	1	5	3	8278	8300	3UTR	CHD5	26038
Myseq-186	NM_015557	8278,8300	1	-18	1	0.000578443	0.5	5.60522	4.68976	-5.22671	17	22	9	1	5	3	8278	8300	3UTR	CHD5	26038
Myseq-407	NM_015557	8278,8300	1	-18	1	0.000578443	0.5	5.60522	4.68976	-5.22671	17	22	9	1	5	3	8278	8300	3UTR	CHD5	26038
Myseq-566	NM_015557	9253,9276	1	-21.6	0.833333	0.0106052	0.397	4.17119	3.23421	-5.83853	17	23	6	15	7	0	9253	9276	3UTR	CHD5	26038
Myseq-6	NM_015557	9449,9461	1	-20.9	1	0.000107524	0.235	2.17701	2.00879	-6.78234	11	12	11	1	1	5	9449	9461	3UTR	CHD5	26038
Myseq-134	NM_015557	9449,9461	1	-20.9	1	0.000107524	0.235	2.17701	2.00879	-6.78234	11	12	11	1	1	5	9449	9461	3UTR	CHD5	26038
Myseq-328	NM_015557	8278,8300	1	-18	1	0.000578443	0.5	5.60522	4.68976	-5.22671	17	22	9	1	5	3	8278	8300	3UTR	CHD5	26038
Myseq-693	NM_015557	8255,8279	1	-20.3	0.833333	0.00478789	0.338	5.9174	5.83036	-7.80367	12	15	9	1	1	4	8255	8279	3UTR	CHD5	26038
Myseq-6	NM_000983	686704	1	-18.3	1	0.000666128	0.426	-0.359229	-0.316496	-5.38561	14	18	8	6	3	4	686	704	3UTR	RPL22	6146
Myseq-134	NM_000983	686704	1	-18.3	1	0.000666128	0.426	-0.359229	-0.316496	-5.38561	14	18	8	6	3	4	686	704	3UTR	RPL22	6146
Myseq-420	NM_000983	1544,1569	1	-21.3	0.5	0.00122764	0.529	0.0688361	0.722296	-8.93976	14	20	10	9	4	1	1544	1569	3UTR	RPL22	6146
Myseq-475	NM_000983	1780,1801	1	-21.8	1	8.12017e-05	0.618	6.25755	4.94204	-4.957	17	21	8	1	6	0	1780	1801	3UTR	RPL22	6146
Myseq-475	NM_000983	1584,1604	1	-19.3	1	0.00303376	0.529	0.646126	1.43054	-6.85115	15	20	8	1	4	3	1584	1604	3UTR	RPL22	6146
Myseq-30	NM_000983	1780,1801	1	-21.8	1	8.12017e-05	0.618	6.25755	4.94204	-3.79332	17	21	8	1	6	1	1780	1801	3UTR	RPL22	6146
Myseq-483	NM_207396	3325,3342	1	-23.9	1	0.00276773	0.426	-0.257585	-0.587035	-6.78234	14	17	11	1	3	3	3325	3342	3UTR	RNF207	388591
Myseq-53	NM_207396	3325,3342	1	-23.9	1	0.00276773	0.426	-0.257585	-0.587035	-6.78234	14	17	11	1	3	3	3325	3342	3UTR	RNF207	388591
Myseq-429	NM_207396	3325,3342	1	-23.9	1	0.00276773	0.426	-0.257585	-0.587035	-6.78234	14	17	11	1	3	3	3325	3342	3UTR	RNF207	388591
Myseq-131	NM_207396	2443,2470	1	-22.8	1	0.00301374	0.544	-0.166239	-0.379565	-4.99396	17	27	8	1	5	3	2443	2470	3UTR	RNF207	388591
Myseq-329	NM_207396	2443,2470	1	-22.8	1	0.00301374	0.544	-0.166239	-0.379565	-4.99396	17	27	8	1	5	3	2443	2470	3UTR	RNF207	388591
Myseq-55	NM_207396	2461,2473	1	-16	1	0.00581839	0.559	-0.138994	-0.353409	-6.78234	11	12	11	1	0	6	2461	2473	3UTR	RNF207	388591
Myseq-475	NM_207396	2444,2465	1	-19.6	0.833333	0.00147722	0.544	-0.246512	-0.345449	-7.74319	15	21	11	10	6	1	2444	2465	3UTR	RNF207	388591
Myseq-655	NM_207396	3783,3798	1	-15.5	0.666667	0.000842546	0.529	-0.33967	-0.296404	-9.9289	12	15	7	8	0	5	3783	3798	3UTR	RNF207	388591
Myseq-650	NM_207396	2070,2091	1	-25.8	1	0.0396363	0.382	0.481298	-0.14985	-6.28309	17	21	8	1	7	1	2070	2091	3UTR	RNF207	388591
Myseq-28	NM_012405	1877,1896	1	-21.6	1	0.019803	0.632	-0.98937	-0.116377	-6.19951	17	19	10	9	7	1	1877	1896	3UTR	ICMT	23463
Myseq-494	NM_012405	1877,1896	1	-21.6	1	0.019803	0.632	-0.98937	-0.116377	-6.19951	17	19	10	9	7	1	1877	1896	3UTR	ICMT	23463
Myseq-367	NM_012405	3259,3280	1	-21.6	0.833333	2.77681e-08	0.471	-0.520992	-0.00345774	-6.51454	16	21	11	1	6	1	3259	3280	3UTR	ICMT	23463
Myseq-572	NM_012405	3259,3280	1	-21.6	0.833333	2.77681e-08	0.471	-0.520992	-0.00345774	-6.51454	16	21	11	1	6	1	3259	3280	3UTR	ICMT	23463
Myseq-483	NM_012405	3679,3697	0.984615	-22.8	1	1.11696e-05	0.397	-0.307949	0.27993	-7.83842	14	18	10	1	4	2	3679	3697	3UTR	ICMT	23463
Myseq-53	NM_012405	3679,3697	0.984615	-22.8	1	1.11696e-05	0.397	-0.307949	0.27993	-7.83842	14	18	10	1	4	2	3679	3697	3UTR	ICMT	23463
Myseq-122	NM_012405	3259,3280	1	-21.6	0.833333	2.77681e-08	0.471	-0.520992	-0.00345774	-6.51454	16	21	11	1	6	1	3259	3280	3UTR	ICMT	23463
Myseq-429	NM_012405	3679,3697	0.984615	-22.8	1	1.11696e-05	0.397	-0.307949	0.27993	-7.83842	14	18	10	1	4	2	3679	3697	3UTR	ICMT	23463
Myseq-156	NM_012405	3520,3540	1	-21.3	0.666667	0.268229	0.618	-0.431713	-0.286846	-9.54656	18	20	13	7	7	3	3520	3540	3UTR	ICMT	23463
Myseq-298	NM_012405	1266,1289	1	-23.1	1	3.37491e-05	0.471	-0.158093	-0.120169	-6.23647	17	23	8	1	5	3	1266	1289	3UTR	ICMT	23463
Myseq-104	NM_012405	3520,3540	1	-21.3	0.666667	0.268229	0.618	-0.431713	-0.286846	-9.54656	18	20	13	7	7	3	3520	3540	3UTR	ICMT	23463
Myseq-546	NM_001024598	597649	1	-21.2	0.666667	3.01261e-05	0.441	1.17435	-0.149445	-16.1291	16	20	12	7	7	1	597	649	3UTR	HES3	390992
Myseq-330	NM_001024598	597649	1	-21.2	0.666667	3.01261e-05	0.441	1.17435	-0.149445	-16.1291	16	20	12	7	7	1	597	649	3UTR	HES3	390992
Myseq-62	NM_001024598	597649	1	-21.2	0.666667	3.01261e-05	0.441	1.17435	-0.149445	-16.1291	16	20	12	7	7	1	597	649	3UTR	HES3	390992
Myseq-167	NM_001024598	597649	1	-21.2	0.666667	3.01261e-05	0.441	1.17435	-0.149445	-16.1291	16	20	12	7	7	1	597	649	3UTR	HES3	390992
Myseq-616	NM_001024598	597649	1	-21.2	0.666667	3.01261e-05	0.441	1.17435	-0.149445	-16.1291	16	20	12	7	7	1	597	649	3UTR	HES3	390992
Myseq-526	NM_001024598	597649	1	-21.2	0.666667	3.01261e-05	0.441	1.17435	-0.149445	-16.1291	16	20	12	7	7	1	597	649	3UTR	HES3	390992
Myseq-458	NM_001024598	608631	1	-25.1	0.833333	0.00312866	0.353	-0.326972	0.0541103	-6.82535	17	23	8	10	8	2	608	631	3UTR	HES3	390992
Myseq-710	NM_001024598	608631	1	-25.1	0.833333	0.00312866	0.353	-0.326972	0.0541103	-6.82535	17	23	8	10	8	2	608	631	3UTR	HES3	390992
Myseq-418	NM_001024598	597649	1	-21.2	0.666667	3.01261e-05	0.441	1.17435	-0.149445	-16.1291	16	20	12	7	7	1	597	649	3UTR	HES3	390992
Myseq-417	NM_207370	3908,3935	0.961538	-26.7	0.833333	0.0208564	0.353	0.324933	0.330552	-5.48126	18	27	10	17	7	0	3908	3935	3UTR	GPR153	387509
Myseq-525	NM_207370	3908,3935	0.961538	-26.3	0.833333	0.0208564	0.353	0.324933	0.330552	-5.48126	18	27	10	17	7	0	3908	3935	3UTR	GPR153	387509
Myseq-566	NM_207370	2590,2614	1	-24.4	1	7.01302e-05	0.456	1.783	2.24077	-3.93757	19	24	8	16	8	0	2590	2614	3UTR	GPR153	387509
Myseq-627	NM_207370	2563,2580	1	-21.7	1	0.000167287	0.338	1.03467	1.49569	-6.46921	15	17	9	1	4	4	2563	2580	3UTR	GPR153	387509
Myseq-627	NM_207370	2585,2621	1	-21.1	1	0.0285337	0.441	2.08203	2.28768	-3.93757	19	36	13	19	6	2	2585	2621	3UTR	GPR153	387509
Myseq-138	NM_207370	3908,3935	0.961538	-26.3	0.833333	0.0208564	0.353	0.324933	0.330552	-5.48126	18	27	10	17	7	0	3908	3935	3UTR	GPR153	387509
Myseq-166	NM_207370	3908,3935	0.961538	-26.7	0.833333	0.0208564	0.353	0.324933	0.330552	-5.48126	18	27	10	17	7	0	3908	3935	3UTR	GPR153	387509
Myseq-568	NM_207370	3690,3705	1	-17.4	1	1.95452e-05	0.412	4.23791	5.11101	-5.08276	13	15	7	1	0	7	3690	3705	3UTR	GPR153	387509
Myseq-188	NM_207370	3690,3705	1	-17.4	1	1.95452e-05	0.412	4.23791	5.11101	-5.08276	13	15	7	1	0	7	3690	3705	3UTR	GPR153	387509
Myseq-118	NM_207370	3908,3935	0.961538	-26.7	0.833333	0.0208564	0.353	0.324933	0.330552	-5.48126	18	27	10	17	7	0	3908	3935	3UTR	GPR153	387509
Myseq-170	NM_207370	3908,3935	0.961538	-26.7	0.833333	0.0208564	0.353	0.324933	0.330552	-5.48126	18	27	10	17	7	0	3908	3935	3UTR	GPR153	387509
Myseq-474	NM_207370	3000,3020	1	-22.8	1	0.000142054	0.368	3.29383	4.97043	-7.28438	16	20	11	1	2	6	3000	3020	3UTR	GPR153	387509
Myseq-9	NM_207370	3908,3935	0.961538	-26.3	0.833333	0.0208564	0.353	0.324933	0.330552	-5.48126	18	27	10	17	7	0	3908	3935	3UTR	GPR153	387509
Myseq-240	NM_019089	3798,3856	1	-26.2	1	0.000693229	0.412	0.398232	0.00118689	-4.67302	18	25	11	1	4	4	3798	3856	3UTR	HES2	54626
Myseq-656	NM_019089	2251,2268	1	-17.6	1	0.0127685	0.574	-0.714449	-0.237387	-5.19005	14	17	11	4	4	2	2251	2268	3UTR	HES2	54626
Myseq-6	NM_019089	3610,3632	1	-21.2	1	0.0002153	0.412	0.0287081	-0.0670166	-8.917	15	22	8	14	7	0	3610	3632	3UTR	HES2	54626
Myseq-134	NM_019089	3610,3632	1	-21.2	1	0.0002153	0.412	0.0287081	-0.0670166	-8.917	15	22	8	14	7	0	3610	3632	3UTR	HES2	54626
Myseq-132	NM_019089	1226,1267	1	-26.4	1	0.000161675	0.471	0.00694385	-0.179524	-5.10125	19	25	9	3	7	0	1226	1267	3UTR	HES2	54626
bra-miR160a-5p	NM_019089	1226,1267	1	-26.4	1	0.000161675	0.471	0.00694385	-0.179524	-5.10125	19	25	9	3	7	0	1226	1267	3UTR	HES2	54626
Myseq-117	NM_019089	1226,1267	1	-26.4	1	0.000161675	0.471	0.00694385	-0.179524	-5.10125	19	25	9	3	7	0	1226	1267	3UTR	HES2	54626
Myseq-5	NM_019089	1226,1267	1	-26.4	1	0.000161675	0.471	0.00694385	-0.179524	-5.10125	19	25	9	3	7	0	1226	1267	3UTR	HES2	54626
Myseq-239	NM_019089	1226,1267	1	-26.4	1	0.000161675	0.471	0.00694385	-0.179524	-5.10125	19	25	9	3	7	0	1226	1267	3UTR	HES2	54626
Myseq-59	NM_019089	1359,1383	1	-24.3	1	0.00763521	0.426	-1.0843	-0.0644872	-5.03583	16	19	8	10	3	4	1359	1383	3UTR	HES2	54626
Myseq-456	NM_019089	3645,3666	1	-20.4	0.833333	1.70365e-05	0.382	1.29193	0.0550321	-9.20149	18	21	8	13	6	0	3645	3666	3UTR	HES2	54626
Myseq-493	NM_019089	3645,3666	1	-20.4	0.833333	1.70365e-05	0.382	1.29193	0.0550321	-9.20149	18	21	8	13	6	0	3645	3666	3UTR	HES2	54626
Myseq-640	NM_019089	4184,4202	1	-21.6	0.833333	0.029435	0.662	-0.524289	-0.54361	-5.57006	15	18	13	1	6	0	4184	4202	3UTR	HES2	54626
Myseq-689	NM_019089	4184,4202	1	-21.6	0.833333	0.029435	0.662	-0.524289	-0.54361	-5.57006	15	18	13	1	6	0	4184	4202	3UTR	HES2	54626
Myseq-293	NM_019089	3645,3666	1	-20.4	0.833333	1.70365e-05	0.382	1.29193	0.0550321	-9.20149	18	21	8	13	6	0	3645	3666	3UTR	HES2	54626
Myseq-436	NM_019089	4184,4202	1	-21.6	0.833333	0.029435	0.662	-0.524289	-0.54361	-5.57006	15	18	13	1	6	0	4184	4202	3UTR	HES2	54626
Myseq-455	NM_019089	3645,3666	1	-20.4	0.833333	1.70365e-05	0.382	1.29193	0.0550321	-9.20149	18	21	8	13	6	0	3645	3666	3UTR	HES2	54626
Myseq-437	NM_019089	4184,4202	1	-21.6	0.833333	0.029435	0.662	-0.524289	-0.54361	-5.57006	15	18	13	1	6	0	4184	4202	3UTR	HES2	54626
Myseq-639	NM_019089	4184,4202	1	-21.6	0.833333	0.029435	0.662	-0.524289	-0.54361	-5.57006	15	18	13	1	6	0	4184	4202	3UTR	HES2	54626
Myseq-393	NM_019089	894933	1	-27.9	0.833333	0.00318727	0.338	-0.122634	-0.0176731	-8.30604	19	39	10	29	7	0	894	933	3UTR	HES2	54626
Myseq-393	NM_019089	798831	1	-25.4	1	0.000144398	0.412	-0.219285	-0.0891778	-4.99396	19	33	12	1	6	2	798	831	3UTR	HES2	54626
Myseq-52	NM_019089	3645,3666	1	-20.4	0.833333	1.70365e-05	0.382	1.29193	0.0550321	-9.20149	18	21	8	13	6	0	3645	3666	3UTR	HES2	54626
Myseq-623	NM_019089	3645,3666	1	-20.4	0.833333	1.70365e-05	0.382	1.29193	0.0550321	-9.20149	18	21	8	13	6	0	3645	3666	3UTR	HES2	54626
Myseq-279	NM_019089	3645,3666	1	-20.4	0.833333	1.70365e-05	0.382	1.29193	0.0550321	-9.20149	18	21	8	13	6	0	3645	3666	3UTR	HES2	54626
Myseq-180	NM_019089	3645,3666	1	-20.4	0.833333	1.70365e-05	0.382	1.29193	0.0550321	-9.20149	18	21	8	13	6	0	3645	3666	3UTR	HES2	54626
Myseq-587	NM_019089	3621,3647	1	-17.6	1	0.000107205	0.397	-0.225988	-0.142399	-5.61866	12	16	7	1	0	7	3621	3647	3UTR	HES2	54626
Myseq-546	XM_011542232	4225,4246	1	-22.4	0.833333	8.38175e-05	0.353	0	0	-6.07158	17	21	10	1	5	2	4225	4246	3UTR	ESPN	83715
Myseq-330	XM_011542232	4225,4246	1	-22.4	0.833333	8.38175e-05	0.353	0	0	-6.07158	17	21	10	1	5	2	4225	4246	3UTR	ESPN	83715
Myseq-62	XM_011542232	4225,4246	1	-22.4	0.833333	8.38175e-05	0.353	0	0	-6.07158	17	21	10	1	5	2	4225	4246	3UTR	ESPN	83715
Myseq-167	XM_011542232	4225,4246	1	-22.4	0.833333	8.38175e-05	0.353	0	0	-6.07158	17	21	10	1	5	2	4225	4246	3UTR	ESPN	83715
Myseq-616	XM_011542232	4225,4246	1	-22.4	0.833333	8.38175e-05	0.353	0	0	-6.07158	17	21	10	1	5	2	4225	4246	3UTR	ESPN	83715
Myseq-526	XM_011542232	4225,4246	1	-22.4	0.833333	8.38175e-05	0.353	0	0	-6.07158	17	21	10	1	5	2	4225	4246	3UTR	ESPN	83715
Myseq-131	XM_011542232	4428,4452	1	-23.8	0.5	2.4876e-05	0.338	0	0	-13.6656	15	19	8	1	7	4	4428	4452	3UTR	ESPN	83715
Myseq-329	XM_011542232	4428,4452	1	-23.8	0.5	2.4876e-05	0.338	0	0	-13.6656	15	19	8	1	7	4	4428	4452	3UTR	ESPN	83715
Myseq-418	XM_011542232	4225,4246	1	-22.4	0.833333	8.38175e-05	0.353	0	0	-6.07158	17	21	10	1	5	2	4225	4246	3UTR	ESPN	83715
Myseq-417	NM_031475	3244,3262	1	-21.3	0.833333	0.000898019	0.559	0.157717	0.989012	-6.51454	16	18	10	8	7	2	3244	3262	3UTR	ESPN	83715
Myseq-525	NM_031475	3245,3262	1	-21.3	0.833333	0.000898019	0.559	0.198819	1.0332	-6.51454	15	17	9	8	6	1	3245	3262	3UTR	ESPN	83715
Myseq-138	NM_031475	3245,3262	1	-21.3	0.833333	0.000898019	0.559	0.198819	1.0332	-6.51454	15	17	9	8	6	1	3245	3262	3UTR	ESPN	83715
Myseq-166	NM_031475	3244,3262	1	-21.3	0.833333	0.000898019	0.559	0.157717	0.989012	-6.51454	16	18	10	8	7	2	3244	3262	3UTR	ESPN	83715
Myseq-118	NM_031475	3244,3262	1	-21.3	0.833333	0.000898019	0.559	0.157717	0.989012	-6.51454	16	18	10	8	7	2	3244	3262	3UTR	ESPN	83715
Myseq-393	NM_031475	3212,3243	1	-27.2	1	0.0588747	0.412	-0.01043	1.40209	-4.79441	19	31	9	1	6	2	3212	3243	3UTR	ESPN	83715
Myseq-170	NM_031475	3244,3262	1	-21.3	0.833333	0.000898019	0.559	0.157717	0.989012	-6.51454	16	18	10	8	7	2	3244	3262	3UTR	ESPN	83715
Myseq-9	NM_031475	3245,3262	1	-21.3	0.833333	0.000898019	0.559	0.198819	1.0332	-6.51454	15	17	9	8	6	1	3245	3262	3UTR	ESPN	83715
Myseq-202	NM_001039664	692716	1	-18	1	5.89336e-05	0.353	-0.351958	-0.174975	-5.45975	14	16	14	1	2	6	692	716	3UTR	TNFRSF25	8718
Myseq-91	NM_001039664	692716	1	-18	1	5.89336e-05	0.353	-0.351958	-0.174975	-5.45975	14	16	14	1	2	6	692	716	3UTR	TNFRSF25	8718
Myseq-189	NM_001039664	692716	1	-18	1	5.89336e-05	0.353	-0.351958	-0.174975	-5.45975	14	16	14	1	2	6	692	716	3UTR	TNFRSF25	8718
Myseq-589	NM_001039664	692716	1	-18	1	5.89336e-05	0.353	-0.351958	-0.174975	-5.45975	14	16	14	1	2	6	692	716	3UTR	TNFRSF25	8718
Myseq-444	NM_001039664	692716	1	-18	1	5.89336e-05	0.353	-0.351958	-0.174975	-5.45975	14	16	14	1	2	6	692	716	3UTR	TNFRSF25	8718
Myseq-360	NM_001039664	692716	1	-18	1	5.89336e-05	0.353	-0.351958	-0.174975	-5.45975	14	16	14	1	2	6	692	716	3UTR	TNFRSF25	8718
Myseq-571	NM_001039664	692716	1	-18	1	5.89336e-05	0.353	-0.351958	-0.174975	-5.45975	14	16	14	1	2	6	692	716	3UTR	TNFRSF25	8718
Myseq-659	NM_001039664	692716	1	-18	1	5.89336e-05	0.353	-0.351958	-0.174975	-5.45975	14	16	14	1	2	6	692	716	3UTR	TNFRSF25	8718
Myseq-722	NM_001039664	692716	1	-18	1	5.89336e-05	0.353	-0.351958	-0.174975	-5.45975	14	16	14	1	2	6	692	716	3UTR	TNFRSF25	8718
Myseq-96	NM_001039664	692716	1	-18	1	5.89336e-05	0.353	-0.351958	-0.174975	-5.45975	14	16	14	1	2	6	692	716	3UTR	TNFRSF25	8718
Myseq-253	NM_001039664	692716	1	-18	1	5.89336e-05	0.353	-0.351958	-0.174975	-5.45975	14	16	14	1	2	6	692	716	3UTR	TNFRSF25	8718
Myseq-327	NM_001039664	692716	1	-18	1	5.89336e-05	0.353	-0.351958	-0.174975	-5.45975	14	16	14	1	2	6	692	716	3UTR	TNFRSF25	8718
Myseq-71	NM_001039664	692716	1	-18	1	5.89336e-05	0.353	-0.351958	-0.174975	-5.45975	14	16	14	1	2	6	692	716	3UTR	TNFRSF25	8718
Myseq-123	NM_001039664	692716	1	-18	1	5.89336e-05	0.353	-0.351958	-0.174975	-5.45975	14	16	14	1	2	6	692	716	3UTR	TNFRSF25	8718
Myseq-409	NM_001039664	692716	1	-18	1	5.89336e-05	0.353	-0.351958	-0.174975	-5.45975	14	16	14	1	2	6	692	716	3UTR	TNFRSF25	8718
Myseq-509	NM_001039664	692716	1	-18	1	5.89336e-05	0.353	-0.351958	-0.174975	-5.45975	14	16	14	1	2	6	692	716	3UTR	TNFRSF25	8718
Myseq-724	NM_001039664	692716	1	-18	1	5.89336e-05	0.353	-0.351958	-0.174975	-5.45975	14	16	14	1	2	6	692	716	3UTR	TNFRSF25	8718
Myseq-79	NM_001039664	692716	1	-18	1	5.89336e-05	0.353	-0.351958	-0.174975	-5.45975	14	16	14	1	2	6	692	716	3UTR	TNFRSF25	8718
Myseq-186	NM_001039664	692716	1	-18	1	5.89336e-05	0.353	-0.351958	-0.174975	-5.45975	14	16	14	1	2	6	692	716	3UTR	TNFRSF25	8718
Myseq-407	NM_001039664	692716	1	-18	1	5.89336e-05	0.353	-0.351958	-0.174975	-5.45975	14	16	14	1	2	6	692	716	3UTR	TNFRSF25	8718
Myseq-328	NM_001039664	692716	1	-18	1	5.89336e-05	0.353	-0.351958	-0.174975	-5.45975	14	16	14	1	2	6	692	716	3UTR	TNFRSF25	8718
Myseq-458	NM_001039664	661679	1	-20.3	1	6.94122e-05	0.279	-0.184921	-0.188757	-8.66147	15	18	11	3	6	1	661	679	3UTR	TNFRSF25	8718
Myseq-710	NM_001039664	661679	1	-20.3	1	6.94122e-05	0.279	-0.184921	-0.188757	-8.66147	15	18	11	3	6	1	661	679	3UTR	TNFRSF25	8718
Myseq-367	NM_198681	3859,3884	1	-22.8	1	3.57457e-05	0.353	3.07435	1.89405	-6.76235	18	25	6	1	6	2	3859	3884	3UTR	PLEKHG5	57449
Myseq-572	NM_198681	3859,3884	1	-22.8	1	3.57457e-05	0.353	3.07435	1.89405	-6.76235	18	25	6	1	6	2	3859	3884	3UTR	PLEKHG5	57449
Myseq-695	NM_198681	3968,3984	1	-19.2	0.666667	2.1399e-05	0.353	1.03836	1.99007	-11.2403	14	16	12	4	6	2	3968	3984	3UTR	PLEKHG5	57449
Myseq-99	NM_198681	3968,3984	1	-19.2	0.666667	2.1399e-05	0.353	1.03836	1.99007	-11.2403	14	16	12	4	6	2	3968	3984	3UTR	PLEKHG5	57449
Myseq-604	NM_198681	3968,3984	1	-19.2	0.666667	2.1399e-05	0.353	1.03836	1.99007	-11.2403	14	16	12	4	6	2	3968	3984	3UTR	PLEKHG5	57449
Myseq-122	NM_198681	3859,3884	1	-22.8	1	3.57457e-05	0.353	3.07435	1.89405	-6.76235	18	25	6	1	6	2	3859	3884	3UTR	PLEKHG5	57449
Myseq-693	NM_198681	4281,4302	1	-22.5	0.833333	8.74928e-05	0.368	2.52556	2.47351	-7.37138	14	16	14	1	3	2	4281	4302	3UTR	PLEKHG5	57449
Myseq-621	NM_198681	5032,5052	1	-26.8	1	4.946e-05	0.368	-0.109154	-0.308888	-6.23647	18	20	10	10	8	0	5032	5052	3UTR	PLEKHG5	57449
Myseq-424	NM_001042663	3923,3942	1	-24.3	0.833333	0.0163337	0.353	1.4123	1.85853	-10.0654	15	19	6	1	7	1	3923	3942	3UTR	PLEKHG5	57449
Myseq-693	NM_001042663	3769,3790	1	-22.5	0.833333	8.74928e-05	0.368	1.24457	2.72867	-7.37138	14	16	14	1	3	2	3769	3790	3UTR	PLEKHG5	57449
Myseq-693	NM_001042663	3953,3966	1	-20.6	0.5	1.35687e-09	0.338	0.763229	1.98839	-13.6656	12	13	12	1	2	1	3953	3966	3UTR	PLEKHG5	57449
Myseq-465	NM_001042663	3923,3942	1	-24.3	0.833333	0.0163337	0.353	1.4123	1.85853	-10.0654	15	19	6	1	7	1	3923	3942	3UTR	PLEKHG5	57449
Myseq-525	NM_001265592	4055,4070	1	-24.7	0.5	3.22689e-05	0.559	3.97866	3.21803	-14.401	14	15	14	1	7	4	4055	4070	3UTR	PLEKHG5	57449
Myseq-396	NM_001265592	4606,4624	1	-23.6	0.833333	6.11655e-06	0.25	1.34082	1.30868	-14.7812	14	18	7	4	5	2	4606	4624	3UTR	PLEKHG5	57449
Myseq-741	NM_001265592	4606,4624	1	-23.6	0.833333	6.11655e-06	0.25	1.34082	1.30868	-14.7812	14	18	7	4	5	2	4606	4624	3UTR	PLEKHG5	57449
Myseq-367	NM_001265592	3380,3405	1	-22.8	1	3.57457e-05	0.353	3.09984	2.37015	-6.76235	18	25	6	1	6	2	3380	3405	3UTR	PLEKHG5	57449
Myseq-572	NM_001265592	3380,3405	1	-22.8	1	3.57457e-05	0.353	3.09984	2.37015	-6.76235	18	25	6	1	6	2	3380	3405	3UTR	PLEKHG5	57449
Myseq-122	NM_001265592	3380,3405	1	-22.8	1	3.57457e-05	0.353	3.09984	2.37015	-6.76235	18	25	6	1	6	2	3380	3405	3UTR	PLEKHG5	57449
Myseq-138	NM_001265592	4055,4070	1	-24.7	0.5	3.22689e-05	0.559	3.97866	3.21803	-14.401	14	15	14	1	7	4	4055	4070	3UTR	PLEKHG5	57449
Myseq-424	NM_001265592	3956,3975	1	-24.3	0.833333	0.0163337	0.353	1.03499	1.95975	-10.0654	15	19	6	1	7	1	3956	3975	3UTR	PLEKHG5	57449
Myseq-694	NM_001265592	4606,4624	1	-23.6	0.833333	6.11655e-06	0.25	1.34082	1.30868	-14.7812	14	18	7	4	5	2	4606	4624	3UTR	PLEKHG5	57449
Myseq-693	NM_001265592	3802,3823	1	-22.5	0.833333	8.74928e-05	0.368	3.72153	2.01429	-7.37138	14	16	14	1	3	2	3802	3823	3UTR	PLEKHG5	57449
Myseq-693	NM_001265592	3986,3999	1	-20.6	0.5	1.35687e-09	0.338	2.4926	1.64644	-13.6656	12	13	12	1	2	1	3986	3999	3UTR	PLEKHG5	57449
Myseq-465	NM_001265592	3956,3975	1	-24.3	0.833333	0.0163337	0.353	1.03499	1.95975	-10.0654	15	19	6	1	7	1	3956	3975	3UTR	PLEKHG5	57449
Myseq-584	NM_001265592	4249,4262	1	-14.9	0.833333	0.0172106	0.515	3.13342	3.0678	-11.1505	12	13	12	1	3	2	4249	4262	3UTR	PLEKHG5	57449
Myseq-9	NM_001265592	4055,4070	1	-24.7	0.5	3.22689e-05	0.559	3.97866	3.21803	-14.401	14	15	14	1	7	4	4055	4070	3UTR	PLEKHG5	57449
Myseq-417	NM_020631	3905,3920	1	-25.6	0.5	3.22689e-05	0.559	1.5231	2.00112	-14.401	13	15	9	1	6	3	3905	3920	3UTR	PLEKHG5	57449
Myseq-695	NM_020631	3339,3355	1	-19.2	0.666667	2.1399e-05	0.353	4.87582	2.86047	-11.2403	14	16	12	4	6	2	3339	3355	3UTR	PLEKHG5	57449
Myseq-99	NM_020631	3339,3355	1	-19.2	0.666667	2.1399e-05	0.353	4.87582	2.86047	-11.2403	14	16	12	4	6	2	3339	3355	3UTR	PLEKHG5	57449
Myseq-604	NM_020631	3339,3355	1	-19.2	0.666667	2.1399e-05	0.353	4.87582	2.86047	-11.2403	14	16	12	4	6	2	3339	3355	3UTR	PLEKHG5	57449
Myseq-166	NM_020631	3905,3920	1	-25.6	0.5	3.22689e-05	0.559	1.5231	2.00112	-14.401	13	15	9	1	6	3	3905	3920	3UTR	PLEKHG5	57449
Myseq-118	NM_020631	3905,3920	1	-25.6	0.5	3.22689e-05	0.559	1.5231	2.00112	-14.401	13	15	9	1	6	3	3905	3920	3UTR	PLEKHG5	57449
Myseq-693	NM_020631	3652,3673	1	-22.5	0.833333	8.74928e-05	0.368	3.16802	3.45688	-7.37138	14	16	14	1	3	2	3652	3673	3UTR	PLEKHG5	57449
Myseq-693	NM_020631	3836,3849	1	-20.6	0.5	1.35687e-09	0.338	2.3931	2.29624	-13.6656	12	13	12	1	2	1	3836	3849	3UTR	PLEKHG5	57449
Myseq-170	NM_020631	3905,3920	1	-25.6	0.5	3.22689e-05	0.559	1.5231	2.00112	-14.401	13	15	9	1	6	3	3905	3920	3UTR	PLEKHG5	57449
Myseq-417	NM_001265594	3790,3805	1	-25.6	0.5	3.22689e-05	0.559	1.5231	1.857	-14.401	13	15	9	1	6	3	3790	3805	3UTR	PLEKHG5	57449
Myseq-695	NM_001265594	3224,3240	1	-19.2	0.666667	2.1399e-05	0.353	1.84507	2.92961	-11.2403	14	16	12	4	6	2	3224	3240	3UTR	PLEKHG5	57449
Myseq-99	NM_001265594	3224,3240	1	-19.2	0.666667	2.1399e-05	0.353	1.84507	2.92961	-11.2403	14	16	12	4	6	2	3224	3240	3UTR	PLEKHG5	57449
Myseq-604	NM_001265594	3224,3240	1	-19.2	0.666667	2.1399e-05	0.353	1.84507	2.92961	-11.2403	14	16	12	4	6	2	3224	3240	3UTR	PLEKHG5	57449
Myseq-166	NM_001265594	3790,3805	1	-25.6	0.5	3.22689e-05	0.559	1.5231	1.857	-14.401	13	15	9	1	6	3	3790	3805	3UTR	PLEKHG5	57449
Myseq-118	NM_001265594	3790,3805	1	-25.6	0.5	3.22689e-05	0.559	1.5231	1.857	-14.401	13	15	9	1	6	3	3790	3805	3UTR	PLEKHG5	57449
Myseq-693	NM_001265594	3721,3734	1	-20.6	0.5	1.35687e-09	0.338	1.52685	1.91865	-13.6656	12	13	12	1	2	1	3721	3734	3UTR	PLEKHG5	57449
Myseq-170	NM_001265594	3790,3805	1	-25.6	0.5	3.22689e-05	0.559	1.5231	1.857	-14.401	13	15	9	1	6	3	3790	3805	3UTR	PLEKHG5	57449
Myseq-525	NM_001042664	3976,3991	1	-24.7	0.5	3.22689e-05	0.559	2.69099	1.70034	-14.401	14	15	14	1	7	4	3976	3991	3UTR	PLEKHG5	57449
Myseq-695	NM_001042664	3410,3426	1	-19.2	0.666667	2.1399e-05	0.353	2.52072	2.62882	-11.2403	14	16	12	4	6	2	3410	3426	3UTR	PLEKHG5	57449
Myseq-99	NM_001042664	3410,3426	1	-19.2	0.666667	2.1399e-05	0.353	2.52072	2.62882	-11.2403	14	16	12	4	6	2	3410	3426	3UTR	PLEKHG5	57449
Myseq-604	NM_001042664	3410,3426	1	-19.2	0.666667	2.1399e-05	0.353	2.52072	2.62882	-11.2403	14	16	12	4	6	2	3410	3426	3UTR	PLEKHG5	57449
Myseq-138	NM_001042664	3976,3991	1	-24.7	0.5	3.22689e-05	0.559	2.69099	1.70034	-14.401	14	15	14	1	7	4	3976	3991	3UTR	PLEKHG5	57449
Myseq-693	NM_001042664	3907,3920	1	-20.6	0.5	1.35687e-09	0.338	1.63914	1.98382	-13.6656	12	13	12	1	2	1	3907	3920	3UTR	PLEKHG5	57449
Myseq-621	NM_001042664	4474,4494	1	-26.8	1	4.946e-05	0.368	3.15371	3.38597	-6.23647	18	20	10	10	8	0	4474	4494	3UTR	PLEKHG5	57449
Myseq-584	NM_001042664	4170,4183	1	-14.9	0.833333	0.0172106	0.515	2.68912	3.07525	-11.1505	12	13	12	1	3	2	4170	4183	3UTR	PLEKHG5	57449
Myseq-9	NM_001042664	3976,3991	1	-24.7	0.5	3.22689e-05	0.559	2.69099	1.70034	-14.401	14	15	14	1	7	4	3976	3991	3UTR	PLEKHG5	57449
Myseq-417	NM_001042665	3959,3974	1	-25.6	0.5	3.22689e-05	0.559	0.295327	1.88058	-14.401	13	15	9	1	6	3	3959	3974	3UTR	PLEKHG5	57449
Myseq-116	NM_001042665	4380,4410	1	-26.2	1	9.12609e-05	0.324	3.10557	2.25817	-4.02637	18	30	9	16	6	1	4380	4410	3UTR	PLEKHG5	57449
Myseq-164	NM_001042665	4380,4410	1	-26.2	1	9.12609e-05	0.324	3.10557	2.25817	-4.02637	18	30	9	16	6	1	4380	4410	3UTR	PLEKHG5	57449
Myseq-550	NM_001042665	4380,4410	1	-26.2	1	9.12609e-05	0.324	3.10557	2.25817	-4.02637	18	30	9	16	6	1	4380	4410	3UTR	PLEKHG5	57449
Myseq-695	NM_001042665	3393,3409	1	-19.2	0.666667	2.1399e-05	0.353	3.50523	2.49562	-11.2403	14	16	12	4	6	2	3393	3409	3UTR	PLEKHG5	57449
Myseq-99	NM_001042665	3393,3409	1	-19.2	0.666667	2.1399e-05	0.353	3.50523	2.49562	-11.2403	14	16	12	4	6	2	3393	3409	3UTR	PLEKHG5	57449
Myseq-604	NM_001042665	3393,3409	1	-19.2	0.666667	2.1399e-05	0.353	3.50523	2.49562	-11.2403	14	16	12	4	6	2	3393	3409	3UTR	PLEKHG5	57449
Myseq-166	NM_001042665	3959,3974	1	-25.6	0.5	3.22689e-05	0.559	0.295327	1.88058	-14.401	13	15	9	1	6	3	3959	3974	3UTR	PLEKHG5	57449
Myseq-118	NM_001042665	3959,3974	1	-25.6	0.5	3.22689e-05	0.559	0.295327	1.88058	-14.401	13	15	9	1	6	3	3959	3974	3UTR	PLEKHG5	57449
Myseq-693	NM_001042665	3706,3727	1	-22.5	0.833333	8.74928e-05	0.368	2.00564	4.07785	-7.37138	14	16	14	1	3	2	3706	3727	3UTR	PLEKHG5	57449
Myseq-621	NM_001042665	4457,4477	1	-26.8	1	4.946e-05	0.368	3.74387	3.5378	-6.23647	18	20	10	10	8	0	4457	4477	3UTR	PLEKHG5	57449
Myseq-170	NM_001042665	3959,3974	1	-25.6	0.5	3.22689e-05	0.559	0.295327	1.88058	-14.401	13	15	9	1	6	3	3959	3974	3UTR	PLEKHG5	57449
Myseq-417	NM_001265593	3986,4001	1	-25.6	0.5	3.22689e-05	0.559	2.33164	1.85868	-14.401	13	15	9	1	6	3	3986	4001	3UTR	PLEKHG5	57449
Myseq-525	NM_001265593	3986,4001	1	-24.7	0.5	3.22689e-05	0.559	2.33164	1.85868	-14.401	14	15	14	1	7	4	3986	4001	3UTR	PLEKHG5	57449
Myseq-695	NM_001265593	3420,3436	1	-19.2	0.666667	2.1399e-05	0.353	2.26977	2.91619	-11.2403	14	16	12	4	6	2	3420	3436	3UTR	PLEKHG5	57449
Myseq-99	NM_001265593	3420,3436	1	-19.2	0.666667	2.1399e-05	0.353	2.26977	2.91619	-11.2403	14	16	12	4	6	2	3420	3436	3UTR	PLEKHG5	57449
Myseq-604	NM_001265593	3420,3436	1	-19.2	0.666667	2.1399e-05	0.353	2.26977	2.91619	-11.2403	14	16	12	4	6	2	3420	3436	3UTR	PLEKHG5	57449
Myseq-138	NM_001265593	3986,4001	1	-24.7	0.5	3.22689e-05	0.559	2.33164	1.85868	-14.401	14	15	14	1	7	4	3986	4001	3UTR	PLEKHG5	57449
Myseq-166	NM_001265593	3986,4001	1	-25.6	0.5	3.22689e-05	0.559	2.33164	1.85868	-14.401	13	15	9	1	6	3	3986	4001	3UTR	PLEKHG5	57449
Myseq-118	NM_001265593	3986,4001	1	-25.6	0.5	3.22689e-05	0.559	2.33164	1.85868	-14.401	13	15	9	1	6	3	3986	4001	3UTR	PLEKHG5	57449
Myseq-693	NM_001265593	3917,3930	1	-20.6	0.5	1.35687e-09	0.338	1.89743	1.90604	-13.6656	12	13	12	1	2	1	3917	3930	3UTR	PLEKHG5	57449
Myseq-621	NM_001265593	4484,4504	1	-26.8	1	4.946e-05	0.368	3.76494	3.7657	-6.23647	18	20	10	10	8	0	4484	4504	3UTR	PLEKHG5	57449
Myseq-170	NM_001265593	3986,4001	1	-25.6	0.5	3.22689e-05	0.559	2.33164	1.85868	-14.401	13	15	9	1	6	3	3986	4001	3UTR	PLEKHG5	57449
Myseq-9	NM_001265593	3986,4001	1	-24.7	0.5	3.22689e-05	0.559	2.33164	1.85868	-14.401	14	15	14	1	7	4	3986	4001	3UTR	PLEKHG5	57449
Myseq-417	NM_024654	3588,3608	1	-20.2	0.833333	0.0101757	0.471	-0.182681	-0.116243	-7.74319	14	20	6	11	6	1	3588	3608	3UTR	NOL9	79707
Myseq-566	NM_024654	4723,4742	1	-24.6	1	0.0016782	0.368	2.63216	2.55984	-7.28438	17	19	11	1	6	2	4723	4742	3UTR	NOL9	79707
Myseq-566	NM_024654	5753,5772	1	-24.6	1	2.55032e-05	0.441	1.03727	1.27633	-7.28438	17	19	11	1	6	2	5753	5772	3UTR	NOL9	79707
Myseq-103	NM_024654	5451,5467	1	-21.4	0.833333	0.0103332	0.559	3.20327	2.86108	-9.07604	14	16	12	4	4	1	5451	5467	3UTR	NOL9	79707
Myseq-367	NM_024654	4660,4676	1	-19.1	0.833333	0.000569383	0.515	2.01254	2.30593	-6.51454	13	16	9	7	3	2	4660	4676	3UTR	NOL9	79707
Myseq-572	NM_024654	4660,4676	1	-19.1	0.833333	0.000569383	0.515	2.01254	2.30593	-6.51454	13	16	9	7	3	2	4660	4676	3UTR	NOL9	79707
Myseq-483	NM_024654	5269,5287	1	-22.8	1	1.43491e-05	0.426	2.10987	1.47417	-7.83842	14	18	10	1	4	2	5269	5287	3UTR	NOL9	79707
Myseq-53	NM_024654	5269,5287	1	-22.8	1	1.43491e-05	0.426	2.10987	1.47417	-7.83842	14	18	10	1	4	2	5269	5287	3UTR	NOL9	79707
Myseq-122	NM_024654	4660,4676	1	-19.1	0.833333	0.000569383	0.515	2.01254	2.30593	-6.51454	13	16	9	7	3	2	4660	4676	3UTR	NOL9	79707
Myseq-429	NM_024654	5269,5287	1	-22.8	1	1.43491e-05	0.426	2.10987	1.47417	-7.83842	14	18	10	1	4	2	5269	5287	3UTR	NOL9	79707
Myseq-131	NM_024654	3637,3654	1	-21.4	0.833333	8.853e-06	0.544	0.0673405	-0.0266281	-7.48304	14	17	11	1	4	1	3637	3654	3UTR	NOL9	79707
Myseq-329	NM_024654	3637,3654	1	-21.4	0.833333	8.853e-06	0.544	0.0673405	-0.0266281	-7.48304	14	17	11	1	4	1	3637	3654	3UTR	NOL9	79707
Myseq-132	NM_024654	4320,4359	1	-30.6	1	1.75634e-06	0.412	0.0377502	-0.289292	-4.02637	17	26	11	5	5	2	4320	4359	3UTR	NOL9	79707
bra-miR160a-5p	NM_024654	4320,4359	1	-30.6	1	1.75634e-06	0.412	0.0377502	-0.289292	-4.02637	17	26	11	5	5	2	4320	4359	3UTR	NOL9	79707
Myseq-117	NM_024654	4320,4359	1	-30.6	1	1.75634e-06	0.412	0.0377502	-0.289292	-4.02637	17	26	11	5	5	2	4320	4359	3UTR	NOL9	79707
Myseq-275	NM_024654	3245,3267	1	-23.9	0.833333	9.09295e-05	0.368	-0.481471	-0.168013	-6.9696	17	22	12	10	6	1	3245	3267	3UTR	NOL9	79707
Myseq-580	NM_024654	3245,3267	1	-23.9	0.833333	9.09295e-05	0.368	-0.481471	-0.168013	-6.9696	17	22	12	10	6	1	3245	3267	3UTR	NOL9	79707
Myseq-5	NM_024654	4320,4359	1	-30.6	1	1.75634e-06	0.412	0.0377502	-0.289292	-4.02637	17	26	11	5	5	2	4320	4359	3UTR	NOL9	79707
Myseq-239	NM_024654	4320,4359	1	-30.6	1	1.75634e-06	0.412	0.0377502	-0.289292	-4.02637	17	26	11	5	5	2	4320	4359	3UTR	NOL9	79707
Myseq-647	NM_024654	3245,3267	1	-23.9	0.833333	9.09295e-05	0.368	-0.481471	-0.168013	-6.9696	17	22	12	10	6	1	3245	3267	3UTR	NOL9	79707
Myseq-166	NM_024654	3588,3608	1	-20.2	0.833333	0.0101757	0.471	-0.182681	-0.116243	-7.74319	14	20	6	11	6	1	3588	3608	3UTR	NOL9	79707
Myseq-118	NM_024654	3588,3608	1	-20.2	0.833333	0.0101757	0.471	-0.182681	-0.116243	-7.74319	14	20	6	11	6	1	3588	3608	3UTR	NOL9	79707
Myseq-412	NM_024654	5826,5843	1	-24.8	1	4.93405e-05	0.618	0.980049	0.476391	-5.52986	16	17	16	1	6	2	5826	5843	3UTR	NOL9	79707
Myseq-412	NM_024654	5288,5305	1	-21.1	1	1.14844e-05	0.471	0.450519	2.17164	-5.52986	16	17	16	1	6	2	5288	5305	3UTR	NOL9	79707
Myseq-251	NM_024654	3414,3455	1	-22	1	9.8831e-06	0.471	-0.181736	-0.0680039	-3.93757	17	41	12	29	6	2	3414	3455	3UTR	NOL9	79707
Myseq-82	NM_024654	3414,3455	1	-22	1	9.8831e-06	0.471	-0.181736	-0.0680039	-3.93757	17	41	12	29	6	2	3414	3455	3UTR	NOL9	79707
Myseq-170	NM_024654	3588,3608	1	-20.2	0.833333	0.0101757	0.471	-0.182681	-0.116243	-7.74319	14	20	6	11	6	1	3588	3608	3UTR	NOL9	79707
Myseq-590	NM_138697	2627,2648	1	-20.5	0.833333	6.5394e-06	0.324	-0.589251	0.496513	-8.46533	10	13	9	3	0	6	2627	2648	3UTR	TAS1R1	80835
Myseq-590	NM_177540	1865,1886	1	-20.5	0.833333	6.5394e-06	0.324	-0.589251	0.496513	-8.46533	10	13	9	3	0	6	1865	1886	3UTR	TAS1R1	80835
Myseq-229	NM_014851	4175,4214	1	-22.6	0.666667	0.00320269	0.515	2.4401	2.77215	-10.7891	15	18	11	1	7	3	4175	4214	3UTR	KLHL21	9903
Myseq-590	NM_014851	4208,4229	1	-21	0.833333	3.10821e-06	0.515	2.19241	3.42454	-8.97132	16	21	10	1	6	0	4208	4229	3UTR	KLHL21	9903
Myseq-424	NM_014851	4147,4167	1	-21	1	0.00166894	0.5	5.03813	2.70554	-3.93757	16	20	8	12	5	3	4147	4167	3UTR	KLHL21	9903
Myseq-465	NM_014851	4147,4167	1	-21	1	0.00166894	0.5	5.03813	2.70554	-3.93757	16	20	8	12	5	3	4147	4167	3UTR	KLHL21	9903
Myseq-298	NM_014851	3685,3732	1	-28	0.833333	5.94349e-05	0.412	1.87756	2.59202	-5.48126	17	21	12	6	4	3	3685	3732	3UTR	KLHL21	9903
Myseq-229	NM_001324309	4627,4666	1	-22.6	0.666667	0.00320269	0.515	2.4401	2.77215	-10.7891	15	18	11	1	7	3	4627	4666	3UTR	KLHL21	9903
Myseq-590	NM_001324309	4660,4681	1	-21	0.833333	3.10821e-06	0.515	2.19241	3.42454	-8.97132	16	21	10	1	6	0	4660	4681	3UTR	KLHL21	9903
Myseq-424	NM_001324309	4599,4619	1	-21	1	0.00166894	0.5	5.03813	2.70554	-3.93757	16	20	8	12	5	3	4599	4619	3UTR	KLHL21	9903
Myseq-640	NM_001324309	2215,2235	1	-20.4	0.833333	0.00294638	0.397	-0.281141	-0.75093	-6.50069	16	20	12	1	8	3	2215	2235	3UTR	KLHL21	9903
Myseq-689	NM_001324309	2215,2235	1	-20.4	0.833333	0.00294638	0.397	-0.281141	-0.75093	-6.50069	16	20	12	1	8	3	2215	2235	3UTR	KLHL21	9903
Myseq-436	NM_001324309	2215,2235	1	-20.4	0.833333	0.00294638	0.397	-0.281141	-0.75093	-6.50069	16	20	12	1	8	3	2215	2235	3UTR	KLHL21	9903
Myseq-437	NM_001324309	2215,2235	1	-20.4	0.833333	0.00294638	0.397	-0.281141	-0.75093	-6.50069	16	20	12	1	8	3	2215	2235	3UTR	KLHL21	9903
Myseq-639	NM_001324309	2215,2235	1	-20.4	0.833333	0.00294638	0.397	-0.281141	-0.75093	-6.50069	16	20	12	1	8	3	2215	2235	3UTR	KLHL21	9903
Myseq-465	NM_001324309	4599,4619	1	-21	1	0.00166894	0.5	5.03813	2.70554	-3.93757	16	20	8	12	5	3	4599	4619	3UTR	KLHL21	9903
Myseq-298	NM_001324309	4137,4184	1	-28	0.833333	5.94349e-05	0.412	1.87756	2.59202	-5.48126	17	21	12	6	4	3	4137	4184	3UTR	KLHL21	9903
Myseq-650	NM_001324309	2293,2311	1	-23.7	1	2.82281e-06	0.265	0.265297	-0.539525	-10.4867	15	18	8	1	5	3	2293	2311	3UTR	KLHL21	9903
Myseq-240	NM_153812	2798,2820	1	-24.6	0.833333	4.14635e-05	0.485	0.192467	-0.264627	-9.07497	17	22	8	4	5	2	2798	2820	3UTR	PHF13	148479
Myseq-697	NM_153812	1660,1683	1	-19.6	0.833333	0.000743226	0.515	0.696734	0.623767	-7.81649	18	23	10	13	7	0	1660	1683	3UTR	PHF13	148479
Myseq-103	NM_153812	2938,2959	1	-20.3	1	0.00309674	0.559	0.419903	0.278338	-4.957	18	21	12	1	7	1	2938	2959	3UTR	PHF13	148479
Myseq-367	NM_153812	3367,3390	1	-24.1	0.833333	1.35932e-05	0.574	1.89238	0.947208	-6.35195	19	23	7	16	7	0	3367	3390	3UTR	PHF13	148479
Myseq-367	NM_153812	1862,1879	1	-22.4	0.833333	0.00115868	0.441	-0.521559	0.262401	-7.37138	16	17	16	1	6	1	1862	1879	3UTR	PHF13	148479
Myseq-572	NM_153812	3367,3390	1	-24.1	0.833333	1.35932e-05	0.574	1.89238	0.947208	-6.35195	19	23	7	16	7	0	3367	3390	3UTR	PHF13	148479
Myseq-572	NM_153812	1862,1879	1	-22.4	0.833333	0.00115868	0.441	-0.521559	0.262401	-7.37138	16	17	16	1	6	1	1862	1879	3UTR	PHF13	148479
Myseq-122	NM_153812	3367,3390	1	-24.1	0.833333	1.35932e-05	0.574	1.89238	0.947208	-6.35195	19	23	7	16	7	0	3367	3390	3UTR	PHF13	148479
Myseq-122	NM_153812	1862,1879	1	-22.4	0.833333	0.00115868	0.441	-0.521559	0.262401	-7.37138	16	17	16	1	6	1	1862	1879	3UTR	PHF13	148479
Myseq-475	NM_153812	1857,1879	0.953846	-23.7	0.833333	0.00115868	0.441	-0.148614	0.123916	-6.57952	18	22	11	11	8	2	1857	1879	3UTR	PHF13	148479
Myseq-600	NM_153812	3508,3526	1	-21.3	0.833333	0.0304247	0.529	1.8608	1.28354	-6.55112	15	18	11	7	6	0	3508	3526	3UTR	PHF13	148479
Myseq-30	NM_153812	1857,1879	1	-23.2	0.833333	0.00115868	0.441	-0.148614	0.123916	-6.89492	18	22	11	11	8	1	1857	1879	3UTR	PHF13	148479
Myseq-424	NM_153812	1482,1496	1	-24.5	1	6.90615e-05	0.353	0.604962	0.663713	-5.76291	13	14	13	1	2	6	1482	1496	3UTR	PHF13	148479
Myseq-251	NM_153812	3369,3386	1	-19.8	0.5	6.27305e-05	0.574	1.02797	0.885451	-11.5013	14	17	10	7	6	1	3369	3386	3UTR	PHF13	148479
Myseq-640	NM_153812	3506,3524	1	-19.5	1	0.0037852	0.529	1.6943	1.24269	-4.65016	14	18	12	1	4	3	3506	3524	3UTR	PHF13	148479
Myseq-689	NM_153812	3506,3524	1	-19.5	1	0.0037852	0.529	1.6943	1.24269	-4.65016	14	18	12	1	4	3	3506	3524	3UTR	PHF13	148479
Myseq-436	NM_153812	3506,3524	1	-19.5	1	0.0037852	0.529	1.6943	1.24269	-4.65016	14	18	12	1	4	3	3506	3524	3UTR	PHF13	148479
Myseq-437	NM_153812	3506,3524	1	-19.5	1	0.0037852	0.529	1.6943	1.24269	-4.65016	14	18	12	1	4	3	3506	3524	3UTR	PHF13	148479
Myseq-639	NM_153812	3506,3524	1	-19.5	1	0.0037852	0.529	1.6943	1.24269	-4.65016	14	18	12	1	4	3	3506	3524	3UTR	PHF13	148479
Myseq-82	NM_153812	3369,3386	1	-19.8	0.5	6.27305e-05	0.574	1.02797	0.885451	-11.5013	14	17	10	7	6	1	3369	3386	3UTR	PHF13	148479
Myseq-70	NM_153812	1482,1496	1	-24.5	1	6.90615e-05	0.353	0.604962	0.663713	-5.76291	13	14	13	1	2	6	1482	1496	3UTR	PHF13	148479
Myseq-465	NM_153812	1482,1496	1	-24.5	1	6.90615e-05	0.353	0.604962	0.663713	-5.76291	13	14	13	1	2	6	1482	1496	3UTR	PHF13	148479
Myseq-252	NM_153812	1482,1496	1	-24.5	1	6.90615e-05	0.353	0.604962	0.663713	-5.76291	13	14	13	1	2	6	1482	1496	3UTR	PHF13	148479
Myseq-240	NM_001195753	1308,1339	1	-27.2	1	0.000547194	0.5	-0.00643812	-0.444616	-8.55011	17	22	10	11	6	1	1308	1339	3UTR	THAP3	90326
Myseq-116	NM_001195753	893913	1	-20.6	0.833333	0.000522205	0.309	-0.59746	-0.180829	-6.57398	17	20	10	1	5	2	893	913	3UTR	THAP3	90326
Myseq-116	NM_001195753	1276,1291	1	-19.8	1	0.000749911	0.353	0.285681	-0.737837	-8.09365	12	15	8	1	2	5	1276	1291	3UTR	THAP3	90326
Myseq-164	NM_001195753	893913	1	-20.6	0.833333	0.000522205	0.309	-0.59746	-0.180829	-6.57398	17	20	10	1	5	2	893	913	3UTR	THAP3	90326
Myseq-164	NM_001195753	1276,1291	1	-19.8	1	0.000749911	0.353	0.285681	-0.737837	-8.09365	12	15	8	1	2	5	1276	1291	3UTR	THAP3	90326
Myseq-550	NM_001195753	893913	1	-20.6	0.833333	0.000522205	0.309	-0.59746	-0.180829	-6.57398	17	20	10	1	5	2	893	913	3UTR	THAP3	90326
Myseq-550	NM_001195753	1276,1291	1	-19.8	1	0.000749911	0.353	0.285681	-0.737837	-8.09365	12	15	8	1	2	5	1276	1291	3UTR	THAP3	90326
Myseq-643	NM_138350	1982,2000	1	-24	0.833333	2.31238e-07	0.368	0.533973	0.400452	-8.61389	16	18	9	1	7	2	1982	2000	3UTR	THAP3	90326
Myseq-525	NM_138350	1956,2000	0.961538	-27.8	1	2.31238e-07	0.368	0.542966	0.378659	-7.30252	15	18	9	1	6	0	1956	2000	3UTR	THAP3	90326
Myseq-132	NM_138350	1891,1911	1	-27	1	3.43942e-05	0.338	-0.929618	0.162511	-5.19005	16	20	9	1	5	1	1891	1911	3UTR	THAP3	90326
bra-miR160a-5p	NM_138350	1891,1911	1	-27	1	3.43942e-05	0.338	-0.929618	0.162511	-5.19005	16	20	9	1	5	1	1891	1911	3UTR	THAP3	90326
Myseq-117	NM_138350	1891,1911	1	-27	1	3.43942e-05	0.338	-0.929618	0.162511	-5.19005	16	20	9	1	5	1	1891	1911	3UTR	THAP3	90326
Myseq-5	NM_138350	1891,1911	1	-27	1	3.43942e-05	0.338	-0.929618	0.162511	-5.19005	16	20	9	1	5	1	1891	1911	3UTR	THAP3	90326
Myseq-239	NM_138350	1891,1911	1	-27	1	3.43942e-05	0.338	-0.929618	0.162511	-5.19005	16	20	9	1	5	1	1891	1911	3UTR	THAP3	90326
Myseq-138	NM_138350	1956,2000	0.961538	-27.8	1	2.31238e-07	0.368	0.542966	0.378659	-7.30252	15	18	9	1	6	0	1956	2000	3UTR	THAP3	90326
Myseq-393	NM_138350	1975,1995	1	-23.6	0.833333	2.63136e-06	0.338	0.19674	0.485851	-8.09298	17	20	10	1	7	2	1975	1995	3UTR	THAP3	90326
Myseq-439	NM_138350	1982,2000	1	-24	0.833333	2.31238e-07	0.368	0.533973	0.400452	-8.61389	16	18	9	1	7	2	1982	2000	3UTR	THAP3	90326
Myseq-9	NM_138350	1956,2000	0.961538	-27.8	1	2.31238e-07	0.368	0.542966	0.378659	-7.30252	15	18	9	1	6	0	1956	2000	3UTR	THAP3	90326
Myseq-240	NM_001195752	1215,1246	1	-27.2	1	0.000547194	0.5	-0.00643812	-0.444616	-8.55011	17	22	10	11	6	1	1215	1246	3UTR	THAP3	90326
Myseq-116	NM_001195752	800820	1	-20.6	0.833333	0.000522205	0.309	-0.59746	-0.180829	-6.57398	17	20	10	1	5	2	800	820	3UTR	THAP3	90326
Myseq-116	NM_001195752	1183,1198	1	-19.8	1	0.000749911	0.353	0.285681	-0.737837	-8.09365	12	15	8	1	2	5	1183	1198	3UTR	THAP3	90326
Myseq-164	NM_001195752	800820	1	-20.6	0.833333	0.000522205	0.309	-0.59746	-0.180829	-6.57398	17	20	10	1	5	2	800	820	3UTR	THAP3	90326
Myseq-164	NM_001195752	1183,1198	1	-19.8	1	0.000749911	0.353	0.285681	-0.737837	-8.09365	12	15	8	1	2	5	1183	1198	3UTR	THAP3	90326
Myseq-550	NM_001195752	800820	1	-20.6	0.833333	0.000522205	0.309	-0.59746	-0.180829	-6.57398	17	20	10	1	5	2	800	820	3UTR	THAP3	90326
Myseq-550	NM_001195752	1183,1198	1	-19.8	1	0.000749911	0.353	0.285681	-0.737837	-8.09365	12	15	8	1	2	5	1183	1198	3UTR	THAP3	90326
Myseq-566	NM_018198	3139,3156	1	-20.2	1	1.41212e-05	0.279	3.1975	3.42675	-5.76291	13	17	9	8	2	6	3139	3156	3UTR	DNAJC11	55735
Myseq-202	NM_015215	7092,7117	1	-17.8	1	0.00414449	0.618	2.59548	2.54325	-8.42926	17	20	10	1	7	0	7092	7117	3UTR	CAMTA1	23261
Myseq-91	NM_015215	7092,7117	1	-17.8	1	0.00414449	0.618	2.59548	2.54325	-8.42926	17	20	10	1	7	0	7092	7117	3UTR	CAMTA1	23261
Myseq-189	NM_015215	7092,7117	1	-17.8	1	0.00414449	0.618	2.59548	2.54325	-8.42926	17	20	10	1	7	0	7092	7117	3UTR	CAMTA1	23261
Myseq-589	NM_015215	7092,7117	1	-17.8	1	0.00414449	0.618	2.59548	2.54325	-8.42926	17	20	10	1	7	0	7092	7117	3UTR	CAMTA1	23261
Myseq-444	NM_015215	7092,7117	1	-17.8	1	0.00414449	0.618	2.59548	2.54325	-8.42926	17	20	10	1	7	0	7092	7117	3UTR	CAMTA1	23261
Myseq-360	NM_015215	7092,7117	1	-17.8	1	0.00414449	0.618	2.59548	2.54325	-8.42926	17	20	10	1	7	0	7092	7117	3UTR	CAMTA1	23261
Myseq-571	NM_015215	7092,7117	1	-17.8	1	0.00414449	0.618	2.59548	2.54325	-8.42926	17	20	10	1	7	0	7092	7117	3UTR	CAMTA1	23261
Myseq-659	NM_015215	7092,7117	1	-17.8	1	0.00414449	0.618	2.59548	2.54325	-8.42926	17	20	10	1	7	0	7092	7117	3UTR	CAMTA1	23261
Myseq-722	NM_015215	7092,7117	1	-17.8	1	0.00414449	0.618	2.59548	2.54325	-8.42926	17	20	10	1	7	0	7092	7117	3UTR	CAMTA1	23261
Myseq-96	NM_015215	7092,7117	1	-17.8	1	0.00414449	0.618	2.59548	2.54325	-8.42926	17	20	10	1	7	0	7092	7117	3UTR	CAMTA1	23261
Myseq-253	NM_015215	7092,7117	1	-17.8	1	0.00414449	0.618	2.59548	2.54325	-8.42926	17	20	10	1	7	0	7092	7117	3UTR	CAMTA1	23261
Myseq-327	NM_015215	7092,7117	1	-17.8	1	0.00414449	0.618	2.59548	2.54325	-8.42926	17	20	10	1	7	0	7092	7117	3UTR	CAMTA1	23261
Myseq-71	NM_015215	7092,7117	1	-17.8	1	0.00414449	0.618	2.59548	2.54325	-8.42926	17	20	10	1	7	0	7092	7117	3UTR	CAMTA1	23261
Myseq-123	NM_015215	7092,7117	1	-17.8	1	0.00414449	0.618	2.59548	2.54325	-8.42926	17	20	10	1	7	0	7092	7117	3UTR	CAMTA1	23261
Myseq-409	NM_015215	7092,7117	1	-17.8	1	0.00414449	0.618	2.59548	2.54325	-8.42926	17	20	10	1	7	0	7092	7117	3UTR	CAMTA1	23261
Myseq-509	NM_015215	7092,7117	1	-17.8	1	0.00414449	0.618	2.59548	2.54325	-8.42926	17	20	10	1	7	0	7092	7117	3UTR	CAMTA1	23261
Myseq-724	NM_015215	7092,7117	1	-17.8	1	0.00414449	0.618	2.59548	2.54325	-8.42926	17	20	10	1	7	0	7092	7117	3UTR	CAMTA1	23261
Myseq-79	NM_015215	7092,7117	1	-17.8	1	0.00414449	0.618	2.59548	2.54325	-8.42926	17	20	10	1	7	0	7092	7117	3UTR	CAMTA1	23261
Myseq-186	NM_015215	7092,7117	1	-17.8	1	0.00414449	0.618	2.59548	2.54325	-8.42926	17	20	10	1	7	0	7092	7117	3UTR	CAMTA1	23261
Myseq-407	NM_015215	7092,7117	1	-17.8	1	0.00414449	0.618	2.59548	2.54325	-8.42926	17	20	10	1	7	0	7092	7117	3UTR	CAMTA1	23261
Myseq-240	NM_015215	5667,5696	1	-24.1	0.833333	0.00467946	0.544	0.753337	3.09475	-7.57093	18	29	7	22	8	3	5667	5696	3UTR	CAMTA1	23261
Myseq-367	NM_015215	7492,7510	1	-22	0.833333	1.10461e-05	0.632	1.91223	1.08651	-7.57093	17	18	17	1	8	3	7492	7510	3UTR	CAMTA1	23261
Myseq-572	NM_015215	7492,7510	1	-22	0.833333	1.10461e-05	0.632	1.91223	1.08651	-7.57093	17	18	17	1	8	3	7492	7510	3UTR	CAMTA1	23261
Myseq-122	NM_015215	7492,7510	1	-22	0.833333	1.10461e-05	0.632	1.91223	1.08651	-7.57093	17	18	17	1	8	3	7492	7510	3UTR	CAMTA1	23261
Myseq-328	NM_015215	7092,7117	1	-17.8	1	0.00414449	0.618	2.59548	2.54325	-8.42926	17	20	10	1	7	0	7092	7117	3UTR	CAMTA1	23261
Myseq-640	NM_015215	7516,7529	1	-21.4	0.5	0.0259466	0.588	0.780765	1.68677	-13.6656	12	13	12	1	6	3	7516	7529	3UTR	CAMTA1	23261
Myseq-689	NM_015215	7516,7529	1	-21.4	0.5	0.0259466	0.588	0.780765	1.68677	-13.6656	12	13	12	1	6	3	7516	7529	3UTR	CAMTA1	23261
Myseq-436	NM_015215	7516,7529	1	-21.4	0.5	0.0259466	0.588	0.780765	1.68677	-13.6656	12	13	12	1	6	3	7516	7529	3UTR	CAMTA1	23261
Myseq-437	NM_015215	7516,7529	1	-21.4	0.5	0.0259466	0.588	0.780765	1.68677	-13.6656	12	13	12	1	6	3	7516	7529	3UTR	CAMTA1	23261
Myseq-639	NM_015215	7516,7529	1	-21.4	0.5	0.0259466	0.588	0.780765	1.68677	-13.6656	12	13	12	1	6	3	7516	7529	3UTR	CAMTA1	23261
Myseq-240	NM_001242701	799846	1	-25.3	0.833333	4.01623e-05	0.471	0.225503	-0.312133	-7.12797	18	24	8	7	6	1	799	846	3UTR	CAMTA1	23261
Myseq-240	NM_001242701	709728	1	-20.9	1	3.85519e-05	0.397	-0.0708115	0.0386153	-6.19951	16	19	12	1	5	1	709	728	3UTR	CAMTA1	23261
Myseq-367	NM_001242701	518543	1	-18.8	0.833333	0.00106904	0.441	1.09352	0.851714	-9.88195	12	16	8	7	0	7	518	543	3UTR	CAMTA1	23261
Myseq-572	NM_001242701	518543	1	-18.8	0.833333	0.00106904	0.441	1.09352	0.851714	-9.88195	12	16	8	7	0	7	518	543	3UTR	CAMTA1	23261
Myseq-122	NM_001242701	518543	1	-18.8	0.833333	0.00106904	0.441	1.09352	0.851714	-9.88195	12	16	8	7	0	7	518	543	3UTR	CAMTA1	23261
Myseq-410	NM_001349615	2679,2696	1	-20.3	0.333333	0.0513326	0.691	2.67314	1.68166	-15.9792	15	17	13	4	8	6	2679	2696	3UTR	CAMTA1	23261
Myseq-240	NM_001349615	2586,2615	1	-24.1	0.833333	0.00467946	0.544	2.14337	2.52642	-7.57093	18	29	7	22	8	3	2586	2615	3UTR	CAMTA1	23261
bra-miR398-5p	NM_001349615	2679,2696	1	-19.9	0.333333	0.0513326	0.691	2.67314	1.68166	-15.9792	15	17	13	4	8	6	2679	2696	3UTR	CAMTA1	23261
Myseq-6	NM_001349615	4059,4076	1	-21	0.666667	0.00174128	0.544	1.16991	1.71848	-8.4155	15	17	13	4	7	3	4059	4076	3UTR	CAMTA1	23261
Myseq-134	NM_001349615	4059,4076	1	-21	0.666667	0.00174128	0.544	1.16991	1.71848	-8.4155	15	17	13	4	7	3	4059	4076	3UTR	CAMTA1	23261
Myseq-640	NM_001349615	4428,4448	1	-21.4	0.5	0.0259466	0.588	1.97046	1.69675	-13.6656	12	14	12	1	6	3	4428	4448	3UTR	CAMTA1	23261
Myseq-689	NM_001349615	4428,4448	1	-21.4	0.5	0.0259466	0.588	1.97046	1.69675	-13.6656	12	14	12	1	6	3	4428	4448	3UTR	CAMTA1	23261
Myseq-436	NM_001349615	4428,4448	1	-21.4	0.5	0.0259466	0.588	1.97046	1.69675	-13.6656	12	14	12	1	6	3	4428	4448	3UTR	CAMTA1	23261
Myseq-437	NM_001349615	4428,4448	1	-21.4	0.5	0.0259466	0.588	1.97046	1.69675	-13.6656	12	14	12	1	6	3	4428	4448	3UTR	CAMTA1	23261
Myseq-639	NM_001349615	4428,4448	1	-21.4	0.5	0.0259466	0.588	1.97046	1.69675	-13.6656	12	14	12	1	6	3	4428	4448	3UTR	CAMTA1	23261
Myseq-393	NM_001349615	3140,3162	0.974359	-24.6	1	0.00106532	0.676	3.72612	5.00542	-4.99396	19	22	8	10	6	2	3140	3162	3UTR	CAMTA1	23261
Myseq-417	NM_004781	1166,1189	1	-21.4	0.5	0.00166318	0.574	0.477439	0.229803	-14.5224	13	16	10	1	6	3	1166	1189	3UTR	VAMP3	9341
Myseq-525	NM_004781	1166,1189	1	-20.5	0.5	0.00166318	0.574	0.590861	0.197666	-14.5224	12	15	10	1	5	2	1166	1189	3UTR	VAMP3	9341
Myseq-396	NM_004781	1296,1317	0.961538	-19.2	1	0.00826673	0.588	0.382921	-0.505545	-10.3754	15	21	7	1	5	2	1296	1317	3UTR	VAMP3	9341
Myseq-741	NM_004781	1296,1317	0.961538	-19.2	1	0.00826673	0.588	0.382921	-0.505545	-10.3754	15	21	7	1	5	2	1296	1317	3UTR	VAMP3	9341
Myseq-483	NM_004781	401419	1	-18.4	0.666667	0.012161	0.559	1.27284	1.46747	-9.54656	16	18	13	5	7	3	401	419	3UTR	VAMP3	9341
Myseq-53	NM_004781	401419	1	-18.4	0.666667	0.012161	0.559	1.27284	1.46747	-9.54656	16	18	13	5	7	3	401	419	3UTR	VAMP3	9341
Myseq-429	NM_004781	401419	1	-18.4	0.666667	0.012161	0.559	1.27284	1.46747	-9.54656	16	18	13	5	7	3	401	419	3UTR	VAMP3	9341
Myseq-132	NM_004781	2025,2047	1	-23.7	1	2.40706e-06	0.426	0.0265745	0.0678818	-4.02637	16	22	8	14	4	3	2025	2047	3UTR	VAMP3	9341
Myseq-420	NM_004781	533586	1	-21.8	1	0.0293669	0.559	1.62765	0.812476	-3.93757	18	32	9	22	5	3	533	586	3UTR	VAMP3	9341
bra-miR160a-5p	NM_004781	2025,2047	1	-23.7	1	2.40706e-06	0.426	0.0265745	0.0678818	-4.02637	16	22	8	14	4	3	2025	2047	3UTR	VAMP3	9341
Myseq-117	NM_004781	2025,2047	1	-23.7	1	2.40706e-06	0.426	0.0265745	0.0678818	-4.02637	16	22	8	14	4	3	2025	2047	3UTR	VAMP3	9341
Myseq-5	NM_004781	2025,2047	1	-23.7	1	2.40706e-06	0.426	0.0265745	0.0678818	-4.02637	16	22	8	14	4	3	2025	2047	3UTR	VAMP3	9341
Myseq-239	NM_004781	2025,2047	1	-23.7	1	2.40706e-06	0.426	0.0265745	0.0678818	-4.02637	16	22	8	14	4	3	2025	2047	3UTR	VAMP3	9341
Myseq-138	NM_004781	1166,1189	1	-20.5	0.5	0.00166318	0.574	0.590861	0.197666	-14.5224	12	15	10	1	5	2	1166	1189	3UTR	VAMP3	9341
Myseq-166	NM_004781	1166,1189	1	-21.4	0.5	0.00166318	0.574	0.477439	0.229803	-14.5224	13	16	10	1	6	3	1166	1189	3UTR	VAMP3	9341
Myseq-118	NM_004781	1166,1189	1	-21.4	0.5	0.00166318	0.574	0.477439	0.229803	-14.5224	13	16	10	1	6	3	1166	1189	3UTR	VAMP3	9341
Myseq-694	NM_004781	1296,1317	0.961538	-19.2	1	0.00826673	0.588	0.382921	-0.505545	-10.3754	15	21	7	1	5	2	1296	1317	3UTR	VAMP3	9341
Myseq-170	NM_004781	1166,1189	1	-21.4	0.5	0.00166318	0.574	0.477439	0.229803	-14.5224	13	16	10	1	6	3	1166	1189	3UTR	VAMP3	9341
Myseq-9	NM_004781	1166,1189	1	-20.5	0.5	0.00166318	0.574	0.590861	0.197666	-14.5224	12	15	10	1	5	2	1166	1189	3UTR	VAMP3	9341
Myseq-396	XM_024450585	4451,4470	1	-22.3	0.833333	0.000124776	0.559	0	0	-12.1339	16	19	7	1	7	2	4451	4470	3UTR	PER3	8863
Myseq-741	XM_024450585	4451,4470	1	-22.3	0.833333	0.000124776	0.559	0	0	-12.1339	16	19	7	1	7	2	4451	4470	3UTR	PER3	8863
Myseq-131	XM_024450585	4432,4450	1	-20.7	0.666667	2.30765e-05	0.544	0	0	-11.1389	15	18	9	1	6	2	4432	4450	3UTR	PER3	8863
Myseq-329	XM_024450585	4432,4450	1	-20.7	0.666667	2.30765e-05	0.544	0	0	-11.1389	15	18	9	1	6	2	4432	4450	3UTR	PER3	8863
Myseq-17	XM_024450585	5347,5384	1	-18.9	1	0.0161459	0.662	0	0	-5.61866	16	37	9	20	4	3	5347	5384	3UTR	PER3	8863
Myseq-694	XM_024450585	4451,4470	1	-22.3	0.833333	0.000124776	0.559	0	0	-12.1339	16	19	7	1	7	2	4451	4470	3UTR	PER3	8863
Myseq-483	NM_001289862	4643,4664	1	-25.9	1	0.011346	0.691	0.101486	-0.00258777	-4.957	18	21	11	1	7	1	4643	4664	3UTR	PER3	8863
Myseq-53	NM_001289862	4643,4664	1	-25.9	1	0.011346	0.691	0.101486	-0.00258777	-4.957	18	21	11	1	7	1	4643	4664	3UTR	PER3	8863
Myseq-429	NM_001289862	4643,4664	1	-25.9	1	0.011346	0.691	0.101486	-0.00258777	-4.957	18	21	11	1	7	1	4643	4664	3UTR	PER3	8863
Myseq-483	NM_001289861	4586,4607	1	-25.9	1	0.011346	0.691	0.101486	-0.00258777	-4.957	18	21	11	1	7	1	4586	4607	3UTR	PER3	8863
Myseq-53	NM_001289861	4586,4607	1	-25.9	1	0.011346	0.691	0.101486	-0.00258777	-4.957	18	21	11	1	7	1	4586	4607	3UTR	PER3	8863
Myseq-429	NM_001289861	4586,4607	1	-25.9	1	0.011346	0.691	0.101486	-0.00258777	-4.957	18	21	11	1	7	1	4586	4607	3UTR	PER3	8863
Myseq-483	NM_016831	4616,4637	1	-25.9	1	0.011346	0.691	0.101486	-0.00258777	-4.957	18	21	11	1	7	1	4616	4637	3UTR	PER3	8863
Myseq-53	NM_016831	4616,4637	1	-25.9	1	0.011346	0.691	0.101486	-0.00258777	-4.957	18	21	11	1	7	1	4616	4637	3UTR	PER3	8863
Myseq-429	NM_016831	4616,4637	1	-25.9	1	0.011346	0.691	0.101486	-0.00258777	-4.957	18	21	11	1	7	1	4616	4637	3UTR	PER3	8863
Myseq-546	XM_017000117	727740	1	-21	0.5	0.00106654	0.574	0	0	-16.7801	12	13	12	1	5	2	727	740	3UTR	UTS2	10911
Myseq-330	XM_017000117	727740	1	-21	0.5	0.00106654	0.574	0	0	-16.7801	12	13	12	1	5	2	727	740	3UTR	UTS2	10911
Myseq-62	XM_017000117	727740	1	-21	0.5	0.00106654	0.574	0	0	-16.7801	12	13	12	1	5	2	727	740	3UTR	UTS2	10911
Myseq-167	XM_017000117	727740	1	-21	0.5	0.00106654	0.574	0	0	-16.7801	12	13	12	1	5	2	727	740	3UTR	UTS2	10911
Myseq-616	XM_017000117	727740	1	-21	0.5	0.00106654	0.574	0	0	-16.7801	12	13	12	1	5	2	727	740	3UTR	UTS2	10911
Myseq-526	XM_017000117	727740	1	-21	0.5	0.00106654	0.574	0	0	-16.7801	12	13	12	1	5	2	727	740	3UTR	UTS2	10911
Myseq-396	XM_017000117	727740	1	-22.2	0.5	0.00106654	0.574	0	0	-16.547	12	13	12	1	5	2	727	740	3UTR	UTS2	10911
Myseq-741	XM_017000117	727740	1	-22.2	0.5	0.00106654	0.574	0	0	-16.547	12	13	12	1	5	2	727	740	3UTR	UTS2	10911
Myseq-641	XM_017000117	837883	1	-19.3	1	0.000439475	0.559	0	0	-6.54929	15	20	11	1	4	2	837	883	3UTR	UTS2	10911
Myseq-458	XM_017000117	727741	1	-18.6	0.333333	0.00121631	0.574	0	0	-16.7147	12	14	8	1	7	5	727	741	3UTR	UTS2	10911
Myseq-17	XM_017000117	851888	1	-17.1	1	0.000367203	0.544	0	0	-8.02485	10	13	7	1	0	6	851	888	3UTR	UTS2	10911
Myseq-352	XM_017000117	837883	1	-19.3	1	0.000439475	0.559	0	0	-6.54929	15	20	11	1	4	2	837	883	3UTR	UTS2	10911
Myseq-694	XM_017000117	727740	1	-22.2	0.5	0.00106654	0.574	0	0	-16.547	12	13	12	1	5	2	727	740	3UTR	UTS2	10911
Myseq-710	XM_017000117	727741	1	-18.6	0.333333	0.00121631	0.574	0	0	-16.7147	12	14	8	1	7	5	727	741	3UTR	UTS2	10911
Myseq-393	XM_017000117	760787	1	-23.8	0.833333	0.0034971	0.529	0	0	-6.89184	19	27	13	14	7	1	760	787	3UTR	UTS2	10911
Myseq-418	XM_017000117	727740	1	-21	0.5	0.00106654	0.574	0	0	-16.7801	12	13	12	1	5	2	727	740	3UTR	UTS2	10911
Myseq-202	NM_001561	2123,2148	1	-21.2	1	0.0025379	0.485	-0.148818	-0.141436	-4.957	19	21	19	1	8	2	2123	2148	3UTR	TNFRSF9	3604
Myseq-91	NM_001561	2123,2148	1	-21.2	1	0.0025379	0.485	-0.148818	-0.141436	-4.957	19	21	19	1	8	2	2123	2148	3UTR	TNFRSF9	3604
Myseq-189	NM_001561	2123,2148	1	-21.2	1	0.0025379	0.485	-0.148818	-0.141436	-4.957	19	21	19	1	8	2	2123	2148	3UTR	TNFRSF9	3604
Myseq-589	NM_001561	2123,2148	1	-21.2	1	0.0025379	0.485	-0.148818	-0.141436	-4.957	19	21	19	1	8	2	2123	2148	3UTR	TNFRSF9	3604
Myseq-444	NM_001561	2123,2148	1	-21.2	1	0.0025379	0.485	-0.148818	-0.141436	-4.957	19	21	19	1	8	2	2123	2148	3UTR	TNFRSF9	3604
Myseq-360	NM_001561	2123,2148	1	-21.2	1	0.0025379	0.485	-0.148818	-0.141436	-4.957	19	21	19	1	8	2	2123	2148	3UTR	TNFRSF9	3604
Myseq-571	NM_001561	2123,2148	1	-21.2	1	0.0025379	0.485	-0.148818	-0.141436	-4.957	19	21	19	1	8	2	2123	2148	3UTR	TNFRSF9	3604
Myseq-659	NM_001561	2123,2148	1	-21.2	1	0.0025379	0.485	-0.148818	-0.141436	-4.957	19	21	19	1	8	2	2123	2148	3UTR	TNFRSF9	3604
Myseq-722	NM_001561	2123,2148	1	-21.2	1	0.0025379	0.485	-0.148818	-0.141436	-4.957	19	21	19	1	8	2	2123	2148	3UTR	TNFRSF9	3604
Myseq-96	NM_001561	2123,2148	1	-21.2	1	0.0025379	0.485	-0.148818	-0.141436	-4.957	19	21	19	1	8	2	2123	2148	3UTR	TNFRSF9	3604
Myseq-253	NM_001561	2123,2148	1	-21.2	1	0.0025379	0.485	-0.148818	-0.141436	-4.957	19	21	19	1	8	2	2123	2148	3UTR	TNFRSF9	3604
Myseq-327	NM_001561	2123,2148	1	-21.2	1	0.0025379	0.485	-0.148818	-0.141436	-4.957	19	21	19	1	8	2	2123	2148	3UTR	TNFRSF9	3604
Myseq-643	NM_001561	1929,1948	1	-20.5	0.666667	0.00423294	0.632	-0.181863	0.0567503	-9.69585	14	19	9	10	4	1	1929	1948	3UTR	TNFRSF9	3604
Myseq-71	NM_001561	2123,2148	1	-21.2	1	0.0025379	0.485	-0.148818	-0.141436	-4.957	19	21	19	1	8	2	2123	2148	3UTR	TNFRSF9	3604
Myseq-123	NM_001561	2123,2148	1	-21.2	1	0.0025379	0.485	-0.148818	-0.141436	-4.957	19	21	19	1	8	2	2123	2148	3UTR	TNFRSF9	3604
Myseq-409	NM_001561	2123,2148	1	-21.2	1	0.0025379	0.485	-0.148818	-0.141436	-4.957	19	21	19	1	8	2	2123	2148	3UTR	TNFRSF9	3604
Myseq-509	NM_001561	2123,2148	1	-21.2	1	0.0025379	0.485	-0.148818	-0.141436	-4.957	19	21	19	1	8	2	2123	2148	3UTR	TNFRSF9	3604
Myseq-724	NM_001561	2123,2148	1	-21.2	1	0.0025379	0.485	-0.148818	-0.141436	-4.957	19	21	19	1	8	2	2123	2148	3UTR	TNFRSF9	3604
Myseq-79	NM_001561	2123,2148	1	-21.2	1	0.0025379	0.485	-0.148818	-0.141436	-4.957	19	21	19	1	8	2	2123	2148	3UTR	TNFRSF9	3604
Myseq-186	NM_001561	2123,2148	1	-21.2	1	0.0025379	0.485	-0.148818	-0.141436	-4.957	19	21	19	1	8	2	2123	2148	3UTR	TNFRSF9	3604
Myseq-407	NM_001561	2123,2148	1	-21.2	1	0.0025379	0.485	-0.148818	-0.141436	-4.957	19	21	19	1	8	2	2123	2148	3UTR	TNFRSF9	3604
Myseq-417	NM_001561	1287,1319	1	-22.8	1	0.00135631	0.426	-0.228686	-0.0454984	-4.957	18	32	8	24	8	2	1287	1319	3UTR	TNFRSF9	3604
Myseq-417	NM_001561	1929,1947	1	-20.2	0.5	0.00317682	0.618	-0.181863	0.0567503	-11.5013	13	18	9	9	4	1	1929	1947	3UTR	TNFRSF9	3604
Myseq-525	NM_001561	1287,1319	1	-24.5	1	0.00135631	0.426	-0.228686	-0.0454984	-4.957	18	32	8	24	8	2	1287	1319	3UTR	TNFRSF9	3604
Myseq-525	NM_001561	1929,1947	1	-20.2	0.5	0.00317682	0.618	-0.181863	0.0567503	-11.5013	13	18	9	9	4	1	1929	1947	3UTR	TNFRSF9	3604
Myseq-566	NM_001561	2060,2075	1	-19	0.833333	0.00580866	0.471	0.114004	-0.145501	-9.56239	13	15	8	1	5	2	2060	2075	3UTR	TNFRSF9	3604
Myseq-240	NM_001561	2562,2579	1	-22.5	1	5.64755e-05	0.412	-0.0734538	0.0099987	-11.3749	16	17	16	1	6	1	2562	2579	3UTR	TNFRSF9	3604
Myseq-125	NM_001561	3390,3414	1	-23.3	0.5	0.00139461	0.412	-0.290533	0.0243446	-13.2226	17	24	9	8	7	2	3390	3414	3UTR	TNFRSF9	3604
Myseq-423	NM_001561	3390,3414	1	-23.3	0.5	0.00139461	0.412	-0.290533	0.0243446	-13.2226	17	24	9	8	7	2	3390	3414	3UTR	TNFRSF9	3604
Myseq-116	NM_001561	3239,3257	1	-21.8	1	3.61291e-05	0.382	-0.144737	-0.0582733	-9.03925	16	18	9	1	6	0	3239	3257	3UTR	TNFRSF9	3604
Myseq-164	NM_001561	3239,3257	1	-21.8	1	3.61291e-05	0.382	-0.144737	-0.0582733	-9.03925	16	18	9	1	6	0	3239	3257	3UTR	TNFRSF9	3604
Myseq-550	NM_001561	3239,3257	1	-21.8	1	3.61291e-05	0.382	-0.144737	-0.0582733	-9.03925	16	18	9	1	6	0	3239	3257	3UTR	TNFRSF9	3604
Myseq-216	NM_001561	1933,1957	1	-22.2	1	0.020459	0.691	-0.157987	0.0892731	-7.3076	18	24	7	10	7	0	1933	1957	3UTR	TNFRSF9	3604
Myseq-28	NM_001561	2679,2699	0.961538	-19.7	0.833333	0.0523472	0.515	0.620238	0.0389643	-8.70704	16	20	11	9	7	2	2679	2699	3UTR	TNFRSF9	3604
Myseq-494	NM_001561	2679,2699	0.961538	-19.7	0.833333	0.0523472	0.515	0.620238	0.0389643	-8.70704	16	20	11	9	7	2	2679	2699	3UTR	TNFRSF9	3604
Myseq-131	NM_001561	3571,3593	1	-21.8	1	0.000496389	0.529	0.126604	0.0656531	-7.28438	18	22	10	7	6	2	3571	3593	3UTR	TNFRSF9	3604
Myseq-329	NM_001561	3571,3593	1	-21.8	1	0.000496389	0.529	0.126604	0.0656531	-7.28438	18	22	10	7	6	2	3571	3593	3UTR	TNFRSF9	3604
Myseq-55	NM_001561	4671,4691	1	-16.6	0.666667	0.000220131	0.426	-0.336718	0.0358629	-12.914	11	15	8	6	0	6	4671	4691	3UTR	TNFRSF9	3604
Myseq-641	NM_001561	1398,1422	1	-20.5	1	0.0308289	0.544	-0.0734059	-0.0894771	-4.957	18	24	9	10	6	0	1398	1422	3UTR	TNFRSF9	3604
Myseq-328	NM_001561	2123,2148	1	-21.2	1	0.0025379	0.485	-0.148818	-0.141436	-4.957	19	21	19	1	8	2	2123	2148	3UTR	TNFRSF9	3604
Myseq-30	NM_001561	4579,4594	1	-18.2	0.333333	6.07394e-05	0.559	-0.256828	0.0344104	-18.9134	13	15	8	7	8	6	4579	4594	3UTR	TNFRSF9	3604
Myseq-138	NM_001561	1287,1319	1	-24.5	1	0.00135631	0.426	-0.228686	-0.0454984	-4.957	18	32	8	24	8	2	1287	1319	3UTR	TNFRSF9	3604
Myseq-138	NM_001561	1929,1947	1	-20.2	0.5	0.00317682	0.618	-0.181863	0.0567503	-11.5013	13	18	9	9	4	1	1929	1947	3UTR	TNFRSF9	3604
Myseq-166	NM_001561	1287,1319	1	-22.8	1	0.00135631	0.426	-0.228686	-0.0454984	-4.957	18	32	8	24	8	2	1287	1319	3UTR	TNFRSF9	3604
Myseq-166	NM_001561	1929,1947	1	-20.2	0.5	0.00317682	0.618	-0.181863	0.0567503	-11.5013	13	18	9	9	4	1	1929	1947	3UTR	TNFRSF9	3604
Myseq-118	NM_001561	1287,1319	1	-22.8	1	0.00135631	0.426	-0.228686	-0.0454984	-4.957	18	32	8	24	8	2	1287	1319	3UTR	TNFRSF9	3604
Myseq-118	NM_001561	1929,1947	1	-20.2	0.5	0.00317682	0.618	-0.181863	0.0567503	-11.5013	13	18	9	9	4	1	1929	1947	3UTR	TNFRSF9	3604
Myseq-352	NM_001561	1398,1422	1	-20.5	1	0.0308289	0.544	-0.0734059	-0.0894771	-4.957	18	24	9	10	6	0	1398	1422	3UTR	TNFRSF9	3604
Myseq-393	NM_001561	2426,2453	1	-23	1	0.032652	0.441	-0.0147318	0.0389644	-8.59673	19	27	9	18	8	1	2426	2453	3UTR	TNFRSF9	3604
Myseq-196	NM_001561	3600,3635	1	-23.8	0.833333	2.39747e-06	0.471	-0.0637407	0.0632232	-6.35195	17	23	10	4	4	3	3600	3635	3UTR	TNFRSF9	3604
Myseq-170	NM_001561	1287,1319	1	-22.8	1	0.00135631	0.426	-0.228686	-0.0454984	-4.957	18	32	8	24	8	2	1287	1319	3UTR	TNFRSF9	3604
Myseq-170	NM_001561	1929,1947	1	-20.2	0.5	0.00317682	0.618	-0.181863	0.0567503	-11.5013	13	18	9	9	4	1	1929	1947	3UTR	TNFRSF9	3604
Myseq-474	NM_001561	1893,1914	1	-27.3	0.666667	0.0895854	0.529	-0.267277	0.0913058	-12.3764	17	21	11	10	7	3	1893	1914	3UTR	TNFRSF9	3604
Myseq-587	NM_001561	4851,4866	1	-17.8	1	7.02925e-05	0.397	-0.579504	-0.340422	-5.61866	12	15	7	1	0	7	4851	4866	3UTR	TNFRSF9	3604
Myseq-439	NM_001561	1929,1948	1	-20.5	0.666667	0.00423294	0.632	-0.181863	0.0567503	-9.69585	14	19	9	10	4	1	1929	1948	3UTR	TNFRSF9	3604
Myseq-9	NM_001561	1287,1319	1	-24.5	1	0.00135631	0.426	-0.228686	-0.0454984	-4.957	18	32	8	24	8	2	1287	1319	3UTR	TNFRSF9	3604
Myseq-9	NM_001561	1929,1947	1	-20.2	0.5	0.00317682	0.618	-0.181863	0.0567503	-11.5013	13	18	9	9	4	1	1929	1947	3UTR	TNFRSF9	3604
Myseq-278	XM_011541386	3175,3192	1	-18.4	0.833333	0.00708037	0.647	0	0	-9.86134	15	17	8	1	7	2	3175	3192	3UTR	TNFRSF9	3604
Myseq-68	XM_011541386	3175,3192	1	-18.4	0.833333	0.00708037	0.647	0	0	-9.86134	15	17	8	1	7	2	3175	3192	3UTR	TNFRSF9	3604
Myseq-106	XM_011541386	3175,3192	1	-18.4	0.833333	0.00708037	0.647	0	0	-9.86134	15	17	8	1	7	2	3175	3192	3UTR	TNFRSF9	3604
Myseq-333	XM_011541386	3175,3192	1	-18.4	0.833333	0.00708037	0.647	0	0	-9.86134	15	17	8	1	7	2	3175	3192	3UTR	TNFRSF9	3604
Myseq-528	XM_011541386	3175,3192	1	-18.4	0.833333	0.00708037	0.647	0	0	-9.86134	15	17	8	1	7	2	3175	3192	3UTR	TNFRSF9	3604
Myseq-224	XM_011541386	3175,3192	1	-18.4	0.833333	0.00708037	0.647	0	0	-9.86134	15	17	8	1	7	2	3175	3192	3UTR	TNFRSF9	3604
Myseq-226	XM_011541386	3175,3192	1	-18.4	0.833333	0.00708037	0.647	0	0	-9.86134	15	17	8	1	7	2	3175	3192	3UTR	TNFRSF9	3604
bra-miR156g-5p	XM_011541386	3175,3192	1	-18.4	0.833333	0.00708037	0.647	0	0	-9.86134	15	17	8	1	7	2	3175	3192	3UTR	TNFRSF9	3604
Myseq-511	XM_011541386	3175,3192	1	-18.4	0.833333	0.00708037	0.647	0	0	-9.86134	15	17	8	1	7	2	3175	3192	3UTR	TNFRSF9	3604
Myseq-342	XM_011541386	3175,3192	1	-18.4	0.833333	0.00708037	0.647	0	0	-9.86134	15	17	8	1	7	2	3175	3192	3UTR	TNFRSF9	3604
Myseq-143	XM_011541386	3175,3192	1	-18.4	0.833333	0.00708037	0.647	0	0	-9.86134	15	17	8	1	7	2	3175	3192	3UTR	TNFRSF9	3604
Myseq-671	XM_011541386	3175,3192	1	-18.4	0.833333	0.00708037	0.647	0	0	-9.86134	15	17	8	1	7	2	3175	3192	3UTR	TNFRSF9	3604
Myseq-643	XM_011541386	1944,1963	1	-20.5	0.666667	0.00423294	0.632	0	0	-9.69585	14	19	9	10	4	1	1944	1963	3UTR	TNFRSF9	3604
Myseq-417	XM_011541386	1302,1334	1	-22.8	1	0.00135631	0.426	0	0	-4.957	18	32	8	24	8	2	1302	1334	3UTR	TNFRSF9	3604
Myseq-417	XM_011541386	1944,1962	1	-20.2	0.5	0.00317682	0.618	0	0	-11.5013	13	18	9	9	4	1	1944	1962	3UTR	TNFRSF9	3604
Myseq-525	XM_011541386	1302,1334	1	-24.5	1	0.00135631	0.426	0	0	-4.957	18	32	8	24	8	2	1302	1334	3UTR	TNFRSF9	3604
Myseq-525	XM_011541386	1944,1962	1	-20.2	0.5	0.00317682	0.618	0	0	-11.5013	13	18	9	9	4	1	1944	1962	3UTR	TNFRSF9	3604
Myseq-240	XM_011541386	2577,2594	1	-22.5	1	5.64755e-05	0.412	0	0	-11.3749	16	17	16	1	6	1	2577	2594	3UTR	TNFRSF9	3604
Myseq-103	XM_011541386	3052,3067	0.961538	-19.6	0.833333	0.000602442	0.559	0	0	-10.131	13	15	11	4	3	4	3052	3067	3UTR	TNFRSF9	3604
Myseq-125	XM_011541386	3793,3824	1	-23.9	0.5	6.02357e-06	0.456	0	0	-13.2226	15	22	9	8	5	0	3793	3824	3UTR	TNFRSF9	3604
Myseq-125	XM_011541386	3405,3429	1	-23.3	0.5	0.00139461	0.412	0	0	-13.2226	17	24	9	8	7	2	3405	3429	3UTR	TNFRSF9	3604
Myseq-423	XM_011541386	3793,3824	1	-23.9	0.5	6.02357e-06	0.456	0	0	-13.2226	15	22	9	8	5	0	3793	3824	3UTR	TNFRSF9	3604
Myseq-423	XM_011541386	3405,3429	1	-23.3	0.5	0.00139461	0.412	0	0	-13.2226	17	24	9	8	7	2	3405	3429	3UTR	TNFRSF9	3604
Myseq-216	XM_011541386	1948,1972	1	-22.2	1	0.020459	0.691	0	0	-7.3076	18	24	7	10	7	0	1948	1972	3UTR	TNFRSF9	3604
Myseq-6	XM_011541386	5755,5804	1	-19.9	1	0.000241825	0.515	0	0	-4.02637	14	18	7	10	3	4	5755	5804	3UTR	TNFRSF9	3604
Myseq-134	XM_011541386	5755,5804	1	-19.9	1	0.000241825	0.515	0	0	-4.02637	14	18	7	10	3	4	5755	5804	3UTR	TNFRSF9	3604
Myseq-28	XM_011541386	2694,2714	1	-19.7	0.833333	0.0523472	0.515	0	0	-8.70704	16	20	11	9	7	2	2694	2714	3UTR	TNFRSF9	3604
Myseq-494	XM_011541386	2694,2714	1	-19.7	0.833333	0.0523472	0.515	0	0	-8.70704	16	20	11	9	7	2	2694	2714	3UTR	TNFRSF9	3604
Myseq-420	XM_011541386	4798,4818	1	-23.9	0.666667	1.71092e-05	0.485	0	0	-13.1258	15	20	10	10	7	2	4798	4818	3UTR	TNFRSF9	3604
Myseq-641	XM_011541386	1413,1437	1	-20.5	1	0.0308289	0.544	0	0	-4.957	18	24	9	10	6	0	1413	1437	3UTR	TNFRSF9	3604
Myseq-30	XM_011541386	4594,4609	1	-18.2	0.333333	6.07394e-05	0.559	0	0	-18.9134	13	15	8	7	8	6	4594	4609	3UTR	TNFRSF9	3604
Myseq-225	XM_011541386	3175,3192	1	-18.4	0.833333	0.00708037	0.647	0	0	-9.86134	15	17	8	1	7	2	3175	3192	3UTR	TNFRSF9	3604
Myseq-138	XM_011541386	1302,1334	1	-24.5	1	0.00135631	0.426	0	0	-4.957	18	32	8	24	8	2	1302	1334	3UTR	TNFRSF9	3604
Myseq-138	XM_011541386	1944,1962	1	-20.2	0.5	0.00317682	0.618	0	0	-11.5013	13	18	9	9	4	1	1944	1962	3UTR	TNFRSF9	3604
Myseq-166	XM_011541386	1302,1334	1	-22.8	1	0.00135631	0.426	0	0	-4.957	18	32	8	24	8	2	1302	1334	3UTR	TNFRSF9	3604
Myseq-166	XM_011541386	1944,1962	1	-20.2	0.5	0.00317682	0.618	0	0	-11.5013	13	18	9	9	4	1	1944	1962	3UTR	TNFRSF9	3604
Myseq-568	XM_011541386	5873,5890	1	-17.9	1	0.00285406	0.397	0	0	-7.3076	16	17	16	1	3	4	5873	5890	3UTR	TNFRSF9	3604
Myseq-188	XM_011541386	5873,5890	1	-17.9	1	0.00285406	0.397	0	0	-7.3076	16	17	16	1	3	4	5873	5890	3UTR	TNFRSF9	3604
Myseq-118	XM_011541386	1302,1334	1	-22.8	1	0.00135631	0.426	0	0	-4.957	18	32	8	24	8	2	1302	1334	3UTR	TNFRSF9	3604
Myseq-118	XM_011541386	1944,1962	1	-20.2	0.5	0.00317682	0.618	0	0	-11.5013	13	18	9	9	4	1	1944	1962	3UTR	TNFRSF9	3604
Myseq-352	XM_011541386	1413,1437	1	-20.5	1	0.0308289	0.544	0	0	-4.957	18	24	9	10	6	0	1413	1437	3UTR	TNFRSF9	3604
Myseq-529	XM_011541386	3175,3192	1	-18.4	0.833333	0.00708037	0.647	0	0	-9.86134	15	17	8	1	7	2	3175	3192	3UTR	TNFRSF9	3604
Myseq-393	XM_011541386	2441,2468	1	-23	1	0.032652	0.441	0	0	-8.59673	19	27	9	18	8	1	2441	2468	3UTR	TNFRSF9	3604
Myseq-196	XM_011541386	4806,4841	1	-22.8	0.833333	1.52123e-05	0.397	0	0	-6.9696	18	28	6	21	4	3	4806	4841	3UTR	TNFRSF9	3604
Myseq-650	XM_011541386	3623,3642	1	-20.4	1	3.06861e-05	0.441	0	0	-12.2551	15	19	10	1	5	3	3623	3642	3UTR	TNFRSF9	3604
Myseq-332	XM_011541386	3175,3192	1	-18.4	0.833333	0.00708037	0.647	0	0	-9.86134	15	17	8	1	7	2	3175	3192	3UTR	TNFRSF9	3604
Myseq-170	XM_011541386	1302,1334	1	-22.8	1	0.00135631	0.426	0	0	-4.957	18	32	8	24	8	2	1302	1334	3UTR	TNFRSF9	3604
Myseq-170	XM_011541386	1944,1962	1	-20.2	0.5	0.00317682	0.618	0	0	-11.5013	13	18	9	9	4	1	1944	1962	3UTR	TNFRSF9	3604
Myseq-474	XM_011541386	1908,1929	1	-27.3	0.666667	0.0895854	0.529	0	0	-12.3764	17	21	11	10	7	3	1908	1929	3UTR	TNFRSF9	3604
Myseq-587	XM_011541386	4866,4881	1	-17.8	1	7.02925e-05	0.397	0	0	-5.61866	12	15	7	1	0	7	4866	4881	3UTR	TNFRSF9	3604
Myseq-439	XM_011541386	1944,1963	1	-20.5	0.666667	0.00423294	0.632	0	0	-9.69585	14	19	9	10	4	1	1944	1963	3UTR	TNFRSF9	3604
Myseq-9	XM_011541386	1302,1334	1	-24.5	1	0.00135631	0.426	0	0	-4.957	18	32	8	24	8	2	1302	1334	3UTR	TNFRSF9	3604
Myseq-9	XM_011541386	1944,1962	1	-20.2	0.5	0.00317682	0.618	0	0	-11.5013	13	18	9	9	4	1	1944	1962	3UTR	TNFRSF9	3604
Myseq-156	XM_005263424	851899	1	-21.2	0.666667	0.00343886	0.588	0	0	-9.54656	15	17	15	1	4	0	851	899	3UTR	PARK7	11315
Myseq-104	XM_005263424	851899	1	-21.2	0.666667	0.00343886	0.588	0	0	-9.54656	15	17	15	1	4	0	851	899	3UTR	PARK7	11315
Myseq-125	NM_018948	1641,1667	1	-18	0.333333	0.0285197	0.559	2.36761	2.23346	-15.7996	12	18	9	1	5	3	1641	1667	3UTR	ERRFI1	54206
Myseq-423	NM_018948	1641,1667	1	-18	0.333333	0.0285197	0.559	2.36761	2.23346	-15.7996	12	18	9	1	5	3	1641	1667	3UTR	ERRFI1	54206
Myseq-28	NM_018948	1730,1770	1	-23.2	0.833333	0.0018553	0.632	4.61133	3.6535	-5.49511	17	21	12	8	5	2	1730	1770	3UTR	ERRFI1	54206
Myseq-494	NM_018948	1730,1770	1	-23.2	0.833333	0.0018553	0.632	4.61133	3.6535	-5.49511	17	21	12	8	5	2	1730	1770	3UTR	ERRFI1	54206
Myseq-412	NM_018948	2453,2469	1	-17.6	1	0.00509097	0.529	1.20825	1.90495	-7.39609	14	16	10	1	6	0	2453	2469	3UTR	ERRFI1	54206
Myseq-417	NM_001042681	6913,6943	1	-22.9	1	0.00026171	0.485	2.54281	2.2748	-5.69245	16	30	7	18	6	0	6913	6943	3UTR	RERE	473
Myseq-116	NM_001042681	6270,6285	1	-21.5	0.833333	9.46706e-06	0.5	5.48645	5.41011	-9.02511	13	15	9	6	1	6	6270	6285	3UTR	RERE	473
Myseq-164	NM_001042681	6270,6285	1	-21.5	0.833333	9.46706e-06	0.5	5.48645	5.41011	-9.02511	13	15	9	6	1	6	6270	6285	3UTR	RERE	473
Myseq-550	NM_001042681	6270,6285	1	-21.5	0.833333	9.46706e-06	0.5	5.48645	5.41011	-9.02511	13	15	9	6	1	6	6270	6285	3UTR	RERE	473
Myseq-656	NM_001042681	5318,5357	1	-18.4	1	0.00185203	0.574	4.44022	4.94412	-13.2236	13	21	10	1	3	5	5318	5357	3UTR	RERE	473
Myseq-608	NM_001042681	7768,7787	1	-17.7	0.833333	0.000253827	0.426	1.44221	0.80006	-8.02599	14	17	11	5	2	5	7768	7787	3UTR	RERE	473
Myseq-86	NM_001042681	7768,7787	1	-17.7	0.833333	0.000253827	0.426	1.44221	0.80006	-8.02599	14	17	11	5	2	5	7768	7787	3UTR	RERE	473
Myseq-704	NM_001042681	7768,7787	1	-17.7	0.833333	0.000253827	0.426	1.44221	0.80006	-8.02599	14	17	11	5	2	5	7768	7787	3UTR	RERE	473
Myseq-653	NM_001042681	7768,7787	1	-17.7	0.833333	0.000253827	0.426	1.44221	0.80006	-8.02599	14	17	11	5	2	5	7768	7787	3UTR	RERE	473
Myseq-270	NM_001042681	7768,7787	1	-17.7	0.833333	0.000253827	0.426	1.44221	0.80006	-8.02599	14	17	11	5	2	5	7768	7787	3UTR	RERE	473
Myseq-83	NM_001042681	7768,7787	1	-17.7	0.833333	0.000253827	0.426	1.44221	0.80006	-8.02599	14	17	11	5	2	5	7768	7787	3UTR	RERE	473
Myseq-95	NM_001042681	7768,7787	1	-17.7	0.833333	0.000253827	0.426	1.44221	0.80006	-8.02599	14	17	11	5	2	5	7768	7787	3UTR	RERE	473
Myseq-213	NM_001042681	7768,7787	1	-17.7	0.833333	0.000253827	0.426	1.44221	0.80006	-8.02599	14	17	11	5	2	5	7768	7787	3UTR	RERE	473
Myseq-362	NM_001042681	7768,7787	1	-17.7	0.833333	0.000253827	0.426	1.44221	0.80006	-8.02599	14	17	11	5	2	5	7768	7787	3UTR	RERE	473
Myseq-166	NM_001042681	6913,6943	1	-22.9	1	0.00026171	0.485	2.54281	2.2748	-5.69245	16	30	7	18	6	0	6913	6943	3UTR	RERE	473
Myseq-118	NM_001042681	6913,6943	1	-22.9	1	0.00026171	0.485	2.54281	2.2748	-5.69245	16	30	7	18	6	0	6913	6943	3UTR	RERE	473
Myseq-618	NM_001042681	7768,7787	1	-17.7	0.833333	0.000253827	0.426	1.44221	0.80006	-8.02599	14	17	11	5	2	5	7768	7787	3UTR	RERE	473
Myseq-640	NM_001042681	6899,6918	1	-20.9	0.666667	3.80609e-05	0.441	2.64814	2.99353	-8.52714	16	19	14	5	7	1	6899	6918	3UTR	RERE	473
Myseq-689	NM_001042681	6899,6918	1	-20.9	0.666667	3.80609e-05	0.441	2.64814	2.99353	-8.52714	16	19	14	5	7	1	6899	6918	3UTR	RERE	473
Myseq-436	NM_001042681	6899,6918	1	-20.9	0.666667	3.80609e-05	0.441	2.64814	2.99353	-8.52714	16	19	14	5	7	1	6899	6918	3UTR	RERE	473
Myseq-437	NM_001042681	6899,6918	1	-20.9	0.666667	3.80609e-05	0.441	2.64814	2.99353	-8.52714	16	19	14	5	7	1	6899	6918	3UTR	RERE	473
Myseq-361	NM_001042681	7733,7756	1	-22.6	0.666667	0.00401962	0.471	0.235288	0.953639	-9.38398	19	23	13	10	7	1	7733	7756	3UTR	RERE	473
Myseq-639	NM_001042681	6899,6918	1	-20.9	0.666667	3.80609e-05	0.441	2.64814	2.99353	-8.52714	16	19	14	5	7	1	6899	6918	3UTR	RERE	473
Myseq-620	NM_001042681	7733,7756	1	-22.6	0.666667	0.00401962	0.471	0.235288	0.953639	-9.38398	19	23	13	10	7	1	7733	7756	3UTR	RERE	473
Myseq-681	NM_001042681	7733,7756	1	-22.6	0.666667	0.00401962	0.471	0.235288	0.953639	-9.38398	19	23	13	10	7	1	7733	7756	3UTR	RERE	473
Myseq-298	NM_001042681	6923,6944	1	-27.4	0.666667	0.000255762	0.471	3.3506	2.07725	-14.1737	18	21	10	11	8	3	6923	6944	3UTR	RERE	473
Myseq-708	NM_001042681	7733,7756	1	-22.6	0.666667	0.00401962	0.471	0.235288	0.953639	-9.38398	19	23	13	10	7	1	7733	7756	3UTR	RERE	473
Myseq-170	NM_001042681	6913,6943	1	-22.9	1	0.00026171	0.485	2.54281	2.2748	-5.69245	16	30	7	18	6	0	6913	6943	3UTR	RERE	473
Myseq-491	NM_001042681	7733,7756	1	-22.6	0.666667	0.00401962	0.471	0.235288	0.953639	-9.38398	19	23	13	10	7	1	7733	7756	3UTR	RERE	473
Myseq-116	NM_012102	6455,6470	1	-21.5	0.833333	9.46706e-06	0.5	3.40577	5.74832	-9.02511	13	15	9	6	1	6	6455	6470	3UTR	RERE	473
Myseq-164	NM_012102	6455,6470	1	-21.5	0.833333	9.46706e-06	0.5	3.40577	5.74832	-9.02511	13	15	9	6	1	6	6455	6470	3UTR	RERE	473
Myseq-550	NM_012102	6455,6470	1	-21.5	0.833333	9.46706e-06	0.5	3.40577	5.74832	-9.02511	13	15	9	6	1	6	6455	6470	3UTR	RERE	473
Myseq-656	NM_012102	5503,5542	1	-18.4	1	0.00185203	0.574	5.02845	4.66963	-13.2236	13	21	10	1	3	5	5503	5542	3UTR	RERE	473
Myseq-132	NM_012102	6910,6934	0.961538	-27.4	1	9.20707e-09	0.353	3.11374	2.10172	-6.00433	15	24	8	1	4	3	6910	6934	3UTR	RERE	473
bra-miR160a-5p	NM_012102	6910,6934	0.961538	-27.4	1	9.20707e-09	0.353	3.11374	2.10172	-6.00433	15	24	8	1	4	3	6910	6934	3UTR	RERE	473
Myseq-117	NM_012102	6910,6934	0.961538	-27.4	1	9.20707e-09	0.353	3.11374	2.10172	-6.00433	15	24	8	1	4	3	6910	6934	3UTR	RERE	473
Myseq-5	NM_012102	6910,6934	0.961538	-27.4	1	9.20707e-09	0.353	3.11374	2.10172	-6.00433	15	24	8	1	4	3	6910	6934	3UTR	RERE	473
Myseq-239	NM_012102	6910,6934	0.961538	-27.4	1	9.20707e-09	0.353	3.11374	2.10172	-6.00433	15	24	8	1	4	3	6910	6934	3UTR	RERE	473
Myseq-608	NM_012102	7953,7972	1	-17.7	0.833333	0.000253827	0.426	1.44221	0.80006	-8.02599	14	17	11	5	2	5	7953	7972	3UTR	RERE	473
Myseq-86	NM_012102	7953,7972	1	-17.7	0.833333	0.000253827	0.426	1.44221	0.80006	-8.02599	14	17	11	5	2	5	7953	7972	3UTR	RERE	473
Myseq-704	NM_012102	7953,7972	1	-17.7	0.833333	0.000253827	0.426	1.44221	0.80006	-8.02599	14	17	11	5	2	5	7953	7972	3UTR	RERE	473
Myseq-653	NM_012102	7953,7972	1	-17.7	0.833333	0.000253827	0.426	1.44221	0.80006	-8.02599	14	17	11	5	2	5	7953	7972	3UTR	RERE	473
Myseq-270	NM_012102	7953,7972	1	-17.7	0.833333	0.000253827	0.426	1.44221	0.80006	-8.02599	14	17	11	5	2	5	7953	7972	3UTR	RERE	473
Myseq-83	NM_012102	7953,7972	1	-17.7	0.833333	0.000253827	0.426	1.44221	0.80006	-8.02599	14	17	11	5	2	5	7953	7972	3UTR	RERE	473
Myseq-95	NM_012102	7953,7972	1	-17.7	0.833333	0.000253827	0.426	1.44221	0.80006	-8.02599	14	17	11	5	2	5	7953	7972	3UTR	RERE	473
Myseq-213	NM_012102	7953,7972	1	-17.7	0.833333	0.000253827	0.426	1.44221	0.80006	-8.02599	14	17	11	5	2	5	7953	7972	3UTR	RERE	473
Myseq-362	NM_012102	7953,7972	1	-17.7	0.833333	0.000253827	0.426	1.44221	0.80006	-8.02599	14	17	11	5	2	5	7953	7972	3UTR	RERE	473
Myseq-618	NM_012102	7953,7972	1	-17.7	0.833333	0.000253827	0.426	1.44221	0.80006	-8.02599	14	17	11	5	2	5	7953	7972	3UTR	RERE	473
Myseq-361	NM_012102	7918,7941	1	-22.6	0.666667	0.00401962	0.471	0.235288	0.953639	-9.38398	19	23	13	10	7	1	7918	7941	3UTR	RERE	473
Myseq-620	NM_012102	7918,7941	1	-22.6	0.666667	0.00401962	0.471	0.235288	0.953639	-9.38398	19	23	13	10	7	1	7918	7941	3UTR	RERE	473
Myseq-681	NM_012102	7918,7941	1	-22.6	0.666667	0.00401962	0.471	0.235288	0.953639	-9.38398	19	23	13	10	7	1	7918	7941	3UTR	RERE	473
Myseq-298	NM_012102	7108,7129	0.969231	-27.4	0.666667	0.000255762	0.471	4.07653	5.05737	-14.1737	18	21	10	11	8	3	7108	7129	3UTR	RERE	473
Myseq-708	NM_012102	7918,7941	1	-22.6	0.666667	0.00401962	0.471	0.235288	0.953639	-9.38398	19	23	13	10	7	1	7918	7941	3UTR	RERE	473
Myseq-474	NM_012102	6977,6996	1	-21.8	1	0.0063818	0.368	3.28975	4.00386	-4.65016	14	17	12	1	1	6	6977	6996	3UTR	RERE	473
Myseq-491	NM_012102	7918,7941	1	-22.6	0.666667	0.00401962	0.471	0.235288	0.953639	-9.38398	19	23	13	10	7	1	7918	7941	3UTR	RERE	473
Myseq-116	XM_005263466	5092,5107	1	-21.5	0.833333	9.46706e-06	0.5	0	0	-9.02511	13	15	9	6	1	6	5092	5107	3UTR	RERE	473
Myseq-164	XM_005263466	5092,5107	1	-21.5	0.833333	9.46706e-06	0.5	0	0	-9.02511	13	15	9	6	1	6	5092	5107	3UTR	RERE	473
Myseq-550	XM_005263466	5092,5107	1	-21.5	0.833333	9.46706e-06	0.5	0	0	-9.02511	13	15	9	6	1	6	5092	5107	3UTR	RERE	473
Myseq-132	XM_005263466	5547,5571	0.961538	-27.4	1	9.20707e-09	0.353	0	0	-6.00433	15	24	8	1	4	3	5547	5571	3UTR	RERE	473
Myseq-420	XM_005263466	5651,5699	1	-26.1	0.833333	2.71691e-05	0.368	0	0	-7.70505	18	23	15	7	6	1	5651	5699	3UTR	RERE	473
bra-miR160a-5p	XM_005263466	5547,5571	0.961538	-27.4	1	9.20707e-09	0.353	0	0	-6.00433	15	24	8	1	4	3	5547	5571	3UTR	RERE	473
Myseq-117	XM_005263466	5547,5571	0.961538	-27.4	1	9.20707e-09	0.353	0	0	-6.00433	15	24	8	1	4	3	5547	5571	3UTR	RERE	473
Myseq-5	XM_005263466	5547,5571	0.961538	-27.4	1	9.20707e-09	0.353	0	0	-6.00433	15	24	8	1	4	3	5547	5571	3UTR	RERE	473
Myseq-239	XM_005263466	5547,5571	0.961538	-27.4	1	9.20707e-09	0.353	0	0	-6.00433	15	24	8	1	4	3	5547	5571	3UTR	RERE	473
Myseq-621	XM_005263466	6098,6123	1	-23.3	1	0.000137233	0.412	0	0	-3.79332	18	25	8	1	7	0	6098	6123	3UTR	RERE	473
Myseq-298	XM_005263466	5745,5766	1	-27.4	0.666667	0.000255762	0.471	0	0	-14.1737	18	21	10	11	8	3	5745	5766	3UTR	RERE	473
Myseq-298	XM_005263466	4160,4184	1	-24.8	1	0.00013578	0.588	0	0	-7.28438	19	24	13	7	6	2	4160	4184	3UTR	RERE	473
Myseq-474	XM_005263466	4738,4759	1	-24.1	0.833333	0.0105033	0.662	0	0	-8.05661	19	21	15	6	5	2	4738	4759	3UTR	RERE	473
Myseq-474	XM_005263466	5614,5633	1	-21.8	1	0.0063818	0.368	0	0	-4.65016	14	17	12	1	1	6	5614	5633	3UTR	RERE	473
Myseq-546	NM_001042682	4349,4371	1	-24.8	0.833333	5.33285e-06	0.382	3.82231	2.65645	-7.48304	16	22	11	1	6	1	4349	4371	3UTR	RERE	473
Myseq-330	NM_001042682	4349,4371	1	-24.8	0.833333	5.33285e-06	0.382	3.82231	2.65645	-7.48304	16	22	11	1	6	1	4349	4371	3UTR	RERE	473
Myseq-62	NM_001042682	4349,4371	1	-24.8	0.833333	5.33285e-06	0.382	3.82231	2.65645	-7.48304	16	22	11	1	6	1	4349	4371	3UTR	RERE	473
Myseq-167	NM_001042682	4349,4371	1	-24.8	0.833333	5.33285e-06	0.382	3.82231	2.65645	-7.48304	16	22	11	1	6	1	4349	4371	3UTR	RERE	473
Myseq-616	NM_001042682	4349,4371	1	-24.8	0.833333	5.33285e-06	0.382	3.82231	2.65645	-7.48304	16	22	11	1	6	1	4349	4371	3UTR	RERE	473
Myseq-526	NM_001042682	4349,4371	1	-24.8	0.833333	5.33285e-06	0.382	3.82231	2.65645	-7.48304	16	22	11	1	6	1	4349	4371	3UTR	RERE	473
Myseq-116	NM_001042682	4569,4584	1	-21.5	0.833333	9.46706e-06	0.5	3.69532	3.7289	-9.02511	13	15	9	6	1	6	4569	4584	3UTR	RERE	473
Myseq-164	NM_001042682	4569,4584	1	-21.5	0.833333	9.46706e-06	0.5	3.69532	3.7289	-9.02511	13	15	9	6	1	6	4569	4584	3UTR	RERE	473
Myseq-550	NM_001042682	4569,4584	1	-21.5	0.833333	9.46706e-06	0.5	3.69532	3.7289	-9.02511	13	15	9	6	1	6	4569	4584	3UTR	RERE	473
Myseq-656	NM_001042682	3617,3656	1	-18.4	1	0.00185203	0.574	4.70183	4.40364	-13.2236	13	21	10	1	3	5	3617	3656	3UTR	RERE	473
Myseq-483	NM_001042682	5039,5058	0.961538	-25.9	1	1.68306e-05	0.324	2.933	1.06381	-6.78234	15	19	11	1	4	2	5039	5058	3UTR	RERE	473
Myseq-53	NM_001042682	5039,5058	0.961538	-25.9	1	1.68306e-05	0.324	2.933	1.06381	-6.78234	15	19	11	1	4	2	5039	5058	3UTR	RERE	473
Myseq-429	NM_001042682	5039,5058	0.961538	-25.9	1	1.68306e-05	0.324	2.933	1.06381	-6.78234	15	19	11	1	4	2	5039	5058	3UTR	RERE	473
Myseq-420	NM_001042682	5128,5176	1	-26.1	0.833333	2.71691e-05	0.368	0.6875	1.73562	-7.70505	18	23	15	7	6	1	5128	5176	3UTR	RERE	473
Myseq-621	NM_001042682	5088,5105	1	-21.5	0.833333	1.2432e-05	0.353	0.362906	1.1969	-7.51962	15	17	11	6	5	1	5088	5105	3UTR	RERE	473
Myseq-298	NM_001042682	5222,5243	1	-27.4	0.666667	0.000255762	0.471	2.84238	5.3729	-14.1737	18	21	10	11	8	3	5222	5243	3UTR	RERE	473
Myseq-474	NM_001042682	4215,4236	1	-24.1	0.833333	0.0105033	0.662	2.4826	2.20916	-8.05661	19	21	15	6	5	2	4215	4236	3UTR	RERE	473
Myseq-474	NM_001042682	5091,5110	1	-21.8	1	0.0063818	0.368	0.589773	1.32517	-4.65016	14	17	12	1	1	6	5091	5110	3UTR	RERE	473
Myseq-418	NM_001042682	4349,4371	1	-24.8	0.833333	5.33285e-06	0.382	3.82231	2.65645	-7.48304	16	22	11	1	6	1	4349	4371	3UTR	RERE	473
Myseq-458	NM_001428	1710,1725	1	-19.2	0.5	6.34176e-11	0.441	0.167495	0.00139453	-15.9645	12	15	9	6	8	5	1710	1725	3UTR	ENO1	2023
Myseq-710	NM_001428	1710,1725	1	-19.2	0.5	6.34176e-11	0.441	0.167495	0.00139453	-15.9645	12	15	9	6	8	5	1710	1725	3UTR	ENO1	2023
bra-miR398-5p	NM_003039	1987,2009	1	-19.3	1	0.0195501	0.485	3.4942	2.23552	-4.90607	14	17	10	1	1	7	1987	2009	3UTR	SLC2A5	6518
Myseq-475	NM_003039	2199,2219	1	-23.8	0.666667	2.67752e-06	0.485	0.473745	0.407726	-11.2264	15	20	6	10	7	3	2199	2219	3UTR	SLC2A5	6518
Myseq-30	NM_003039	2199,2219	1	-23.8	0.666667	2.67752e-06	0.485	0.473745	0.407726	-11.0558	15	20	6	10	7	2	2199	2219	3UTR	SLC2A5	6518
Myseq-240	NM_001135585	1119,1137	1	-23.1	0.833333	0.00132226	0.397	-0.249308	0.89107	-10.3655	16	18	11	1	6	1	1119	1137	3UTR	SLC2A5	6518
Myseq-216	NM_001135585	992,1034	1	-23.9	0.666667	0.00150287	0.368	0.424344	0.342372	-11.3519	17	23	9	13	7	1	992	1034	3UTR	SLC2A5	6518
Myseq-643	NM_004285	6533,6550	1	-21.3	0.833333	0.000862333	0.441	-0.754694	-0.940895	-10.0938	16	17	16	1	7	1	6533	6550	3UTR	H6PD	9563
Myseq-627	NM_004285	5787,5803	0.961538	-21.3	1	0.000184866	0.456	-0.301709	-0.338183	-9.06125	15	16	15	1	5	3	5787	5803	3UTR	H6PD	9563
Myseq-6	NM_004285	4141,4161	1	-20	1	0.0010201	0.471	-0.512454	-0.636636	-7.61919	17	20	10	10	6	2	4141	4161	3UTR	H6PD	9563
Myseq-134	NM_004285	4141,4161	1	-20	1	0.0010201	0.471	-0.512454	-0.636636	-7.61919	17	20	10	10	6	2	4141	4161	3UTR	H6PD	9563
Myseq-695	NM_004285	8394,8410	1	-18.5	0.833333	0.000108493	0.397	-0.668582	-0.388678	-12.1239	15	16	15	1	5	2	8394	8410	3UTR	H6PD	9563
Myseq-99	NM_004285	8394,8410	1	-18.5	0.833333	0.000108493	0.397	-0.668582	-0.388678	-12.1239	15	16	15	1	5	2	8394	8410	3UTR	H6PD	9563
Myseq-604	NM_004285	8394,8410	1	-18.5	0.833333	0.000108493	0.397	-0.668582	-0.388678	-12.1239	15	16	15	1	5	2	8394	8410	3UTR	H6PD	9563
Myseq-131	NM_004285	3900,3919	1	-23.2	0.833333	0.000200835	0.353	-0.603514	-0.199209	-6.51454	17	19	9	1	7	2	3900	3919	3UTR	H6PD	9563
Myseq-329	NM_004285	3900,3919	1	-23.2	0.833333	0.000200835	0.353	-0.603514	-0.199209	-6.51454	17	19	9	1	7	2	3900	3919	3UTR	H6PD	9563
Myseq-412	NM_004285	4708,4748	1	-23	1	0.000135662	0.441	-0.315301	-0.52116	-4.90607	14	17	12	1	4	4	4708	4748	3UTR	H6PD	9563
Myseq-439	NM_004285	6533,6550	1	-21.3	0.833333	0.000862333	0.441	-0.754694	-0.940895	-10.0938	16	17	16	1	7	1	6533	6550	3UTR	H6PD	9563
Myseq-643	NM_001282587	6445,6462	1	-21.3	0.833333	0.000862333	0.441	-0.754694	-0.940895	-10.0938	16	17	16	1	7	1	6445	6462	3UTR	H6PD	9563
Myseq-240	NM_001282587	2628,2650	1	-25.2	0.833333	0.00345446	0.338	-0.241988	-0.480313	-8.96875	17	22	12	1	6	0	2628	2650	3UTR	H6PD	9563
Myseq-627	NM_001282587	5699,5715	0.961538	-21.3	1	0.000184866	0.456	-0.301709	-0.338183	-9.06125	15	16	15	1	5	3	5699	5715	3UTR	H6PD	9563
Myseq-6	NM_001282587	4053,4073	1	-20	1	0.0010201	0.471	-0.512454	-0.636636	-7.61919	17	20	10	10	6	2	4053	4073	3UTR	H6PD	9563
Myseq-134	NM_001282587	4053,4073	1	-20	1	0.0010201	0.471	-0.512454	-0.636636	-7.61919	17	20	10	10	6	2	4053	4073	3UTR	H6PD	9563
Myseq-695	NM_001282587	8306,8322	1	-18.5	0.833333	0.000108493	0.397	-0.668582	-0.388678	-12.1239	15	16	15	1	5	2	8306	8322	3UTR	H6PD	9563
Myseq-99	NM_001282587	8306,8322	1	-18.5	0.833333	0.000108493	0.397	-0.668582	-0.388678	-12.1239	15	16	15	1	5	2	8306	8322	3UTR	H6PD	9563
Myseq-604	NM_001282587	8306,8322	1	-18.5	0.833333	0.000108493	0.397	-0.668582	-0.388678	-12.1239	15	16	15	1	5	2	8306	8322	3UTR	H6PD	9563
Myseq-131	NM_001282587	3812,3831	1	-23.2	0.833333	0.000200835	0.353	-0.603514	-0.199209	-6.51454	17	19	9	1	7	2	3812	3831	3UTR	H6PD	9563
Myseq-329	NM_001282587	3812,3831	1	-23.2	0.833333	0.000200835	0.353	-0.603514	-0.199209	-6.51454	17	19	9	1	7	2	3812	3831	3UTR	H6PD	9563
Myseq-412	NM_001282587	4620,4660	1	-23	1	0.000135662	0.441	-0.315301	-0.52116	-4.90607	14	17	12	1	4	4	4620	4660	3UTR	H6PD	9563
Myseq-439	NM_001282587	6445,6462	1	-21.3	0.833333	0.000862333	0.441	-0.754694	-0.940895	-10.0938	16	17	16	1	7	1	6445	6462	3UTR	H6PD	9563
Myseq-525	NM_025106	1974,1995	1	-21.8	1	0.00078581	0.382	-0.156741	-0.478058	-9.02428	16	21	9	12	8	2	1974	1995	3UTR	SPSB1	80176
Myseq-116	NM_025106	1467,1484	1	-23.3	1	3.8456e-08	0.368	0.0146382	0.146219	-4.957	15	17	11	6	4	2	1467	1484	3UTR	SPSB1	80176
Myseq-164	NM_025106	1467,1484	1	-23.3	1	3.8456e-08	0.368	0.0146382	0.146219	-4.957	15	17	11	6	4	2	1467	1484	3UTR	SPSB1	80176
Myseq-550	NM_025106	1467,1484	1	-23.3	1	3.8456e-08	0.368	0.0146382	0.146219	-4.957	15	17	11	6	4	2	1467	1484	3UTR	SPSB1	80176
Myseq-475	NM_025106	1727,1747	1	-21.5	0.833333	0.000467328	0.456	-0.533614	0.483943	-8.71995	16	20	11	1	5	2	1727	1747	3UTR	SPSB1	80176
Myseq-138	NM_025106	1974,1995	1	-21.8	1	0.00078581	0.382	-0.156741	-0.478058	-9.02428	16	21	9	12	8	2	1974	1995	3UTR	SPSB1	80176
Myseq-393	NM_025106	1737,1759	1	-24.8	0.833333	2.20842e-05	0.515	0.233127	0.492715	-10.0706	18	22	9	13	7	0	1737	1759	3UTR	SPSB1	80176
Myseq-9	NM_025106	1974,1995	1	-21.8	1	0.00078581	0.382	-0.156741	-0.478058	-9.02428	16	21	9	12	8	2	1974	1995	3UTR	SPSB1	80176
Myseq-546	XM_006710417	3340,3361	1	-27.6	0.833333	0.000188146	0.5	0	0	-6.57398	19	21	14	7	7	0	3340	3361	3UTR	TMEM201	199953
Myseq-330	XM_006710417	3340,3361	1	-27.6	0.833333	0.000188146	0.5	0	0	-6.57398	19	21	14	7	7	0	3340	3361	3UTR	TMEM201	199953
Myseq-62	XM_006710417	3340,3361	1	-27.6	0.833333	0.000188146	0.5	0	0	-6.57398	19	21	14	7	7	0	3340	3361	3UTR	TMEM201	199953
Myseq-167	XM_006710417	3340,3361	1	-27.6	0.833333	0.000188146	0.5	0	0	-6.57398	19	21	14	7	7	0	3340	3361	3UTR	TMEM201	199953
Myseq-616	XM_006710417	3340,3361	1	-27.6	0.833333	0.000188146	0.5	0	0	-6.57398	19	21	14	7	7	0	3340	3361	3UTR	TMEM201	199953
Myseq-526	XM_006710417	3340,3361	1	-27.6	0.833333	0.000188146	0.5	0	0	-6.57398	19	21	14	7	7	0	3340	3361	3UTR	TMEM201	199953
Myseq-656	XM_006710417	3361,3404	1	-22.4	1	0.000237498	0.353	0	0	-5.38561	14	18	12	1	3	4	3361	3404	3UTR	TMEM201	199953
Myseq-6	XM_006710417	3159,3171	1	-19.7	1	0.0011699	0.426	0	0	-10.3988	11	12	11	1	0	8	3159	3171	3UTR	TMEM201	199953
Myseq-134	XM_006710417	3159,3171	1	-19.7	1	0.0011699	0.426	0	0	-10.3988	11	12	11	1	0	8	3159	3171	3UTR	TMEM201	199953
Myseq-396	XM_006710417	3340,3361	1	-28	0.833333	0.000188146	0.5	0	0	-6.57398	18	21	8	7	6	1	3340	3361	3UTR	TMEM201	199953
Myseq-741	XM_006710417	3340,3361	1	-28	0.833333	0.000188146	0.5	0	0	-6.57398	18	21	8	7	6	1	3340	3361	3UTR	TMEM201	199953
Myseq-275	XM_006710417	3687,3706	1	-20.4	0.666667	9.62669e-06	0.382	0	0	-11.8972	16	19	14	5	8	3	3687	3706	3UTR	TMEM201	199953
Myseq-580	XM_006710417	3687,3706	1	-20.4	0.666667	9.62669e-06	0.382	0	0	-11.8972	16	19	14	5	8	3	3687	3706	3UTR	TMEM201	199953
Myseq-647	XM_006710417	3687,3706	1	-20.4	0.666667	9.62669e-06	0.382	0	0	-11.8972	16	19	14	5	8	3	3687	3706	3UTR	TMEM201	199953
Myseq-694	XM_006710417	3340,3361	1	-28	0.833333	0.000188146	0.5	0	0	-6.57398	18	21	8	7	6	1	3340	3361	3UTR	TMEM201	199953
Myseq-621	XM_006710417	2225,2254	0.961538	-22.6	0.833333	0.000134221	0.441	0	0	-6.9696	17	23	8	10	6	1	2225	2254	3UTR	TMEM201	199953
Myseq-196	XM_006710417	2164,2215	1	-24.5	1	0.000412455	0.412	0	0	-4.957	19	30	8	15	6	0	2164	2215	3UTR	TMEM201	199953
Myseq-418	XM_006710417	3340,3361	1	-27.6	0.833333	0.000188146	0.5	0	0	-6.57398	19	21	14	7	7	0	3340	3361	3UTR	TMEM201	199953
Myseq-202	NM_001130924	3219,3239	1	-19.5	0.833333	0.000901068	0.588	1.17269	0.928831	-7.43082	16	20	12	1	4	3	3219	3239	3UTR	TMEM201	199953
Myseq-91	NM_001130924	3219,3239	1	-19.5	0.833333	0.000901068	0.588	1.17269	0.928831	-7.43082	16	20	12	1	4	3	3219	3239	3UTR	TMEM201	199953
Myseq-189	NM_001130924	3219,3239	1	-19.5	0.833333	0.000901068	0.588	1.17269	0.928831	-7.43082	16	20	12	1	4	3	3219	3239	3UTR	TMEM201	199953
Myseq-589	NM_001130924	3219,3239	1	-19.5	0.833333	0.000901068	0.588	1.17269	0.928831	-7.43082	16	20	12	1	4	3	3219	3239	3UTR	TMEM201	199953
Myseq-444	NM_001130924	3219,3239	1	-19.5	0.833333	0.000901068	0.588	1.17269	0.928831	-7.43082	16	20	12	1	4	3	3219	3239	3UTR	TMEM201	199953
Myseq-360	NM_001130924	3219,3239	1	-19.5	0.833333	0.000901068	0.588	1.17269	0.928831	-7.43082	16	20	12	1	4	3	3219	3239	3UTR	TMEM201	199953
Myseq-571	NM_001130924	3219,3239	1	-19.5	0.833333	0.000901068	0.588	1.17269	0.928831	-7.43082	16	20	12	1	4	3	3219	3239	3UTR	TMEM201	199953
Myseq-659	NM_001130924	3219,3239	1	-19.5	0.833333	0.000901068	0.588	1.17269	0.928831	-7.43082	16	20	12	1	4	3	3219	3239	3UTR	TMEM201	199953
Myseq-722	NM_001130924	3219,3239	1	-19.5	0.833333	0.000901068	0.588	1.17269	0.928831	-7.43082	16	20	12	1	4	3	3219	3239	3UTR	TMEM201	199953
Myseq-96	NM_001130924	3219,3239	1	-19.5	0.833333	0.000901068	0.588	1.17269	0.928831	-7.43082	16	20	12	1	4	3	3219	3239	3UTR	TMEM201	199953
Myseq-253	NM_001130924	3219,3239	1	-19.5	0.833333	0.000901068	0.588	1.17269	0.928831	-7.43082	16	20	12	1	4	3	3219	3239	3UTR	TMEM201	199953
Myseq-327	NM_001130924	3219,3239	1	-19.5	0.833333	0.000901068	0.588	1.17269	0.928831	-7.43082	16	20	12	1	4	3	3219	3239	3UTR	TMEM201	199953
Myseq-71	NM_001130924	3219,3239	1	-19.5	0.833333	0.000901068	0.588	1.17269	0.928831	-7.43082	16	20	12	1	4	3	3219	3239	3UTR	TMEM201	199953
Myseq-123	NM_001130924	3219,3239	1	-19.5	0.833333	0.000901068	0.588	1.17269	0.928831	-7.43082	16	20	12	1	4	3	3219	3239	3UTR	TMEM201	199953
Myseq-409	NM_001130924	3219,3239	1	-19.5	0.833333	0.000901068	0.588	1.17269	0.928831	-7.43082	16	20	12	1	4	3	3219	3239	3UTR	TMEM201	199953
Myseq-509	NM_001130924	3219,3239	1	-19.5	0.833333	0.000901068	0.588	1.17269	0.928831	-7.43082	16	20	12	1	4	3	3219	3239	3UTR	TMEM201	199953
Myseq-724	NM_001130924	3219,3239	1	-19.5	0.833333	0.000901068	0.588	1.17269	0.928831	-7.43082	16	20	12	1	4	3	3219	3239	3UTR	TMEM201	199953
Myseq-79	NM_001130924	3219,3239	1	-19.5	0.833333	0.000901068	0.588	1.17269	0.928831	-7.43082	16	20	12	1	4	3	3219	3239	3UTR	TMEM201	199953
Myseq-186	NM_001130924	3219,3239	1	-19.5	0.833333	0.000901068	0.588	1.17269	0.928831	-7.43082	16	20	12	1	4	3	3219	3239	3UTR	TMEM201	199953
Myseq-407	NM_001130924	3219,3239	1	-19.5	0.833333	0.000901068	0.588	1.17269	0.928831	-7.43082	16	20	12	1	4	3	3219	3239	3UTR	TMEM201	199953
Myseq-417	NM_001130924	3484,3522	1	-22.2	1	3.44791e-05	0.397	-0.147371	-0.068515	-7.10805	18	38	9	29	7	0	3484	3522	3UTR	TMEM201	199953
Myseq-546	NM_001130924	3381,3402	1	-27.6	0.833333	0.000188146	0.5	0.18582	-0.130711	-6.57398	19	21	14	7	7	0	3381	3402	3UTR	TMEM201	199953
Myseq-330	NM_001130924	3381,3402	1	-27.6	0.833333	0.000188146	0.5	0.18582	-0.130711	-6.57398	19	21	14	7	7	0	3381	3402	3UTR	TMEM201	199953
Myseq-62	NM_001130924	3381,3402	1	-27.6	0.833333	0.000188146	0.5	0.18582	-0.130711	-6.57398	19	21	14	7	7	0	3381	3402	3UTR	TMEM201	199953
Myseq-167	NM_001130924	3381,3402	1	-27.6	0.833333	0.000188146	0.5	0.18582	-0.130711	-6.57398	19	21	14	7	7	0	3381	3402	3UTR	TMEM201	199953
Myseq-616	NM_001130924	3381,3402	1	-27.6	0.833333	0.000188146	0.5	0.18582	-0.130711	-6.57398	19	21	14	7	7	0	3381	3402	3UTR	TMEM201	199953
Myseq-526	NM_001130924	3381,3402	1	-27.6	0.833333	0.000188146	0.5	0.18582	-0.130711	-6.57398	19	21	14	7	7	0	3381	3402	3UTR	TMEM201	199953
Myseq-410	NM_001130924	2710,2729	1	-18.7	1	0.0538984	0.441	-0.236632	-0.618042	-6.77237	16	19	12	1	4	4	2710	2729	3UTR	TMEM201	199953
Myseq-656	NM_001130924	3402,3445	1	-22.4	1	0.000237498	0.353	-0.295454	-0.350615	-5.38561	14	18	12	1	3	4	3402	3445	3UTR	TMEM201	199953
Myseq-328	NM_001130924	3219,3239	1	-19.5	0.833333	0.000901068	0.588	1.17269	0.928831	-7.43082	16	20	12	1	4	3	3219	3239	3UTR	TMEM201	199953
Myseq-166	NM_001130924	3484,3522	1	-22.2	1	3.44791e-05	0.397	-0.147371	-0.068515	-7.10805	18	38	9	29	7	0	3484	3522	3UTR	TMEM201	199953
Myseq-118	NM_001130924	3484,3522	1	-22.2	1	3.44791e-05	0.397	-0.147371	-0.068515	-7.10805	18	38	9	29	7	0	3484	3522	3UTR	TMEM201	199953
Myseq-621	NM_001130924	2266,2295	1	-22.6	0.833333	0.000134221	0.441	0.466156	-0.210455	-6.9696	17	23	8	10	6	1	2266	2295	3UTR	TMEM201	199953
Myseq-170	NM_001130924	3484,3522	1	-22.2	1	3.44791e-05	0.397	-0.147371	-0.068515	-7.10805	18	38	9	29	7	0	3484	3522	3UTR	TMEM201	199953
Myseq-418	NM_001130924	3381,3402	1	-27.6	0.833333	0.000188146	0.5	0.18582	-0.130711	-6.57398	19	21	14	7	7	0	3381	3402	3UTR	TMEM201	199953
Myseq-643	NM_001010866	1290,1307	1	-19	0.666667	0.000788897	0.353	0.542579	0.297756	-9.56362	14	17	8	9	5	1	1290	1307	3UTR	TMEM201	199953
Myseq-525	NM_001010866	1290,1307	1	-20.1	0.833333	0.000788897	0.353	0.542579	0.297756	-7.35753	14	17	8	9	5	0	1290	1307	3UTR	TMEM201	199953
bra-miR398-5p	NM_001010866	3746,3808	1	-19.9	1	0.0015143	0.515	0.338068	0.286177	-4.79441	16	43	11	31	3	5	3746	3808	3UTR	TMEM201	199953
Myseq-138	NM_001010866	1290,1307	1	-20.1	0.833333	0.000788897	0.353	0.542579	0.297756	-7.35753	14	17	8	9	5	0	1290	1307	3UTR	TMEM201	199953
Myseq-458	NM_001010866	2275,2308	1	-24.8	1	3.06144e-05	0.382	-0.454984	-0.949253	-3.93757	17	21	10	1	6	2	2275	2308	3UTR	TMEM201	199953
Myseq-710	NM_001010866	2275,2308	1	-24.8	1	3.06144e-05	0.382	-0.454984	-0.949253	-3.93757	17	21	10	1	6	2	2275	2308	3UTR	TMEM201	199953
Myseq-439	NM_001010866	1290,1307	1	-19	0.666667	0.000788897	0.353	0.542579	0.297756	-9.56362	14	17	8	9	5	1	1290	1307	3UTR	TMEM201	199953
Myseq-9	NM_001010866	1290,1307	1	-20.1	0.833333	0.000788897	0.353	0.542579	0.297756	-7.35753	14	17	8	9	5	0	1290	1307	3UTR	TMEM201	199953
bra-miR398-5p	NM_005026	3719,3765	1	-21.7	0.833333	0.020491	0.441	0.527486	-0.508203	-7.3066	12	14	12	1	0	7	3719	3765	3UTR	PIK3CD	5293
Myseq-132	NM_005026	3954,3972	1	-25.4	1	1.21414e-07	0.426	-0.035602	-0.0647719	-4.76182	16	18	10	8	4	3	3954	3972	3UTR	PIK3CD	5293
bra-miR160a-5p	NM_005026	3954,3972	1	-25.4	1	1.21414e-07	0.426	-0.035602	-0.0647719	-4.76182	16	18	10	8	4	3	3954	3972	3UTR	PIK3CD	5293
Myseq-117	NM_005026	3954,3972	1	-25.4	1	1.21414e-07	0.426	-0.035602	-0.0647719	-4.76182	16	18	10	8	4	3	3954	3972	3UTR	PIK3CD	5293
Myseq-5	NM_005026	3954,3972	1	-25.4	1	1.21414e-07	0.426	-0.035602	-0.0647719	-4.76182	16	18	10	8	4	3	3954	3972	3UTR	PIK3CD	5293
Myseq-239	NM_005026	3954,3972	1	-25.4	1	1.21414e-07	0.426	-0.035602	-0.0647719	-4.76182	16	18	10	8	4	3	3954	3972	3UTR	PIK3CD	5293
Myseq-59	NM_005026	4519,4538	1	-20.1	0.666667	0.00132176	0.485	-0.91192	-0.285315	-10.1906	16	19	13	1	3	3	4519	4538	3UTR	PIK3CD	5293
Myseq-640	NM_005026	4646,4663	1	-21	0.833333	0.00517423	0.485	-0.196521	-0.256909	-6.53765	16	17	16	1	7	0	4646	4663	3UTR	PIK3CD	5293
Myseq-689	NM_005026	4646,4663	1	-21	0.833333	0.00517423	0.485	-0.196521	-0.256909	-6.53765	16	17	16	1	7	0	4646	4663	3UTR	PIK3CD	5293
Myseq-436	NM_005026	4646,4663	1	-21	0.833333	0.00517423	0.485	-0.196521	-0.256909	-6.53765	16	17	16	1	7	0	4646	4663	3UTR	PIK3CD	5293
Myseq-437	NM_005026	4646,4663	1	-21	0.833333	0.00517423	0.485	-0.196521	-0.256909	-6.53765	16	17	16	1	7	0	4646	4663	3UTR	PIK3CD	5293
Myseq-639	NM_005026	4646,4663	1	-21	0.833333	0.00517423	0.485	-0.196521	-0.256909	-6.53765	16	17	16	1	7	0	4646	4663	3UTR	PIK3CD	5293
Myseq-410	XM_017001483	3831,3855	1	-19.7	0.833333	0.020491	0.441	0	0	-7.3066	12	14	12	1	0	7	3831	3855	3UTR	PIK3CD	5293
bra-miR398-5p	XM_017001483	3809,3855	1	-21.7	0.833333	0.020491	0.441	0	0	-7.3066	12	14	12	1	0	7	3809	3855	3UTR	PIK3CD	5293
Myseq-59	XM_017001483	4609,4628	1	-20.1	0.666667	0.00132176	0.485	0	0	-10.1906	16	19	13	1	3	3	4609	4628	3UTR	PIK3CD	5293
Myseq-640	XM_017001483	4736,4753	1	-21	0.833333	0.00517423	0.485	0	0	-6.53765	16	17	16	1	7	0	4736	4753	3UTR	PIK3CD	5293
Myseq-689	XM_017001483	4736,4753	1	-21	0.833333	0.00517423	0.485	0	0	-6.53765	16	17	16	1	7	0	4736	4753	3UTR	PIK3CD	5293
Myseq-436	XM_017001483	4736,4753	1	-21	0.833333	0.00517423	0.485	0	0	-6.53765	16	17	16	1	7	0	4736	4753	3UTR	PIK3CD	5293
Myseq-437	XM_017001483	4736,4753	1	-21	0.833333	0.00517423	0.485	0	0	-6.53765	16	17	16	1	7	0	4736	4753	3UTR	PIK3CD	5293
Myseq-639	XM_017001483	4736,4753	1	-21	0.833333	0.00517423	0.485	0	0	-6.53765	16	17	16	1	7	0	4736	4753	3UTR	PIK3CD	5293
Myseq-410	XM_017001479	3989,4013	1	-19.7	0.833333	0.020491	0.441	0	0	-7.3066	12	14	12	1	0	7	3989	4013	3UTR	PIK3CD	5293
bra-miR398-5p	XM_017001479	3967,4013	1	-21.7	0.833333	0.020491	0.441	0	0	-7.3066	12	14	12	1	0	7	3967	4013	3UTR	PIK3CD	5293
Myseq-59	XM_017001479	4767,4786	1	-20.1	0.666667	0.00132176	0.485	0	0	-10.1906	16	19	13	1	3	3	4767	4786	3UTR	PIK3CD	5293
Myseq-640	XM_017001479	4894,4911	1	-21	0.833333	0.00517423	0.485	0	0	-6.53765	16	17	16	1	7	0	4894	4911	3UTR	PIK3CD	5293
Myseq-689	XM_017001479	4894,4911	1	-21	0.833333	0.00517423	0.485	0	0	-6.53765	16	17	16	1	7	0	4894	4911	3UTR	PIK3CD	5293
Myseq-436	XM_017001479	4894,4911	1	-21	0.833333	0.00517423	0.485	0	0	-6.53765	16	17	16	1	7	0	4894	4911	3UTR	PIK3CD	5293
Myseq-437	XM_017001479	4894,4911	1	-21	0.833333	0.00517423	0.485	0	0	-6.53765	16	17	16	1	7	0	4894	4911	3UTR	PIK3CD	5293
Myseq-639	XM_017001479	4894,4911	1	-21	0.833333	0.00517423	0.485	0	0	-6.53765	16	17	16	1	7	0	4894	4911	3UTR	PIK3CD	5293
Myseq-566	NM_014944	4389,4410	1	-23.2	1	9.76975e-07	0.397	0.198347	-0.0301288	-7.51743	17	21	11	1	6	2	4389	4410	3UTR	CLSTN1	22883
Myseq-396	NM_014944	4554,4572	1	-24.6	1	0.000203228	0.397	-0.322799	-0.368628	-7.21463	14	18	10	1	4	2	4554	4572	3UTR	CLSTN1	22883
Myseq-741	NM_014944	4554,4572	1	-24.6	1	0.000203228	0.397	-0.322799	-0.368628	-7.21463	14	18	10	1	4	2	4554	4572	3UTR	CLSTN1	22883
Myseq-275	NM_014944	4716,4745	1	-19.6	0.666667	0.000808131	0.485	-0.442016	-0.0145055	-11.0886	17	23	8	6	7	1	4716	4745	3UTR	CLSTN1	22883
Myseq-580	NM_014944	4716,4745	1	-19.6	0.666667	0.000808131	0.485	-0.442016	-0.0145055	-11.0886	17	23	8	6	7	1	4716	4745	3UTR	CLSTN1	22883
Myseq-647	NM_014944	4716,4745	1	-19.6	0.666667	0.000808131	0.485	-0.442016	-0.0145055	-11.0886	17	23	8	6	7	1	4716	4745	3UTR	CLSTN1	22883
Myseq-694	NM_014944	4554,4572	1	-24.6	1	0.000203228	0.397	-0.322799	-0.368628	-7.21463	14	18	10	1	4	2	4554	4572	3UTR	CLSTN1	22883
Myseq-566	NM_001302883	4362,4383	1	-23.2	1	9.76975e-07	0.397	0.198347	-0.0301288	-7.51743	17	21	11	1	6	2	4362	4383	3UTR	CLSTN1	22883
Myseq-396	NM_001302883	4527,4545	1	-24.6	1	0.000203228	0.397	-0.322799	-0.368628	-7.21463	14	18	10	1	4	2	4527	4545	3UTR	CLSTN1	22883
Myseq-741	NM_001302883	4527,4545	1	-24.6	1	0.000203228	0.397	-0.322799	-0.368628	-7.21463	14	18	10	1	4	2	4527	4545	3UTR	CLSTN1	22883
Myseq-275	NM_001302883	4689,4718	1	-19.6	0.666667	0.000808131	0.485	-0.442016	-0.0145055	-11.0886	17	23	8	6	7	1	4689	4718	3UTR	CLSTN1	22883
Myseq-580	NM_001302883	4689,4718	1	-19.6	0.666667	0.000808131	0.485	-0.442016	-0.0145055	-11.0886	17	23	8	6	7	1	4689	4718	3UTR	CLSTN1	22883
Myseq-647	NM_001302883	4689,4718	1	-19.6	0.666667	0.000808131	0.485	-0.442016	-0.0145055	-11.0886	17	23	8	6	7	1	4689	4718	3UTR	CLSTN1	22883
Myseq-694	NM_001302883	4527,4545	1	-24.6	1	0.000203228	0.397	-0.322799	-0.368628	-7.21463	14	18	10	1	4	2	4527	4545	3UTR	CLSTN1	22883
Myseq-566	NM_001009566	4419,4440	1	-23.2	1	9.76975e-07	0.397	0.198347	-0.0301288	-7.51743	17	21	11	1	6	2	4419	4440	3UTR	CLSTN1	22883
Myseq-396	NM_001009566	4584,4602	1	-24.6	1	0.000203228	0.397	-0.322799	-0.368628	-7.21463	14	18	10	1	4	2	4584	4602	3UTR	CLSTN1	22883
Myseq-741	NM_001009566	4584,4602	1	-24.6	1	0.000203228	0.397	-0.322799	-0.368628	-7.21463	14	18	10	1	4	2	4584	4602	3UTR	CLSTN1	22883
Myseq-275	NM_001009566	4746,4775	1	-19.6	0.666667	0.000808131	0.485	-0.442016	-0.0145055	-11.0886	17	23	8	6	7	1	4746	4775	3UTR	CLSTN1	22883
Myseq-580	NM_001009566	4746,4775	1	-19.6	0.666667	0.000808131	0.485	-0.442016	-0.0145055	-11.0886	17	23	8	6	7	1	4746	4775	3UTR	CLSTN1	22883
Myseq-647	NM_001009566	4746,4775	1	-19.6	0.666667	0.000808131	0.485	-0.442016	-0.0145055	-11.0886	17	23	8	6	7	1	4746	4775	3UTR	CLSTN1	22883
Myseq-694	NM_001009566	4584,4602	1	-24.6	1	0.000203228	0.397	-0.322799	-0.368628	-7.21463	14	18	10	1	4	2	4584	4602	3UTR	CLSTN1	22883
Myseq-546	NM_001012329	2007,2027	1	-22.5	0.833333	0.0026151	0.412	1.65293	1.4663	-9.56953	15	20	10	10	7	2	2007	2027	3UTR	CTNNBIP1	56998
Myseq-330	NM_001012329	2007,2027	1	-22.5	0.833333	0.0026151	0.412	1.65293	1.4663	-9.56953	15	20	10	10	7	2	2007	2027	3UTR	CTNNBIP1	56998
Myseq-62	NM_001012329	2007,2027	1	-22.5	0.833333	0.0026151	0.412	1.65293	1.4663	-9.56953	15	20	10	10	7	2	2007	2027	3UTR	CTNNBIP1	56998
Myseq-167	NM_001012329	2007,2027	1	-22.5	0.833333	0.0026151	0.412	1.65293	1.4663	-9.56953	15	20	10	10	7	2	2007	2027	3UTR	CTNNBIP1	56998
Myseq-616	NM_001012329	2007,2027	1	-22.5	0.833333	0.0026151	0.412	1.65293	1.4663	-9.56953	15	20	10	10	7	2	2007	2027	3UTR	CTNNBIP1	56998
Myseq-526	NM_001012329	2007,2027	1	-22.5	0.833333	0.0026151	0.412	1.65293	1.4663	-9.56953	15	20	10	10	7	2	2007	2027	3UTR	CTNNBIP1	56998
Myseq-566	NM_001012329	2700,2720	1	-21.1	0.833333	0.00287797	0.426	2.22363	2.87199	-11.6667	15	20	7	5	6	1	2700	2720	3UTR	CTNNBIP1	56998
Myseq-240	NM_001012329	2845,2860	1	-22	0.5	0.00106682	0.544	0.528818	0.412145	-14.722	13	15	10	5	5	2	2845	2860	3UTR	CTNNBIP1	56998
Myseq-396	NM_001012329	2007,2027	1	-25.3	0.833333	0.0026151	0.412	1.65293	1.4663	-9.56953	15	20	10	10	7	2	2007	2027	3UTR	CTNNBIP1	56998
Myseq-741	NM_001012329	2007,2027	1	-25.3	0.833333	0.0026151	0.412	1.65293	1.4663	-9.56953	15	20	10	10	7	2	2007	2027	3UTR	CTNNBIP1	56998
Myseq-132	NM_001012329	1990,2020	1	-26.3	0.833333	0.00370307	0.426	0.70381	1.54321	-7.23526	18	30	9	7	7	1	1990	2020	3UTR	CTNNBIP1	56998
Myseq-132	NM_001012329	2684,2704	1	-25.5	1	1.20781e-06	0.353	2.57118	3.37418	-8.42926	16	20	10	1	6	1	2684	2704	3UTR	CTNNBIP1	56998
Myseq-420	NM_001012329	2815,2835	1	-21.8	0.833333	2.50272e-05	0.485	0.563962	0.697257	-6.46361	16	20	11	4	4	3	2815	2835	3UTR	CTNNBIP1	56998
bra-miR160a-5p	NM_001012329	1990,2020	1	-26.3	0.833333	0.00370307	0.426	0.70381	1.54321	-7.23526	18	30	9	7	7	1	1990	2020	3UTR	CTNNBIP1	56998
bra-miR160a-5p	NM_001012329	2684,2704	1	-25.5	1	1.20781e-06	0.353	2.57118	3.37418	-8.42926	16	20	10	1	6	1	2684	2704	3UTR	CTNNBIP1	56998
Myseq-117	NM_001012329	1990,2020	1	-26.3	0.833333	0.00370307	0.426	0.70381	1.54321	-7.23526	18	30	9	7	7	1	1990	2020	3UTR	CTNNBIP1	56998
Myseq-117	NM_001012329	2684,2704	1	-25.5	1	1.20781e-06	0.353	2.57118	3.37418	-8.42926	16	20	10	1	6	1	2684	2704	3UTR	CTNNBIP1	56998
Myseq-5	NM_001012329	1990,2020	1	-26.3	0.833333	0.00370307	0.426	0.70381	1.54321	-7.23526	18	30	9	7	7	1	1990	2020	3UTR	CTNNBIP1	56998
Myseq-5	NM_001012329	2684,2704	1	-25.5	1	1.20781e-06	0.353	2.57118	3.37418	-8.42926	16	20	10	1	6	1	2684	2704	3UTR	CTNNBIP1	56998
Myseq-239	NM_001012329	1990,2020	1	-26.3	0.833333	0.00370307	0.426	0.70381	1.54321	-7.23526	18	30	9	7	7	1	1990	2020	3UTR	CTNNBIP1	56998
Myseq-239	NM_001012329	2684,2704	1	-25.5	1	1.20781e-06	0.353	2.57118	3.37418	-8.42926	16	20	10	1	6	1	2684	2704	3UTR	CTNNBIP1	56998
Myseq-694	NM_001012329	2007,2027	1	-25.3	0.833333	0.0026151	0.412	1.65293	1.4663	-9.56953	15	20	10	10	7	2	2007	2027	3UTR	CTNNBIP1	56998
Myseq-298	NM_001012329	1899,1926	1	-26.6	1	1.86877e-05	0.456	2.10328	1.81129	-3.93757	20	27	8	19	6	2	1899	1926	3UTR	CTNNBIP1	56998
Myseq-650	NM_001012329	1910,1925	1	-19.7	0.666667	2.04611e-05	0.456	2.05108	1.86897	-13.0427	14	15	14	1	6	1	1910	1925	3UTR	CTNNBIP1	56998
Myseq-474	NM_001012329	1716,1731	1	-18.6	0.833333	0.41051	0.382	0.331803	0.572728	-5.33701	14	15	14	1	1	5	1716	1731	3UTR	CTNNBIP1	56998
Myseq-418	NM_001012329	2007,2027	1	-22.5	0.833333	0.0026151	0.412	1.65293	1.4663	-9.56953	15	20	10	10	7	2	2007	2027	3UTR	CTNNBIP1	56998
Myseq-546	NM_020248	2041,2061	1	-22.5	0.833333	0.0026151	0.412	2.26825	1.71514	-9.56953	15	20	10	10	7	2	2041	2061	3UTR	CTNNBIP1	56998
Myseq-330	NM_020248	2041,2061	1	-22.5	0.833333	0.0026151	0.412	2.26825	1.71514	-9.56953	15	20	10	10	7	2	2041	2061	3UTR	CTNNBIP1	56998
Myseq-62	NM_020248	2041,2061	1	-22.5	0.833333	0.0026151	0.412	2.26825	1.71514	-9.56953	15	20	10	10	7	2	2041	2061	3UTR	CTNNBIP1	56998
Myseq-167	NM_020248	2041,2061	1	-22.5	0.833333	0.0026151	0.412	2.26825	1.71514	-9.56953	15	20	10	10	7	2	2041	2061	3UTR	CTNNBIP1	56998
Myseq-616	NM_020248	2041,2061	1	-22.5	0.833333	0.0026151	0.412	2.26825	1.71514	-9.56953	15	20	10	10	7	2	2041	2061	3UTR	CTNNBIP1	56998
Myseq-526	NM_020248	2041,2061	1	-22.5	0.833333	0.0026151	0.412	2.26825	1.71514	-9.56953	15	20	10	10	7	2	2041	2061	3UTR	CTNNBIP1	56998
Myseq-240	NM_020248	2879,2894	0.974359	-22	0.5	0.00106682	0.544	0.528818	0.364129	-14.722	13	15	10	5	5	2	2879	2894	3UTR	CTNNBIP1	56998
Myseq-396	NM_020248	2041,2061	1	-25.3	0.833333	0.0026151	0.412	2.26825	1.71514	-9.56953	15	20	10	10	7	2	2041	2061	3UTR	CTNNBIP1	56998
Myseq-741	NM_020248	2041,2061	1	-25.3	0.833333	0.0026151	0.412	2.26825	1.71514	-9.56953	15	20	10	10	7	2	2041	2061	3UTR	CTNNBIP1	56998
Myseq-132	NM_020248	2024,2054	1	-26.3	0.833333	0.00370307	0.426	2.25216	1.64728	-7.23526	18	30	9	7	7	1	2024	2054	3UTR	CTNNBIP1	56998
Myseq-420	NM_020248	2849,2869	1	-21.8	0.833333	2.50272e-05	0.485	0.563962	0.316401	-6.46361	16	20	11	4	4	3	2849	2869	3UTR	CTNNBIP1	56998
bra-miR160a-5p	NM_020248	2024,2054	1	-26.3	0.833333	0.00370307	0.426	2.25216	1.64728	-7.23526	18	30	9	7	7	1	2024	2054	3UTR	CTNNBIP1	56998
Myseq-117	NM_020248	2024,2054	1	-26.3	0.833333	0.00370307	0.426	2.25216	1.64728	-7.23526	18	30	9	7	7	1	2024	2054	3UTR	CTNNBIP1	56998
Myseq-5	NM_020248	2024,2054	1	-26.3	0.833333	0.00370307	0.426	2.25216	1.64728	-7.23526	18	30	9	7	7	1	2024	2054	3UTR	CTNNBIP1	56998
Myseq-239	NM_020248	2024,2054	1	-26.3	0.833333	0.00370307	0.426	2.25216	1.64728	-7.23526	18	30	9	7	7	1	2024	2054	3UTR	CTNNBIP1	56998
Myseq-30	NM_020248	1670,1687	1	-21.1	0.666667	0.000166324	0.412	1.30706	0.165662	-10.0464	16	17	16	1	7	2	1670	1687	3UTR	CTNNBIP1	56998
Myseq-694	NM_020248	2041,2061	1	-25.3	0.833333	0.0026151	0.412	2.26825	1.71514	-9.56953	15	20	10	10	7	2	2041	2061	3UTR	CTNNBIP1	56998
Myseq-298	NM_020248	1933,1960	1	-26.6	1	1.86877e-05	0.456	1.3933	1.47195	-3.93757	20	27	8	19	6	2	1933	1960	3UTR	CTNNBIP1	56998
Myseq-474	NM_020248	1750,1765	1	-18.6	0.833333	0.41051	0.382	0.532888	0.604399	-5.33701	14	15	14	1	1	5	1750	1765	3UTR	CTNNBIP1	56998
Myseq-418	NM_020248	2041,2061	1	-22.5	0.833333	0.0026151	0.412	2.26825	1.71514	-9.56953	15	20	10	10	7	2	2041	2061	3UTR	CTNNBIP1	56998
Myseq-116	XM_017001855	698713	1	-18.5	0.833333	0.0119032	0.632	0	0	-8.79494	12	15	9	6	0	7	698	713	3UTR	CTNNBIP1	56998
Myseq-164	XM_017001855	698713	1	-18.5	0.833333	0.0119032	0.632	0	0	-8.79494	12	15	9	6	0	7	698	713	3UTR	CTNNBIP1	56998
Myseq-550	XM_017001855	698713	1	-18.5	0.833333	0.0119032	0.632	0	0	-8.79494	12	15	9	6	0	7	698	713	3UTR	CTNNBIP1	56998
Myseq-131	XM_017001855	541563	1	-20.8	1	1.99036e-06	0.324	0	0	-8.3038	17	22	9	1	7	1	541	563	3UTR	CTNNBIP1	56998
Myseq-329	XM_017001855	541563	1	-20.8	1	1.99036e-06	0.324	0	0	-8.3038	17	22	9	1	7	1	541	563	3UTR	CTNNBIP1	56998
Myseq-420	XM_017001855	956978	1	-24.1	0.666667	0.00280535	0.588	0	0	-10.977	16	22	10	7	7	3	956	978	3UTR	CTNNBIP1	56998
Myseq-240	NM_001316975	850874	1	-19.6	0.833333	0.0223622	0.559	0.486172	0.15882	-11.2824	15	24	7	12	5	0	850	874	3UTR	LZIC	84328
Myseq-278	NM_001316973	968988	1	-17.5	0.666667	0.0202031	0.603	0.546687	0.344514	-14.4354	17	20	8	12	8	2	968	988	3UTR	LZIC	84328
Myseq-68	NM_001316973	968988	1	-17.5	0.666667	0.0202031	0.603	0.546687	0.344514	-14.4354	17	20	8	12	8	2	968	988	3UTR	LZIC	84328
Myseq-106	NM_001316973	968988	1	-17.5	0.666667	0.0202031	0.603	0.546687	0.344514	-14.4354	17	20	8	12	8	2	968	988	3UTR	LZIC	84328
Myseq-333	NM_001316973	968988	1	-17.5	0.666667	0.0202031	0.603	0.546687	0.344514	-14.4354	17	20	8	12	8	2	968	988	3UTR	LZIC	84328
Myseq-528	NM_001316973	968988	1	-17.5	0.666667	0.0202031	0.603	0.546687	0.344514	-14.4354	17	20	8	12	8	2	968	988	3UTR	LZIC	84328
Myseq-224	NM_001316973	968988	1	-17.5	0.666667	0.0202031	0.603	0.546687	0.344514	-14.4354	17	20	8	12	8	2	968	988	3UTR	LZIC	84328
Myseq-226	NM_001316973	968988	1	-17.5	0.666667	0.0202031	0.603	0.546687	0.344514	-14.4354	17	20	8	12	8	2	968	988	3UTR	LZIC	84328
bra-miR156g-5p	NM_001316973	968988	1	-17.5	0.666667	0.0202031	0.603	0.546687	0.344514	-14.4354	17	20	8	12	8	2	968	988	3UTR	LZIC	84328
Myseq-511	NM_001316973	968988	1	-17.5	0.666667	0.0202031	0.603	0.546687	0.344514	-14.4354	17	20	8	12	8	2	968	988	3UTR	LZIC	84328
Myseq-342	NM_001316973	968988	1	-17.5	0.666667	0.0202031	0.603	0.546687	0.344514	-14.4354	17	20	8	12	8	2	968	988	3UTR	LZIC	84328
Myseq-143	NM_001316973	968988	1	-17.5	0.666667	0.0202031	0.603	0.546687	0.344514	-14.4354	17	20	8	12	8	2	968	988	3UTR	LZIC	84328
Myseq-671	NM_001316973	968988	1	-17.5	0.666667	0.0202031	0.603	0.546687	0.344514	-14.4354	17	20	8	12	8	2	968	988	3UTR	LZIC	84328
Myseq-240	NM_001316973	3181,3207	1	-25.8	0.833333	0.0849649	0.5	0.622857	0.722207	-6.85796	16	26	9	17	5	0	3181	3207	3UTR	LZIC	84328
Myseq-103	NM_001316973	4898,4919	1	-21.7	0.666667	0.170302	0.75	1.48472	1.71544	-10.977	12	16	10	5	3	1	4898	4919	3UTR	LZIC	84328
Myseq-125	NM_001316973	3439,3460	1	-24.1	0.666667	3.83739e-06	0.397	0.36294	0.469038	-10.1906	18	21	13	1	7	1	3439	3460	3UTR	LZIC	84328
Myseq-125	NM_001316973	3821,3845	1	-22.2	0.5	0.000294634	0.456	0.241112	0.148574	-13.2226	17	24	9	8	7	2	3821	3845	3UTR	LZIC	84328
Myseq-423	NM_001316973	3439,3460	1	-24.1	0.666667	3.83739e-06	0.397	0.36294	0.469038	-10.1906	18	21	13	1	7	1	3439	3460	3UTR	LZIC	84328
Myseq-423	NM_001316973	3821,3845	1	-22.2	0.5	0.000294634	0.456	0.241112	0.148574	-13.2226	17	24	9	8	7	2	3821	3845	3UTR	LZIC	84328
Myseq-627	NM_001316973	3803,3814	1	-18.2	1	4.14453e-05	0.426	0.196316	0.208252	-13.2236	10	11	10	1	0	8	3803	3814	3UTR	LZIC	84328
Myseq-6	NM_001316973	3254,3302	1	-23	1	0.000228423	0.426	1.17357	1.06065	-9.59714	16	21	9	1	6	2	3254	3302	3UTR	LZIC	84328
Myseq-134	NM_001316973	3254,3302	1	-23	1	0.000228423	0.426	1.17357	1.06065	-9.59714	16	21	9	1	6	2	3254	3302	3UTR	LZIC	84328
Myseq-367	NM_001316973	2516,2541	1	-19.5	0.833333	6.82995e-05	0.485	-0.460299	-0.171512	-6.51454	13	17	9	7	3	2	2516	2541	3UTR	LZIC	84328
Myseq-572	NM_001316973	2516,2541	1	-19.5	0.833333	6.82995e-05	0.485	-0.460299	-0.171512	-6.51454	13	17	9	7	3	2	2516	2541	3UTR	LZIC	84328
Myseq-122	NM_001316973	2516,2541	1	-19.5	0.833333	6.82995e-05	0.485	-0.460299	-0.171512	-6.51454	13	17	9	7	3	2	2516	2541	3UTR	LZIC	84328
Myseq-420	NM_001316973	3383,3402	1	-24	0.666667	1.1335e-05	0.485	0.628646	1.09611	-11.1132	13	19	6	9	6	2	3383	3402	3UTR	LZIC	84328
Myseq-600	NM_001316973	3755,3774	1	-20.2	1	0.00054493	0.544	-0.0889597	0.175098	-10.4498	13	19	9	1	4	2	3755	3774	3UTR	LZIC	84328
Myseq-590	NM_001316973	3250,3265	1	-18.9	1	8.52675e-06	0.456	0.665318	0.841775	-6.90779	11	15	6	1	0	7	3250	3265	3UTR	LZIC	84328
Myseq-585	NM_001316973	3621,3637	1	-19.6	1	0.000240038	0.485	0.330703	0.118072	-5.61866	12	16	6	10	0	7	3621	3637	3UTR	LZIC	84328
Myseq-585	NM_001316973	3250,3265	1	-18.9	1	8.52675e-06	0.456	0.665318	0.841775	-6.90779	11	15	6	1	0	7	3250	3265	3UTR	LZIC	84328
Myseq-290	NM_001316973	3621,3637	1	-19.6	1	0.000240038	0.485	0.330703	0.118072	-5.61866	12	16	6	10	0	7	3621	3637	3UTR	LZIC	84328
Myseq-290	NM_001316973	3250,3265	1	-18.9	1	8.52675e-06	0.456	0.665318	0.841775	-6.90779	11	15	6	1	0	7	3250	3265	3UTR	LZIC	84328
Myseq-336	NM_001316973	3621,3637	1	-19.6	1	0.000240038	0.485	0.330703	0.118072	-5.61866	12	16	6	10	0	7	3621	3637	3UTR	LZIC	84328
Myseq-336	NM_001316973	3250,3265	1	-18.9	1	8.52675e-06	0.456	0.665318	0.841775	-6.90779	11	15	6	1	0	7	3250	3265	3UTR	LZIC	84328
Myseq-225	NM_001316973	968988	1	-17.5	0.666667	0.0202031	0.603	0.546687	0.344514	-14.4354	17	20	8	12	8	2	968	988	3UTR	LZIC	84328
Myseq-568	NM_001316973	3825,3841	1	-17.4	1	0.000485997	0.456	0.350153	0.0862435	-5.22701	14	16	8	1	0	8	3825	3841	3UTR	LZIC	84328
Myseq-188	NM_001316973	3825,3841	1	-17.4	1	0.000485997	0.456	0.350153	0.0862435	-5.22701	14	16	8	1	0	8	3825	3841	3UTR	LZIC	84328
Myseq-529	NM_001316973	968988	1	-17.5	0.666667	0.0202031	0.603	0.546687	0.344514	-14.4354	17	20	8	12	8	2	968	988	3UTR	LZIC	84328
Myseq-650	NM_001316973	2573,2624	1	-20	1	0.00607797	0.588	-0.266601	-0.243455	-4.76182	13	21	8	12	3	4	2573	2624	3UTR	LZIC	84328
Myseq-332	NM_001316973	968988	1	-17.5	0.666667	0.0202031	0.603	0.546687	0.344514	-14.4354	17	20	8	12	8	2	968	988	3UTR	LZIC	84328
Myseq-587	NM_001316973	3427,3466	1	-18.3	1	1.75852e-06	0.382	0.537934	0.79662	-5.61866	12	16	8	1	0	7	3427	3466	3UTR	LZIC	84328
Myseq-278	NM_032368	1068,1088	1	-17.5	0.666667	0.0202031	0.603	0.130693	0.0949173	-14.4354	17	20	8	12	8	2	1068	1088	3UTR	LZIC	84328
Myseq-68	NM_032368	1068,1088	1	-17.5	0.666667	0.0202031	0.603	0.130693	0.0949173	-14.4354	17	20	8	12	8	2	1068	1088	3UTR	LZIC	84328
Myseq-106	NM_032368	1068,1088	1	-17.5	0.666667	0.0202031	0.603	0.130693	0.0949173	-14.4354	17	20	8	12	8	2	1068	1088	3UTR	LZIC	84328
Myseq-333	NM_032368	1068,1088	1	-17.5	0.666667	0.0202031	0.603	0.130693	0.0949173	-14.4354	17	20	8	12	8	2	1068	1088	3UTR	LZIC	84328
Myseq-528	NM_032368	1068,1088	1	-17.5	0.666667	0.0202031	0.603	0.130693	0.0949173	-14.4354	17	20	8	12	8	2	1068	1088	3UTR	LZIC	84328
Myseq-224	NM_032368	1068,1088	1	-17.5	0.666667	0.0202031	0.603	0.130693	0.0949173	-14.4354	17	20	8	12	8	2	1068	1088	3UTR	LZIC	84328
Myseq-226	NM_032368	1068,1088	1	-17.5	0.666667	0.0202031	0.603	0.130693	0.0949173	-14.4354	17	20	8	12	8	2	1068	1088	3UTR	LZIC	84328
bra-miR156g-5p	NM_032368	1068,1088	1	-17.5	0.666667	0.0202031	0.603	0.130693	0.0949173	-14.4354	17	20	8	12	8	2	1068	1088	3UTR	LZIC	84328
Myseq-511	NM_032368	1068,1088	1	-17.5	0.666667	0.0202031	0.603	0.130693	0.0949173	-14.4354	17	20	8	12	8	2	1068	1088	3UTR	LZIC	84328
Myseq-342	NM_032368	1068,1088	1	-17.5	0.666667	0.0202031	0.603	0.130693	0.0949173	-14.4354	17	20	8	12	8	2	1068	1088	3UTR	LZIC	84328
Myseq-143	NM_032368	1068,1088	1	-17.5	0.666667	0.0202031	0.603	0.130693	0.0949173	-14.4354	17	20	8	12	8	2	1068	1088	3UTR	LZIC	84328
Myseq-671	NM_032368	1068,1088	1	-17.5	0.666667	0.0202031	0.603	0.130693	0.0949173	-14.4354	17	20	8	12	8	2	1068	1088	3UTR	LZIC	84328
Myseq-240	NM_032368	3281,3307	1	-25.8	0.833333	0.0849649	0.5	1.00501	1.66558	-6.85796	16	26	9	17	5	0	3281	3307	3UTR	LZIC	84328
Myseq-103	NM_032368	4998,5019	1	-21.7	0.666667	0.170302	0.75	1.48472	1.71544	-10.977	12	16	10	5	3	1	4998	5019	3UTR	LZIC	84328
Myseq-627	NM_032368	3903,3914	1	-18.2	1	4.14453e-05	0.426	-0.196234	0.0411533	-13.2236	10	11	10	1	0	8	3903	3914	3UTR	LZIC	84328
Myseq-6	NM_032368	3376,3402	1	-23	1	0.000228423	0.426	0.795277	1.0728	-9.59714	16	21	9	1	6	2	3376	3402	3UTR	LZIC	84328
Myseq-134	NM_032368	3376,3402	1	-23	1	0.000228423	0.426	0.795277	1.0728	-9.59714	16	21	9	1	6	2	3376	3402	3UTR	LZIC	84328
Myseq-483	NM_032368	1863,1883	1	-22.5	1	0.000370944	0.676	-0.383451	-0.0774044	-5.9255	14	20	12	1	3	3	1863	1883	3UTR	LZIC	84328
Myseq-53	NM_032368	1863,1883	1	-22.5	1	0.000370944	0.676	-0.383451	-0.0774044	-5.9255	14	20	12	1	3	3	1863	1883	3UTR	LZIC	84328
Myseq-429	NM_032368	1863,1883	1	-22.5	1	0.000370944	0.676	-0.383451	-0.0774044	-5.9255	14	20	12	1	3	3	1863	1883	3UTR	LZIC	84328
Myseq-420	NM_032368	3483,3502	1	-24	0.666667	1.1335e-05	0.485	0.606548	0.655449	-11.1132	13	19	6	9	6	2	3483	3502	3UTR	LZIC	84328
Myseq-420	NM_032368	1440,1484	1	-22.7	0.666667	0.00126892	0.603	-0.469238	-0.14033	-10.8269	15	20	8	8	5	0	1440	1484	3UTR	LZIC	84328
Myseq-590	NM_032368	3350,3365	1	-18.9	1	8.52675e-06	0.456	0.624787	1.43252	-6.90779	11	15	6	1	0	7	3350	3365	3UTR	LZIC	84328
Myseq-585	NM_032368	3721,3737	1	-19.6	1	0.000240038	0.485	-0.121967	0.00667275	-5.61866	12	16	6	10	0	7	3721	3737	3UTR	LZIC	84328
Myseq-585	NM_032368	3350,3365	1	-18.9	1	8.52675e-06	0.456	0.624787	1.43252	-6.90779	11	15	6	1	0	7	3350	3365	3UTR	LZIC	84328
Myseq-290	NM_032368	3721,3737	1	-19.6	1	0.000240038	0.485	-0.121967	0.00667275	-5.61866	12	16	6	10	0	7	3721	3737	3UTR	LZIC	84328
Myseq-290	NM_032368	3350,3365	1	-18.9	1	8.52675e-06	0.456	0.624787	1.43252	-6.90779	11	15	6	1	0	7	3350	3365	3UTR	LZIC	84328
Myseq-336	NM_032368	3721,3737	1	-19.6	1	0.000240038	0.485	-0.121967	0.00667275	-5.61866	12	16	6	10	0	7	3721	3737	3UTR	LZIC	84328
Myseq-336	NM_032368	3350,3365	1	-18.9	1	8.52675e-06	0.456	0.624787	1.43252	-6.90779	11	15	6	1	0	7	3350	3365	3UTR	LZIC	84328
Myseq-225	NM_032368	1068,1088	1	-17.5	0.666667	0.0202031	0.603	0.130693	0.0949173	-14.4354	17	20	8	12	8	2	1068	1088	3UTR	LZIC	84328
Myseq-568	NM_032368	3925,3941	1	-17.4	1	0.000485997	0.456	-0.100748	0.106136	-5.22701	14	16	8	1	0	8	3925	3941	3UTR	LZIC	84328
Myseq-188	NM_032368	3925,3941	1	-17.4	1	0.000485997	0.456	-0.100748	0.106136	-5.22701	14	16	8	1	0	8	3925	3941	3UTR	LZIC	84328
Myseq-640	NM_032368	3337,3388	1	-20.7	1	0.00365323	0.397	2.69913	1.18832	-5.22701	14	16	14	1	4	4	3337	3388	3UTR	LZIC	84328
Myseq-689	NM_032368	3337,3388	1	-20.7	1	0.00365323	0.397	2.69913	1.18832	-5.22701	14	16	14	1	4	4	3337	3388	3UTR	LZIC	84328
Myseq-436	NM_032368	3337,3388	1	-20.7	1	0.00365323	0.397	2.69913	1.18832	-5.22701	14	16	14	1	4	4	3337	3388	3UTR	LZIC	84328
Myseq-437	NM_032368	3337,3388	1	-20.7	1	0.00365323	0.397	2.69913	1.18832	-5.22701	14	16	14	1	4	4	3337	3388	3UTR	LZIC	84328
Myseq-639	NM_032368	3337,3388	1	-20.7	1	0.00365323	0.397	2.69913	1.18832	-5.22701	14	16	14	1	4	4	3337	3388	3UTR	LZIC	84328
Myseq-529	NM_032368	1068,1088	1	-17.5	0.666667	0.0202031	0.603	0.130693	0.0949173	-14.4354	17	20	8	12	8	2	1068	1088	3UTR	LZIC	84328
Myseq-196	NM_032368	3885,3906	1	-22.9	1	3.36006e-06	0.441	0.493381	0.082265	-7.83842	17	21	10	1	7	1	3885	3906	3UTR	LZIC	84328
Myseq-650	NM_032368	2704,2724	1	-20	1	0.00607797	0.588	-0.168472	-0.458273	-4.76182	13	20	8	12	3	4	2704	2724	3UTR	LZIC	84328
Myseq-332	NM_032368	1068,1088	1	-17.5	0.666667	0.0202031	0.603	0.130693	0.0949173	-14.4354	17	20	8	12	8	2	1068	1088	3UTR	LZIC	84328
Myseq-587	NM_032368	3527,3566	1	-18.3	1	1.75852e-06	0.382	0.406989	0.164583	-5.61866	12	16	8	1	0	7	3527	3566	3UTR	LZIC	84328
Myseq-202	NM_022787	2894,2919	1	-19.6	1	0.008942	0.662	-0.0284965	0.0834754	-3.93757	17	20	12	1	4	4	2894	2919	3UTR	NMNAT1	64802
Myseq-91	NM_022787	2894,2919	1	-19.6	1	0.008942	0.662	-0.0284965	0.0834754	-3.93757	17	20	12	1	4	4	2894	2919	3UTR	NMNAT1	64802
Myseq-189	NM_022787	2894,2919	1	-19.6	1	0.008942	0.662	-0.0284965	0.0834754	-3.93757	17	20	12	1	4	4	2894	2919	3UTR	NMNAT1	64802
Myseq-589	NM_022787	2894,2919	1	-19.6	1	0.008942	0.662	-0.0284965	0.0834754	-3.93757	17	20	12	1	4	4	2894	2919	3UTR	NMNAT1	64802
Myseq-444	NM_022787	2894,2919	1	-19.6	1	0.008942	0.662	-0.0284965	0.0834754	-3.93757	17	20	12	1	4	4	2894	2919	3UTR	NMNAT1	64802
Myseq-360	NM_022787	2894,2919	1	-19.6	1	0.008942	0.662	-0.0284965	0.0834754	-3.93757	17	20	12	1	4	4	2894	2919	3UTR	NMNAT1	64802
Myseq-571	NM_022787	2894,2919	1	-19.6	1	0.008942	0.662	-0.0284965	0.0834754	-3.93757	17	20	12	1	4	4	2894	2919	3UTR	NMNAT1	64802
Myseq-659	NM_022787	2894,2919	1	-19.6	1	0.008942	0.662	-0.0284965	0.0834754	-3.93757	17	20	12	1	4	4	2894	2919	3UTR	NMNAT1	64802
Myseq-722	NM_022787	2894,2919	1	-19.6	1	0.008942	0.662	-0.0284965	0.0834754	-3.93757	17	20	12	1	4	4	2894	2919	3UTR	NMNAT1	64802
Myseq-96	NM_022787	2894,2919	1	-19.6	1	0.008942	0.662	-0.0284965	0.0834754	-3.93757	17	20	12	1	4	4	2894	2919	3UTR	NMNAT1	64802
Myseq-253	NM_022787	2894,2919	1	-19.6	1	0.008942	0.662	-0.0284965	0.0834754	-3.93757	17	20	12	1	4	4	2894	2919	3UTR	NMNAT1	64802
Myseq-327	NM_022787	2894,2919	1	-19.6	1	0.008942	0.662	-0.0284965	0.0834754	-3.93757	17	20	12	1	4	4	2894	2919	3UTR	NMNAT1	64802
Myseq-643	NM_022787	1807,1823	1	-20.9	0.833333	7.31534e-06	0.471	-0.532675	0.0517344	-10.5818	14	16	8	8	6	1	1807	1823	3UTR	NMNAT1	64802
Myseq-71	NM_022787	2894,2919	1	-19.6	1	0.008942	0.662	-0.0284965	0.0834754	-3.93757	17	20	12	1	4	4	2894	2919	3UTR	NMNAT1	64802
Myseq-123	NM_022787	2894,2919	1	-19.6	1	0.008942	0.662	-0.0284965	0.0834754	-3.93757	17	20	12	1	4	4	2894	2919	3UTR	NMNAT1	64802
Myseq-409	NM_022787	2894,2919	1	-19.6	1	0.008942	0.662	-0.0284965	0.0834754	-3.93757	17	20	12	1	4	4	2894	2919	3UTR	NMNAT1	64802
Myseq-509	NM_022787	2894,2919	1	-19.6	1	0.008942	0.662	-0.0284965	0.0834754	-3.93757	17	20	12	1	4	4	2894	2919	3UTR	NMNAT1	64802
Myseq-724	NM_022787	2894,2919	1	-19.6	1	0.008942	0.662	-0.0284965	0.0834754	-3.93757	17	20	12	1	4	4	2894	2919	3UTR	NMNAT1	64802
Myseq-79	NM_022787	2894,2919	1	-19.6	1	0.008942	0.662	-0.0284965	0.0834754	-3.93757	17	20	12	1	4	4	2894	2919	3UTR	NMNAT1	64802
Myseq-186	NM_022787	2894,2919	1	-19.6	1	0.008942	0.662	-0.0284965	0.0834754	-3.93757	17	20	12	1	4	4	2894	2919	3UTR	NMNAT1	64802
Myseq-407	NM_022787	2894,2919	1	-19.6	1	0.008942	0.662	-0.0284965	0.0834754	-3.93757	17	20	12	1	4	4	2894	2919	3UTR	NMNAT1	64802
Myseq-240	NM_022787	2553,2570	1	-22.5	1	4.39427e-05	0.426	0.11344	-0.0203157	-11.3749	16	17	16	1	6	1	2553	2570	3UTR	NMNAT1	64802
Myseq-125	NM_022787	1861,1878	1	-22.1	0.333333	1.68434e-05	0.441	-0.051349	-0.0220473	-15.7996	14	17	9	1	7	5	1861	1878	3UTR	NMNAT1	64802
Myseq-423	NM_022787	1861,1878	1	-22.1	0.333333	1.68434e-05	0.441	-0.051349	-0.0220473	-15.7996	14	17	9	1	7	5	1861	1878	3UTR	NMNAT1	64802
Myseq-6	NM_022787	3255,3267	0.980769	-18.4	1	0.00010906	0.441	-0.773308	-0.166688	-6.90779	11	12	11	1	0	7	3255	3267	3UTR	NMNAT1	64802
Myseq-134	NM_022787	3255,3267	0.980769	-18.4	1	0.00010906	0.441	-0.773308	-0.166688	-6.90779	11	12	11	1	0	7	3255	3267	3UTR	NMNAT1	64802
Myseq-367	NM_022787	2959,2977	1	-20.7	1	0.000465197	0.574	0.209191	-0.0256384	-6.48426	15	18	7	9	3	4	2959	2977	3UTR	NMNAT1	64802
Myseq-572	NM_022787	2959,2977	1	-20.7	1	0.000465197	0.574	0.209191	-0.0256384	-6.48426	15	18	7	9	3	4	2959	2977	3UTR	NMNAT1	64802
Myseq-122	NM_022787	2959,2977	1	-20.7	1	0.000465197	0.574	0.209191	-0.0256384	-6.48426	15	18	7	9	3	4	2959	2977	3UTR	NMNAT1	64802
Myseq-132	NM_022787	2284,2305	0.953846	-25.4	0.666667	2.01338e-06	0.441	-0.028622	0.18554	-13.4023	17	21	12	9	7	2	2284	2305	3UTR	NMNAT1	64802
Myseq-121	NM_022787	1458,1474	1	-18.1	0.166667	0.00232333	0.706	0.095566	-0.0790266	-17.8457	15	16	15	1	8	7	1458	1474	3UTR	NMNAT1	64802
Myseq-100	NM_022787	1458,1474	1	-18.1	0.166667	0.00232333	0.706	0.095566	-0.0790266	-17.8457	15	16	15	1	8	7	1458	1474	3UTR	NMNAT1	64802
Myseq-420	NM_022787	2232,2253	1	-25.6	0.5	0.00169916	0.426	-0.546622	0.0210526	-12.8453	16	21	11	6	7	3	2232	2253	3UTR	NMNAT1	64802
Myseq-331	NM_022787	1458,1474	1	-18.1	0.166667	0.00232333	0.706	0.095566	-0.0790266	-17.8457	15	16	15	1	8	7	1458	1474	3UTR	NMNAT1	64802
bra-miR160a-5p	NM_022787	2284,2305	0.953846	-25.4	0.666667	2.01338e-06	0.441	-0.028622	0.18554	-13.4023	17	21	12	9	7	2	2284	2305	3UTR	NMNAT1	64802
Myseq-117	NM_022787	2284,2305	0.953846	-25.4	0.666667	2.01338e-06	0.441	-0.028622	0.18554	-13.4023	17	21	12	9	7	2	2284	2305	3UTR	NMNAT1	64802
Myseq-5	NM_022787	2284,2305	0.953846	-25.4	0.666667	2.01338e-06	0.441	-0.028622	0.18554	-13.4023	17	21	12	9	7	2	2284	2305	3UTR	NMNAT1	64802
Myseq-78	NM_022787	1458,1474	1	-18.1	0.166667	0.00232333	0.706	0.095566	-0.0790266	-17.8457	15	16	15	1	8	7	1458	1474	3UTR	NMNAT1	64802
Myseq-239	NM_022787	2284,2305	0.953846	-25.4	0.666667	2.01338e-06	0.441	-0.028622	0.18554	-13.4023	17	21	12	9	7	2	2284	2305	3UTR	NMNAT1	64802
Myseq-590	NM_022787	1113,1128	1	-18.9	1	1.48365e-05	0.515	-0.425434	0.154953	-6.90779	11	15	6	1	0	7	1113	1128	3UTR	NMNAT1	64802
Myseq-328	NM_022787	2894,2919	1	-19.6	1	0.008942	0.662	-0.0284965	0.0834754	-3.93757	17	20	12	1	4	4	2894	2919	3UTR	NMNAT1	64802
Myseq-564	NM_022787	1458,1474	1	-18.1	0.166667	0.00232333	0.706	0.095566	-0.0790266	-17.8457	15	16	15	1	8	7	1458	1474	3UTR	NMNAT1	64802
Myseq-59	NM_022787	2083,2107	1	-19.8	0.833333	0.00207439	0.588	-0.291607	-0.184221	-7.08104	20	24	10	11	7	0	2083	2107	3UTR	NMNAT1	64802
Myseq-254	NM_022787	1836,1857	1	-20	1	0.000179878	0.412	0.0785199	-0.130894	-4.99396	17	21	9	12	3	5	1836	1857	3UTR	NMNAT1	64802
Myseq-448	NM_022787	1836,1857	1	-20	1	0.000179878	0.412	0.0785199	-0.130894	-4.99396	17	21	9	12	3	5	1836	1857	3UTR	NMNAT1	64802
Myseq-650	NM_022787	2449,2470	1	-22.1	1	0.00142398	0.456	0.0582419	0.0834755	-4.99396	17	21	7	11	7	1	2449	2470	3UTR	NMNAT1	64802
Myseq-439	NM_022787	1807,1823	1	-20.9	0.833333	7.31534e-06	0.471	-0.532675	0.0517344	-10.5818	14	16	8	8	6	1	1807	1823	3UTR	NMNAT1	64802
Myseq-240	NM_001297779	922937	1	-22.4	1	0.000125651	0.441	-0.385941	-0.287113	-13.4275	14	15	14	1	6	0	922	937	3UTR	NMNAT1	64802
Myseq-483	NM_001297779	674692	1	-24.7	1	4.6578e-06	0.368	-0.713428	-0.412101	-7.83842	14	18	10	1	4	2	674	692	3UTR	NMNAT1	64802
Myseq-53	NM_001297779	674692	1	-24.7	1	4.6578e-06	0.368	-0.713428	-0.412101	-7.83842	14	18	10	1	4	2	674	692	3UTR	NMNAT1	64802
Myseq-429	NM_001297779	674692	1	-24.7	1	4.6578e-06	0.368	-0.713428	-0.412101	-7.83842	14	18	10	1	4	2	674	692	3UTR	NMNAT1	64802
Myseq-216	NM_052960	565594	1	-19.5	0.833333	0.00284199	0.456	0.0399883	-0.101651	-9.33931	13	16	7	1	4	1	565	594	3UTR	RBP7	116362
Myseq-275	NM_052960	458496	1	-15.8	0.833333	0.000330218	0.5	2.46095	1.43867	-15.5981	14	16	14	1	7	0	458	496	3UTR	RBP7	116362
Myseq-580	NM_052960	458496	1	-15.8	0.833333	0.000330218	0.5	2.46095	1.43867	-15.5981	14	16	14	1	7	0	458	496	3UTR	RBP7	116362
Myseq-647	NM_052960	458496	1	-15.8	0.833333	0.000330218	0.5	2.46095	1.43867	-15.5981	14	16	14	1	7	0	458	496	3UTR	RBP7	116362
Myseq-202	NM_001105562	5598,5615	1	-21	1	3.39272e-05	0.485	1.03852	1.34173	-5.19005	15	17	13	1	4	2	5598	5615	3UTR	UBE4B	10277
Myseq-91	NM_001105562	5598,5615	1	-21	1	3.39272e-05	0.485	1.03852	1.34173	-5.19005	15	17	13	1	4	2	5598	5615	3UTR	UBE4B	10277
Myseq-189	NM_001105562	5598,5615	1	-21	1	3.39272e-05	0.485	1.03852	1.34173	-5.19005	15	17	13	1	4	2	5598	5615	3UTR	UBE4B	10277
Myseq-589	NM_001105562	5598,5615	1	-21	1	3.39272e-05	0.485	1.03852	1.34173	-5.19005	15	17	13	1	4	2	5598	5615	3UTR	UBE4B	10277
Myseq-444	NM_001105562	5598,5615	1	-21	1	3.39272e-05	0.485	1.03852	1.34173	-5.19005	15	17	13	1	4	2	5598	5615	3UTR	UBE4B	10277
Myseq-360	NM_001105562	5598,5615	1	-21	1	3.39272e-05	0.485	1.03852	1.34173	-5.19005	15	17	13	1	4	2	5598	5615	3UTR	UBE4B	10277
Myseq-571	NM_001105562	5598,5615	1	-21	1	3.39272e-05	0.485	1.03852	1.34173	-5.19005	15	17	13	1	4	2	5598	5615	3UTR	UBE4B	10277
Myseq-659	NM_001105562	5598,5615	1	-21	1	3.39272e-05	0.485	1.03852	1.34173	-5.19005	15	17	13	1	4	2	5598	5615	3UTR	UBE4B	10277
Myseq-722	NM_001105562	5598,5615	1	-21	1	3.39272e-05	0.485	1.03852	1.34173	-5.19005	15	17	13	1	4	2	5598	5615	3UTR	UBE4B	10277
Myseq-96	NM_001105562	5598,5615	1	-21	1	3.39272e-05	0.485	1.03852	1.34173	-5.19005	15	17	13	1	4	2	5598	5615	3UTR	UBE4B	10277
Myseq-253	NM_001105562	5598,5615	1	-21	1	3.39272e-05	0.485	1.03852	1.34173	-5.19005	15	17	13	1	4	2	5598	5615	3UTR	UBE4B	10277
Myseq-327	NM_001105562	5598,5615	1	-21	1	3.39272e-05	0.485	1.03852	1.34173	-5.19005	15	17	13	1	4	2	5598	5615	3UTR	UBE4B	10277
Myseq-71	NM_001105562	5598,5615	1	-21	1	3.39272e-05	0.485	1.03852	1.34173	-5.19005	15	17	13	1	4	2	5598	5615	3UTR	UBE4B	10277
Myseq-123	NM_001105562	5598,5615	1	-21	1	3.39272e-05	0.485	1.03852	1.34173	-5.19005	15	17	13	1	4	2	5598	5615	3UTR	UBE4B	10277
Myseq-409	NM_001105562	5598,5615	1	-21	1	3.39272e-05	0.485	1.03852	1.34173	-5.19005	15	17	13	1	4	2	5598	5615	3UTR	UBE4B	10277
Myseq-509	NM_001105562	5598,5615	1	-21	1	3.39272e-05	0.485	1.03852	1.34173	-5.19005	15	17	13	1	4	2	5598	5615	3UTR	UBE4B	10277
Myseq-724	NM_001105562	5598,5615	1	-21	1	3.39272e-05	0.485	1.03852	1.34173	-5.19005	15	17	13	1	4	2	5598	5615	3UTR	UBE4B	10277
Myseq-79	NM_001105562	5598,5615	1	-21	1	3.39272e-05	0.485	1.03852	1.34173	-5.19005	15	17	13	1	4	2	5598	5615	3UTR	UBE4B	10277
Myseq-186	NM_001105562	5598,5615	1	-21	1	3.39272e-05	0.485	1.03852	1.34173	-5.19005	15	17	13	1	4	2	5598	5615	3UTR	UBE4B	10277
Myseq-407	NM_001105562	5598,5615	1	-21	1	3.39272e-05	0.485	1.03852	1.34173	-5.19005	15	17	13	1	4	2	5598	5615	3UTR	UBE4B	10277
Myseq-525	NM_001105562	4917,4954	1	-22.8	1	0.0904515	0.647	1.19743	2.3188	-3.93757	20	37	8	21	8	0	4917	4954	3UTR	UBE4B	10277
Myseq-240	NM_001105562	5114,5147	1	-25.6	1	0.0110563	0.647	2.89164	2.54761	-3.79332	17	21	8	1	4	3	5114	5147	3UTR	UBE4B	10277
Myseq-240	NM_001105562	5027,5055	1	-24.5	0.833333	0.00138499	0.559	2.00312	2.26562	-8.05661	20	28	9	19	7	0	5027	5055	3UTR	UBE4B	10277
Myseq-216	NM_001105562	4614,4633	1	-21.1	0.5	0.00485121	0.368	1.14383	1.7709	-10.3039	16	19	10	4	6	1	4614	4633	3UTR	UBE4B	10277
Myseq-6	NM_001105562	5577,5598	1	-20.1	1	0.0464965	0.515	2.03506	1.05955	-5.52986	15	21	8	9	3	5	5577	5598	3UTR	UBE4B	10277
Myseq-134	NM_001105562	5577,5598	1	-20.1	1	0.0464965	0.515	2.03506	1.05955	-5.52986	15	21	8	9	3	5	5577	5598	3UTR	UBE4B	10277
Myseq-328	NM_001105562	5598,5615	1	-21	1	3.39272e-05	0.485	1.03852	1.34173	-5.19005	15	17	13	1	4	2	5598	5615	3UTR	UBE4B	10277
Myseq-138	NM_001105562	4917,4954	1	-22.8	1	0.0904515	0.647	1.19743	2.3188	-3.93757	20	37	8	21	8	0	4917	4954	3UTR	UBE4B	10277
Myseq-59	NM_001105562	4753,4775	1	-21.7	0.833333	0.0197872	0.544	0.940642	1.38625	-8.05661	17	22	9	8	3	4	4753	4775	3UTR	UBE4B	10277
Myseq-424	NM_001105562	4913,4931	1	-25.3	1	0.00130734	0.618	2.65274	1.32935	-4.99396	16	18	8	10	6	2	4913	4931	3UTR	UBE4B	10277
Myseq-465	NM_001105562	4913,4931	1	-25.3	1	0.00130734	0.618	2.65274	1.32935	-4.99396	16	18	8	10	6	2	4913	4931	3UTR	UBE4B	10277
Myseq-9	NM_001105562	4917,4954	1	-22.8	1	0.0904515	0.647	1.19743	2.3188	-3.93757	20	37	8	21	8	0	4917	4954	3UTR	UBE4B	10277
Myseq-202	NM_006048	5211,5228	1	-21	1	3.39272e-05	0.485	1.03852	1.34173	-5.19005	15	17	13	1	4	2	5211	5228	3UTR	UBE4B	10277
Myseq-91	NM_006048	5211,5228	1	-21	1	3.39272e-05	0.485	1.03852	1.34173	-5.19005	15	17	13	1	4	2	5211	5228	3UTR	UBE4B	10277
Myseq-189	NM_006048	5211,5228	1	-21	1	3.39272e-05	0.485	1.03852	1.34173	-5.19005	15	17	13	1	4	2	5211	5228	3UTR	UBE4B	10277
Myseq-589	NM_006048	5211,5228	1	-21	1	3.39272e-05	0.485	1.03852	1.34173	-5.19005	15	17	13	1	4	2	5211	5228	3UTR	UBE4B	10277
Myseq-444	NM_006048	5211,5228	1	-21	1	3.39272e-05	0.485	1.03852	1.34173	-5.19005	15	17	13	1	4	2	5211	5228	3UTR	UBE4B	10277
Myseq-360	NM_006048	5211,5228	1	-21	1	3.39272e-05	0.485	1.03852	1.34173	-5.19005	15	17	13	1	4	2	5211	5228	3UTR	UBE4B	10277
Myseq-571	NM_006048	5211,5228	1	-21	1	3.39272e-05	0.485	1.03852	1.34173	-5.19005	15	17	13	1	4	2	5211	5228	3UTR	UBE4B	10277
Myseq-659	NM_006048	5211,5228	1	-21	1	3.39272e-05	0.485	1.03852	1.34173	-5.19005	15	17	13	1	4	2	5211	5228	3UTR	UBE4B	10277
Myseq-722	NM_006048	5211,5228	1	-21	1	3.39272e-05	0.485	1.03852	1.34173	-5.19005	15	17	13	1	4	2	5211	5228	3UTR	UBE4B	10277
Myseq-96	NM_006048	5211,5228	1	-21	1	3.39272e-05	0.485	1.03852	1.34173	-5.19005	15	17	13	1	4	2	5211	5228	3UTR	UBE4B	10277
Myseq-253	NM_006048	5211,5228	1	-21	1	3.39272e-05	0.485	1.03852	1.34173	-5.19005	15	17	13	1	4	2	5211	5228	3UTR	UBE4B	10277
Myseq-327	NM_006048	5211,5228	1	-21	1	3.39272e-05	0.485	1.03852	1.34173	-5.19005	15	17	13	1	4	2	5211	5228	3UTR	UBE4B	10277
Myseq-71	NM_006048	5211,5228	1	-21	1	3.39272e-05	0.485	1.03852	1.34173	-5.19005	15	17	13	1	4	2	5211	5228	3UTR	UBE4B	10277
Myseq-123	NM_006048	5211,5228	1	-21	1	3.39272e-05	0.485	1.03852	1.34173	-5.19005	15	17	13	1	4	2	5211	5228	3UTR	UBE4B	10277
Myseq-409	NM_006048	5211,5228	1	-21	1	3.39272e-05	0.485	1.03852	1.34173	-5.19005	15	17	13	1	4	2	5211	5228	3UTR	UBE4B	10277
Myseq-509	NM_006048	5211,5228	1	-21	1	3.39272e-05	0.485	1.03852	1.34173	-5.19005	15	17	13	1	4	2	5211	5228	3UTR	UBE4B	10277
Myseq-724	NM_006048	5211,5228	1	-21	1	3.39272e-05	0.485	1.03852	1.34173	-5.19005	15	17	13	1	4	2	5211	5228	3UTR	UBE4B	10277
Myseq-79	NM_006048	5211,5228	1	-21	1	3.39272e-05	0.485	1.03852	1.34173	-5.19005	15	17	13	1	4	2	5211	5228	3UTR	UBE4B	10277
Myseq-186	NM_006048	5211,5228	1	-21	1	3.39272e-05	0.485	1.03852	1.34173	-5.19005	15	17	13	1	4	2	5211	5228	3UTR	UBE4B	10277
Myseq-407	NM_006048	5211,5228	1	-21	1	3.39272e-05	0.485	1.03852	1.34173	-5.19005	15	17	13	1	4	2	5211	5228	3UTR	UBE4B	10277
Myseq-525	NM_006048	4530,4567	1	-22.8	1	0.0904515	0.647	1.19743	2.3188	-3.93757	20	37	8	21	8	0	4530	4567	3UTR	UBE4B	10277
Myseq-240	NM_006048	4727,4760	1	-25.6	1	0.0110563	0.647	2.89164	2.54761	-3.79332	17	21	8	1	4	3	4727	4760	3UTR	UBE4B	10277
Myseq-240	NM_006048	4640,4668	1	-24.5	0.833333	0.00138499	0.559	2.00312	2.26562	-8.05661	20	28	9	19	7	0	4640	4668	3UTR	UBE4B	10277
Myseq-216	NM_006048	4227,4246	1	-21.1	0.5	0.00485121	0.368	1.14383	1.7709	-10.3039	16	19	10	4	6	1	4227	4246	3UTR	UBE4B	10277
Myseq-6	NM_006048	5190,5211	1	-20.1	1	0.0464965	0.515	2.03506	1.05955	-5.52986	15	21	8	9	3	5	5190	5211	3UTR	UBE4B	10277
Myseq-134	NM_006048	5190,5211	1	-20.1	1	0.0464965	0.515	2.03506	1.05955	-5.52986	15	21	8	9	3	5	5190	5211	3UTR	UBE4B	10277
Myseq-544	NM_006048	4937,4953	1	-18.3	0.833333	0.0485978	0.559	1.35762	1.01026	-12.8953	15	16	15	1	6	1	4937	4953	3UTR	UBE4B	10277
Myseq-328	NM_006048	5211,5228	1	-21	1	3.39272e-05	0.485	1.03852	1.34173	-5.19005	15	17	13	1	4	2	5211	5228	3UTR	UBE4B	10277
Myseq-138	NM_006048	4530,4567	1	-22.8	1	0.0904515	0.647	1.19743	2.3188	-3.93757	20	37	8	21	8	0	4530	4567	3UTR	UBE4B	10277
Myseq-59	NM_006048	4366,4388	1	-21.7	0.833333	0.0197872	0.544	0.940642	1.38625	-8.05661	17	22	9	8	3	4	4366	4388	3UTR	UBE4B	10277
Myseq-424	NM_006048	4526,4544	1	-25.3	1	0.00130734	0.618	2.65274	1.32935	-4.99396	16	18	8	10	6	2	4526	4544	3UTR	UBE4B	10277
Myseq-465	NM_006048	4526,4544	1	-25.3	1	0.00130734	0.618	2.65274	1.32935	-4.99396	16	18	8	10	6	2	4526	4544	3UTR	UBE4B	10277
Myseq-9	NM_006048	4530,4567	1	-22.8	1	0.0904515	0.647	1.19743	2.3188	-3.93757	20	37	8	21	8	0	4530	4567	3UTR	UBE4B	10277
Myseq-643	NM_015074	6962,6977	1	-22.3	0.666667	0.096759	0.588	-0.0474823	-0.0352045	-9.54656	14	15	14	1	5	1	6962	6977	3UTR	KIF1B	23095
Myseq-417	NM_015074	10143,10159	1	-21.7	0.833333	3.35481e-05	0.544	0.706064	0.254725	-10.8679	15	16	15	1	7	2	10143	10159	3UTR	KIF1B	23095
Myseq-627	NM_015074	8106,8139	1	-22.8	1	8.56158e-05	0.471	-0.288099	0.431186	-5.18008	15	19	9	1	3	5	8106	8139	3UTR	KIF1B	23095
Myseq-544	NM_015074	7192,7236	1	-25	1	0.0113191	0.368	-0.247001	-0.391751	-3.79332	19	25	9	1	7	0	7192	7236	3UTR	KIF1B	23095
Myseq-166	NM_015074	10143,10159	1	-21.7	0.833333	3.35481e-05	0.544	0.706064	0.254725	-10.8679	15	16	15	1	7	2	10143	10159	3UTR	KIF1B	23095
Myseq-118	NM_015074	10143,10159	1	-21.7	0.833333	3.35481e-05	0.544	0.706064	0.254725	-10.8679	15	16	15	1	7	2	10143	10159	3UTR	KIF1B	23095
Myseq-458	NM_015074	6049,6079	1	-21.2	0.833333	0.0011352	0.574	1.10268	0.101719	-6.9696	17	30	9	21	7	0	6049	6079	3UTR	KIF1B	23095
Myseq-710	NM_015074	6049,6079	1	-21.2	0.833333	0.0011352	0.574	1.10268	0.101719	-6.9696	17	30	9	21	7	0	6049	6079	3UTR	KIF1B	23095
Myseq-445	NM_015074	9757,9778	1	-20.3	1	0.0184439	0.515	0.329494	0.385648	-4.02637	17	21	14	1	3	4	9757	9778	3UTR	KIF1B	23095
Myseq-621	NM_015074	7800,7818	1	-25.5	1	3.2622e-05	0.5	-0.110844	-0.0199619	-5.38561	16	18	12	1	5	2	7800	7818	3UTR	KIF1B	23095
Myseq-170	NM_015074	10143,10159	1	-21.7	0.833333	3.35481e-05	0.544	0.706064	0.254725	-10.8679	15	16	15	1	7	2	10143	10159	3UTR	KIF1B	23095
Myseq-439	NM_015074	6962,6977	1	-22.3	0.666667	0.096759	0.588	-0.0474823	-0.0352045	-9.54656	14	15	14	1	5	1	6962	6977	3UTR	KIF1B	23095
Myseq-259	NM_015074	9757,9778	1	-20.3	1	0.0184439	0.515	0.329494	0.385648	-4.02637	17	21	14	1	3	4	9757	9778	3UTR	KIF1B	23095
Myseq-126	NM_015074	9757,9778	1	-20.3	1	0.0184439	0.515	0.329494	0.385648	-4.02637	17	21	14	1	3	4	9757	9778	3UTR	KIF1B	23095
Myseq-546	NM_183416	7253,7273	1	-28.7	1	0.000108019	0.441	0.599688	0.606329	-9.59293	16	20	7	13	7	1	7253	7273	3UTR	KIF1B	23095
Myseq-330	NM_183416	7253,7273	1	-28.7	1	0.000108019	0.441	0.599688	0.606329	-9.59293	16	20	7	13	7	1	7253	7273	3UTR	KIF1B	23095
Myseq-62	NM_183416	7253,7273	1	-28.7	1	0.000108019	0.441	0.599688	0.606329	-9.59293	16	20	7	13	7	1	7253	7273	3UTR	KIF1B	23095
Myseq-167	NM_183416	7253,7273	1	-28.7	1	0.000108019	0.441	0.599688	0.606329	-9.59293	16	20	7	13	7	1	7253	7273	3UTR	KIF1B	23095
Myseq-616	NM_183416	7253,7273	1	-28.7	1	0.000108019	0.441	0.599688	0.606329	-9.59293	16	20	7	13	7	1	7253	7273	3UTR	KIF1B	23095
Myseq-526	NM_183416	7253,7273	1	-28.7	1	0.000108019	0.441	0.599688	0.606329	-9.59293	16	20	7	13	7	1	7253	7273	3UTR	KIF1B	23095
bra-miR398-5p	NM_183416	6128,6148	1	-18.8	0.833333	0.00265598	0.632	-0.101	0.261786	-7.68219	17	20	11	1	6	0	6128	6148	3UTR	KIF1B	23095
Myseq-216	NM_183416	4943,4959	1	-20.3	0.333333	0.0512814	0.574	1.06868	0.428	-15.5897	12	16	8	8	4	0	4943	4959	3UTR	KIF1B	23095
Myseq-6	NM_183416	7214,7257	1	-21.9	1	1.78072e-06	0.529	2.13707	0.605499	-5.96246	13	17	8	1	2	6	7214	7257	3UTR	KIF1B	23095
Myseq-134	NM_183416	7214,7257	1	-21.9	1	1.78072e-06	0.529	2.13707	0.605499	-5.96246	13	17	8	1	2	6	7214	7257	3UTR	KIF1B	23095
Myseq-396	NM_183416	7253,7273	1	-31.6	1	0.000108019	0.441	0.599688	0.606329	-9.59293	16	20	7	13	7	1	7253	7273	3UTR	KIF1B	23095
Myseq-741	NM_183416	7253,7273	1	-31.6	1	0.000108019	0.441	0.599688	0.606329	-9.59293	16	20	7	13	7	1	7253	7273	3UTR	KIF1B	23095
Myseq-131	NM_183416	5726,5740	1	-19.7	1	0.00916627	0.456	0.0706596	0.0149145	-8.01482	12	14	8	1	2	4	5726	5740	3UTR	KIF1B	23095
Myseq-131	NM_183416	7271,7297	1	-22.1	0.833333	0.000186901	0.5	0.366652	0.61131	-6.51454	16	26	10	16	6	1	7271	7297	3UTR	KIF1B	23095
Myseq-329	NM_183416	5726,5740	1	-19.7	1	0.00916627	0.456	0.0706596	0.0149145	-8.01482	12	14	8	1	2	4	5726	5740	3UTR	KIF1B	23095
Myseq-329	NM_183416	7271,7297	1	-22.1	0.833333	0.000186901	0.5	0.366652	0.61131	-6.51454	16	26	10	16	6	1	7271	7297	3UTR	KIF1B	23095
Myseq-424	NM_183416	5980,5994	1	-18.7	0.833333	0.00019758	0.603	0.078623	0.269749	-6.80703	13	14	13	1	3	4	5980	5994	3UTR	KIF1B	23095
Myseq-694	NM_183416	7253,7273	1	-31.6	1	0.000108019	0.441	0.599688	0.606329	-9.59293	16	20	7	13	7	1	7253	7273	3UTR	KIF1B	23095
Myseq-251	NM_183416	4173,4192	1	-20.3	0.5	0.00046813	0.574	0.347615	0.661484	-14.8713	13	19	9	10	7	3	4173	4192	3UTR	KIF1B	23095
Myseq-82	NM_183416	4173,4192	1	-20.3	0.5	0.00046813	0.574	0.347615	0.661484	-14.8713	13	19	9	10	7	3	4173	4192	3UTR	KIF1B	23095
Myseq-70	NM_183416	5980,5994	1	-18.7	0.833333	0.00019758	0.603	0.078623	0.269749	-6.80703	13	14	13	1	3	4	5980	5994	3UTR	KIF1B	23095
Myseq-465	NM_183416	5980,5994	1	-18.7	0.833333	0.00019758	0.603	0.078623	0.269749	-6.80703	13	14	13	1	3	4	5980	5994	3UTR	KIF1B	23095
Myseq-252	NM_183416	5980,5994	1	-18.7	0.833333	0.00019758	0.603	0.078623	0.269749	-6.80703	13	14	13	1	3	4	5980	5994	3UTR	KIF1B	23095
Myseq-587	NM_183416	7265,7283	1	-16.6	1	8.23963e-05	0.397	0.646175	0.639534	-13.2236	10	12	10	1	0	8	7265	7283	3UTR	KIF1B	23095
Myseq-418	NM_183416	7253,7273	1	-28.7	1	0.000108019	0.441	0.599688	0.606329	-9.59293	16	20	7	13	7	1	7253	7273	3UTR	KIF1B	23095
Myseq-410	NM_002631	1995,2009	1	-16.4	1	0.00221135	0.515	-0.292029	-0.136278	-8.13185	11	14	6	1	1	5	1995	2009	3UTR	PGD	5226
bra-miR398-5p	NM_002631	1995,2009	1	-16.4	1	0.00221135	0.515	-0.292029	-0.136278	-8.13185	11	14	6	1	1	5	1995	2009	3UTR	PGD	5226
Myseq-650	NM_002631	2164,2184	1	-24.7	0.833333	0.00394884	0.559	-0.0262285	-0.447931	-7.71518	16	20	10	10	8	2	2164	2184	3UTR	PGD	5226
Myseq-240	NM_001270517	941961	1	-26.7	1	2.22617e-07	0.338	-0.584711	0.608452	-8.3038	17	20	9	1	6	0	941	961	3UTR	CENPS-CORT	100526739
Myseq-240	NM_199006	697717	1	-26.7	1	2.22617e-07	0.338	-0.584711	0.608452	-8.3038	17	20	9	1	6	0	697	717	3UTR	CENPS-CORT	100526739
Myseq-196	NM_199294	928964	1	-22.4	0.833333	0.0038368	0.676	0	0	-6.51454	14	16	14	1	2	3	928	964	3UTR	CENPS	378708
Myseq-202	NM_004401	1273,1296	1	-15.7	1	0.0878313	0.544	0.854545	0.472798	-6.92659	12	15	11	3	0	7	1273	1296	3UTR	DFFA	1676
Myseq-91	NM_004401	1273,1296	1	-15.7	1	0.0878313	0.544	0.854545	0.472798	-6.92659	12	15	11	3	0	7	1273	1296	3UTR	DFFA	1676
Myseq-189	NM_004401	1273,1296	1	-15.7	1	0.0878313	0.544	0.854545	0.472798	-6.92659	12	15	11	3	0	7	1273	1296	3UTR	DFFA	1676
Myseq-589	NM_004401	1273,1296	1	-15.7	1	0.0878313	0.544	0.854545	0.472798	-6.92659	12	15	11	3	0	7	1273	1296	3UTR	DFFA	1676
Myseq-444	NM_004401	1273,1296	1	-15.7	1	0.0878313	0.544	0.854545	0.472798	-6.92659	12	15	11	3	0	7	1273	1296	3UTR	DFFA	1676
Myseq-360	NM_004401	1273,1296	1	-15.7	1	0.0878313	0.544	0.854545	0.472798	-6.92659	12	15	11	3	0	7	1273	1296	3UTR	DFFA	1676
Myseq-571	NM_004401	1273,1296	1	-15.7	1	0.0878313	0.544	0.854545	0.472798	-6.92659	12	15	11	3	0	7	1273	1296	3UTR	DFFA	1676
Myseq-659	NM_004401	1273,1296	1	-15.7	1	0.0878313	0.544	0.854545	0.472798	-6.92659	12	15	11	3	0	7	1273	1296	3UTR	DFFA	1676
Myseq-722	NM_004401	1273,1296	1	-15.7	1	0.0878313	0.544	0.854545	0.472798	-6.92659	12	15	11	3	0	7	1273	1296	3UTR	DFFA	1676
Myseq-96	NM_004401	1273,1296	1	-15.7	1	0.0878313	0.544	0.854545	0.472798	-6.92659	12	15	11	3	0	7	1273	1296	3UTR	DFFA	1676
[truncated: 513,092+ more rows]
