# Supplementary material for: Novel plant microRNAs from broccoletti sprouts do not show cross-kingdom regulation of pancreatic cancer
Source: Oncotarget. 2020 Apr 7;11(14):1203–17. doi: 10.18632/oncotarget.27527 (PMC7147085; doi:10.18632/oncotarget.27527)
Supplement: Supplementary file 4 [file oncotarget-11-1203-s004.xlsx]

## Sheet: Sheet1
No.	Pathway	N	P
bra-miR156g-5p	cAMP signaling pathway	212	9.4864e-05
bra-miR156g-5p	Cocaine addiction	49	0.00012502
bra-miR156g-5p	Adherens junction	72	0.000135705
bra-miR156g-5p	Adrenergic signaling in cardiomyocytes	145	0.000225278
bra-miR156g-5p	Amphetamine addiction	68	0.000257176
bra-miR156g-5p	ErbB signaling pathway	85	0.000284868
bra-miR156g-5p	Relaxin signaling pathway	130	0.000323847
bra-miR156g-5p	Inflammatory mediator regulation of TRP channels	100	0.0006471
bra-miR156g-5p	Non-small cell lung cancer	66	0.000664234
bra-miR156g-5p	Cholinergic synapse	112	0.000903378
bra-miR156g-5p	Hepatitis B	163	0.00122132
bra-miR156g-5p	Parathyroid hormone synthesis, secretion and action	106	0.0012731
bra-miR156g-5p	Endocrine resistance	98	0.00144411
bra-miR156g-5p	Regulation of lipolysis in adipocytes	55	0.0014905
bra-miR156g-5p	Osteoclast differentiation	128	0.00174694
bra-miR156g-5p	Neurotrophin signaling pathway	119	0.0018434
bra-miR156g-5p	Mitophagy - animal	65	0.00191046
bra-miR156g-5p	AMPK signaling pathway	120	0.00202874
bra-miR156g-5p	FoxO signaling pathway	132	0.00250915
bra-miR156g-5p	Human cytomegalovirus infection	225	0.00267505
bra-miR156g-5p	Cushing syndrome	155	0.00323829
bra-miR156g-5p	Vasopressin-regulated water reabsorption	44	0.0033607
bra-miR156g-5p	Circadian entrainment	97	0.0034617
bra-miR156g-5p	Prostate cancer	97	0.0034617
bra-miR156g-5p	Th17 cell differentiation	107	0.00363706
bra-miR156g-5p	Insulin signaling pathway	137	0.00383702
bra-miR156g-5p	Longevity regulating pathway	89	0.00398111
bra-miR156g-5p	Progesterone-mediated oocyte maturation	99	0.00422178
bra-miR156g-5p	Melanoma	72	0.00461733
bra-miR156g-5p	Cellular senescence	160	0.00472742
bra-miR156g-5p	TNF signaling pathway	110	0.00480173
bra-miR156g-5p	Morphine addiction	91	0.00488584
bra-miR156g-5p	Melanogenesis	101	0.00511274
bra-miR156g-5p	Dopaminergic synapse	131	0.00532237
bra-miR156g-5p	Rap1 signaling pathway	206	0.0061173
bra-miR156g-5p	Glucagon signaling pathway	103	0.0061503
bra-miR156g-5p	Chagas disease (American trypanosomiasis)	103	0.0061503
bra-miR156g-5p	Glioma	75	0.00646073
bra-miR156g-5p	Chronic myeloid leukemia	76	0.00719004
bra-miR156g-5p	Long-term potentiation	67	0.00736006
bra-miR156g-5p	Endocytosis	244	0.00827077
bra-miR156g-5p	Viral carcinogenesis	201	0.00870394
bra-miR156g-5p	Estrogen signaling pathway	138	0.00910905
bra-miR156g-5p	Pantothenate and CoA biosynthesis	19	0.00916459
bra-miR156g-5p	Renal cell carcinoma	69	0.00918287
bra-miR156g-5p	Prolactin signaling pathway	70	0.0102159
bra-miR156g-5p	Pathways in cancer	530	0.0108194
bra-miR156g-5p	Longevity regulating pathway - multiple species	62	0.0117341
bra-miR156g-5p	Oxytocin signaling pathway	153	0.0124512
bra-miR156g-5p	Human T-cell leukemia virus 1 infection	219	0.0129562
bra-miR156g-5p	Cell adhesion molecules (CAMs)	144	0.0138531
bra-miR156g-5p	Toxoplasmosis	113	0.0141411
bra-miR156g-5p	GnRH signaling pathway	93	0.0144137
bra-miR156g-5p	Small cell lung cancer	93	0.0144137
bra-miR156g-5p	Platelet activation	124	0.0148548
bra-miR156g-5p	Epstein-Barr virus infection	201	0.0162826
bra-miR156g-5p	Alcoholism	180	0.0173089
bra-miR156g-5p	Autophagy - animal	128	0.019624
bra-miR156g-5p	Fluid shear stress and atherosclerosis	139	0.0200686
bra-miR156g-5p	Endometrial cancer	58	0.0207969
bra-miR156g-5p	Insulin resistance	108	0.0210487
bra-miR156g-5p	Fc epsilon RI signaling pathway	68	0.0216636
bra-miR156g-5p	Purine metabolism	130	0.0224088
bra-miR156g-5p	Choline metabolism in cancer	99	0.0232901
bra-miR156g-5p	GABAergic synapse	89	0.0237626
bra-miR156g-5p	Renin secretion	69	0.023779
bra-miR156g-5p	AGE-RAGE signaling pathway in diabetic complications	100	0.0250951
bra-miR156g-5p	TGF-beta signaling pathway	90	0.0257123
bra-miR156g-5p	RIG-I-like receptor signaling pathway	70	0.0260395
bra-miR156g-5p	T cell receptor signaling pathway	101	0.0270013
bra-miR156g-5p	Axon guidance	181	0.0333237
bra-miR156g-5p	Toll-like receptor signaling pathway	104	0.033356
bra-miR156g-5p	Herpes simplex virus 1 infection	492	0.0341037
bra-miR156g-5p	Phospholipase D signaling pathway	148	0.0344527
bra-miR156g-5p	Gastric cancer	149	0.0364258
bra-miR156g-5p	Pancreatic cancer	75	0.039679
bra-miR156g-5p	DNA replication	36	0.0402078
bra-miR156g-5p	Cortisol synthesis and secretion	65	0.0402693
bra-miR156g-5p	Insulin secretion	86	0.0415503
bra-miR156g-5p	Kaposi sarcoma-associated herpesvirus infection	186	0.0425954
bra-miR156g-5p	Acute myeloid leukemia	66	0.0438094
bra-miR156g-5p	mTOR signaling pathway	153	0.0451469
bra-miR156g-5p	Thyroid cancer	37	0.0452121
bra-miR156g-5p	Aldosterone synthesis and secretion	98	0.0456969
bra-miR156g-5p	PI3K-Akt signaling pathway	354	0.0457111
bra-miR156g-5p	Calcium signaling pathway	188	0.0467858
bra-miR156g-5p	Gap junction	88	0.047887
bra-miR156g-5p	Phosphatidylinositol signaling system	99	0.0487874
bra-miR156g-5p	cGMP-PKG signaling pathway	166	0.0490323
bra-miR156g-5p	Proteoglycans in cancer	201	0.0498364
bra-miR160a-5p	Renal cell carcinoma	69	4.21237e-05
bra-miR160a-5p	Chronic myeloid leukemia	76	7.75967e-05
bra-miR160a-5p	Cell adhesion molecules (CAMs)	144	0.000161212
bra-miR160a-5p	Proteoglycans in cancer	201	0.000261716
bra-miR160a-5p	Axon guidance	181	0.000328266
bra-miR160a-5p	Longevity regulating pathway	89	0.00106189
bra-miR160a-5p	Phospholipase D signaling pathway	148	0.00124136
bra-miR160a-5p	Pancreatic cancer	75	0.00127258
bra-miR160a-5p	ErbB signaling pathway	85	0.00127274
bra-miR160a-5p	Longevity regulating pathway - multiple species	62	0.0017701
bra-miR160a-5p	AMPK signaling pathway	120	0.00221985
bra-miR160a-5p	Circadian rhythm	31	0.00243581
bra-miR160a-5p	Cellular senescence	160	0.00268601
bra-miR160a-5p	T cell receptor signaling pathway	101	0.00308219
bra-miR160a-5p	Fc gamma R-mediated phagocytosis	91	0.0033437
bra-miR160a-5p	Ras signaling pathway	232	0.00368705
bra-miR160a-5p	Long-term potentiation	67	0.00448625
bra-miR160a-5p	FoxO signaling pathway	132	0.0050068
bra-miR160a-5p	Cushing syndrome	155	0.00530305
bra-miR160a-5p	VEGF signaling pathway	59	0.00650252
bra-miR160a-5p	Glioma	75	0.00709165
bra-miR160a-5p	Insulin resistance	108	0.00776258
bra-miR160a-5p	Regulation of lipolysis in adipocytes	55	0.00783304
bra-miR160a-5p	Insulin signaling pathway	137	0.00869941
bra-miR160a-5p	Bladder cancer	41	0.00923966
bra-miR160a-5p	TNF signaling pathway	110	0.00985687
bra-miR160a-5p	Progesterone-mediated oocyte maturation	99	0.00994198
bra-miR160a-5p	Fc epsilon RI signaling pathway	68	0.0120611
bra-miR160a-5p	Pathways in cancer	530	0.0137459
bra-miR160a-5p	Colorectal cancer	86	0.0153825
bra-miR160a-5p	Hippo signaling pathway - multiple species	29	0.015528
bra-miR160a-5p	SNARE interactions in vesicular transport	34	0.0162719
bra-miR160a-5p	Endocrine resistance	98	0.0170951
bra-miR160a-5p	C-type lectin receptor signaling pathway	104	0.0178149
bra-miR160a-5p	Kaposi sarcoma-associated herpesvirus infection	186	0.0183495
bra-miR160a-5p	Herpes simplex virus 1 infection	492	0.0191046
bra-miR160a-5p	Acute myeloid leukemia	66	0.0194968
bra-miR160a-5p	Non-small cell lung cancer	66	0.0194968
bra-miR160a-5p	Nicotine addiction	40	0.0199993
bra-miR160a-5p	Melanoma	72	0.0210601
bra-miR160a-5p	Human cytomegalovirus infection	225	0.0225191
bra-miR160a-5p	Leukocyte transendothelial migration	112	0.0226983
bra-miR160a-5p	mTOR signaling pathway	153	0.0229338
bra-miR160a-5p	NF-kappa B signaling pathway	95	0.0229858
bra-miR160a-5p	Platinum drug resistance	73	0.0239552
bra-miR160a-5p	MAPK signaling pathway	295	0.0256855
bra-miR160a-5p	Oocyte meiosis	125	0.0260146
bra-miR160a-5p	Hepatitis C	155	0.0271227
bra-miR160a-5p	Other types of O-glycan biosynthesis	22	0.027567
bra-miR160a-5p	Glutamatergic synapse	114	0.0276662
bra-miR160a-5p	Hepatocellular carcinoma	168	0.0294252
bra-miR160a-5p	Lysine degradation	59	0.0330057
bra-miR160a-5p	B cell receptor signaling pathway	71	0.0370489
bra-miR160a-5p	Intestinal immune network for IgA production	49	0.0371365
bra-miR160a-5p	Regulation of actin cytoskeleton	214	0.0372053
bra-miR160a-5p	Chemokine signaling pathway	190	0.038781
bra-miR160a-5p	Platelet activation	124	0.0402912
bra-miR160a-5p	Hippo signaling pathway	154	0.0403524
bra-miR160a-5p	Purine metabolism	130	0.0404492
bra-miR160a-5p	Vitamin B6 metabolism	6	0.0405841
bra-miR160a-5p	Vitamin digestion and absorption	24	0.0434874
bra-miR160a-5p	Apelin signaling pathway	137	0.043934
bra-miR160a-5p	JAK-STAT signaling pathway	162	0.0465602
bra-miR160a-5p	EGFR tyrosine kinase inhibitor resistance	79	0.0479721
bra-miR160a-5p	Rap1 signaling pathway	206	0.0493247
bra-miR160a-5p	Morphine addiction	91	0.0499628
bra-miR398-5p	Cholinergic synapse	112	0.00012197
bra-miR398-5p	Dopaminergic synapse	131	0.000282407
bra-miR398-5p	AMPK signaling pathway	120	0.000286895
bra-miR398-5p	Apelin signaling pathway	137	0.000492739
bra-miR398-5p	Bacterial invasion of epithelial cells	74	0.000652581
bra-miR398-5p	GABAergic synapse	89	0.00109243
bra-miR398-5p	Morphine addiction	91	0.00134776
bra-miR398-5p	Proteoglycans in cancer	201	0.00154209
bra-miR398-5p	Chemokine signaling pathway	190	0.00173337
bra-miR398-5p	Axon guidance	181	0.00221991
bra-miR398-5p	ErbB signaling pathway	85	0.00226174
bra-miR398-5p	FoxO signaling pathway	132	0.00235195
bra-miR398-5p	Circadian entrainment	97	0.00242746
bra-miR398-5p	Phosphonate and phosphinate metabolism	6	0.00293233
bra-miR398-5p	Aldosterone-regulated sodium reabsorption	37	0.00358185
bra-miR398-5p	PI3K-Akt signaling pathway	354	0.00371096
bra-miR398-5p	Thyroid hormone signaling pathway	116	0.00448269
bra-miR398-5p	Relaxin signaling pathway	130	0.00508931
bra-miR398-5p	Neurotrophin signaling pathway	119	0.00563614
bra-miR398-5p	Longevity regulating pathway - multiple species	62	0.00646958
bra-miR398-5p	Endocrine resistance	98	0.00733099
bra-miR398-5p	Glioma	75	0.00771354
bra-miR398-5p	Chronic myeloid leukemia	76	0.00845954
bra-miR398-5p	Ras signaling pathway	232	0.00878152
bra-miR398-5p	Longevity regulating pathway	89	0.00938112
bra-miR398-5p	Carbohydrate digestion and absorption	44	0.00957306
bra-miR398-5p	Non-small cell lung cancer	66	0.0097283
bra-miR398-5p	Fc epsilon RI signaling pathway	68	0.0117607
bra-miR398-5p	cAMP signaling pathway	212	0.0128105
bra-miR398-5p	Renal cell carcinoma	69	0.0128885
bra-miR398-5p	Adrenergic signaling in cardiomyocytes	145	0.0135274
bra-miR398-5p	VEGF signaling pathway	59	0.0149057
bra-miR398-5p	Endocytosis	244	0.0152518
bra-miR398-5p	Apoptosis	136	0.0173795
bra-miR398-5p	Insulin secretion	86	0.0193049
bra-miR398-5p	cGMP-PKG signaling pathway	166	0.0204014
bra-miR398-5p	mTOR signaling pathway	153	0.0211638
bra-miR398-5p	Oxytocin signaling pathway	153	0.0211638
bra-miR398-5p	HIF-1 signaling pathway	100	0.0212466
bra-miR398-5p	Gastric acid secretion	75	0.0214079
bra-miR398-5p	Glutamatergic synapse	114	0.0226771
bra-miR398-5p	Chagas disease (American trypanosomiasis)	103	0.0258548
bra-miR398-5p	EGFR tyrosine kinase inhibitor resistance	79	0.028968
bra-miR398-5p	Calcium signaling pathway	188	0.029872
bra-miR398-5p	Cellular senescence	160	0.0301966
bra-miR398-5p	Herpes simplex virus 1 infection	492	0.0317121
bra-miR398-5p	Base excision repair	33	0.0328997
bra-miR398-5p	Pathways in cancer	530	0.037414
bra-miR398-5p	Ubiquitin mediated proteolysis	137	0.0384273
bra-miR398-5p	Insulin signaling pathway	137	0.0384273
bra-miR398-5p	Prostate cancer	97	0.0403384
bra-miR398-5p	B cell receptor signaling pathway	71	0.0405266
bra-miR398-5p	Human cytomegalovirus infection	225	0.0414434
bra-miR398-5p	Aldosterone synthesis and secretion	98	0.0428166
bra-miR398-5p	p53 signaling pathway	72	0.0434981
bra-miR398-5p	Human immunodeficiency virus 1 infection	212	0.0443138
bra-miR398-5p	Endocrine and other factor-regulated calcium reabsorption	48	0.0467859
bra-miR398-5p	Focal adhesion	199	0.0473624
bra-miR398-5p	Autophagy - animal	128	0.0491888
Myseq-0	Lysosome	123	0.0108499
Myseq-0	Calcium signaling pathway	188	0.0240297
Myseq-0	Glycosaminoglycan degradation	19	0.0330146
Myseq-0	Endocrine and other factor-regulated calcium reabsorption	48	0.0359656
Myseq-0	N-Glycan biosynthesis	49	0.0378992
Myseq-1	Lysosome	123	0.0108499
Myseq-1	Calcium signaling pathway	188	0.0240297
Myseq-1	Glycosaminoglycan degradation	19	0.0330146
Myseq-1	Endocrine and other factor-regulated calcium reabsorption	48	0.0359656
Myseq-1	N-Glycan biosynthesis	49	0.0378992
Myseq-5	Renal cell carcinoma	69	4.21237e-05
Myseq-5	Chronic myeloid leukemia	76	7.75967e-05
Myseq-5	Cell adhesion molecules (CAMs)	144	0.000161212
Myseq-5	Proteoglycans in cancer	201	0.000261716
Myseq-5	Axon guidance	181	0.000328266
Myseq-5	Longevity regulating pathway	89	0.00106189
Myseq-5	Phospholipase D signaling pathway	148	0.00124136
Myseq-5	Pancreatic cancer	75	0.00127258
Myseq-5	ErbB signaling pathway	85	0.00127274
Myseq-5	Longevity regulating pathway - multiple species	62	0.0017701
Myseq-5	AMPK signaling pathway	120	0.00221985
Myseq-5	Circadian rhythm	31	0.00243581
Myseq-5	Cellular senescence	160	0.00268601
Myseq-5	T cell receptor signaling pathway	101	0.00308219
Myseq-5	Fc gamma R-mediated phagocytosis	91	0.0033437
Myseq-5	Ras signaling pathway	232	0.00368705
Myseq-5	Long-term potentiation	67	0.00448625
Myseq-6	Calcium signaling pathway	188	1.29914e-05
Myseq-6	Proteoglycans in cancer	201	5.64456e-05
Myseq-6	Axon guidance	181	8.6529e-05
Myseq-6	Ras signaling pathway	232	0.000961514
Myseq-6	Neurotrophin signaling pathway	119	0.00140953
Myseq-6	cAMP signaling pathway	212	0.00154987
Myseq-6	Rap1 signaling pathway	206	0.00191518
Myseq-6	ErbB signaling pathway	85	0.00256923
Myseq-6	Cocaine addiction	49	0.00285731
Myseq-6	Long-term potentiation	67	0.00480671
Myseq-6	Morphine addiction	91	0.00519489
Myseq-6	Amphetamine addiction	68	0.00548012
Myseq-6	Cushing syndrome	155	0.00827213
Myseq-6	Signaling pathways regulating pluripotency of stem cells	139	0.0092735
Myseq-6	MAPK signaling pathway	295	0.0097611
Myseq-6	Dopaminergic synapse	131	0.00978527
Myseq-6	Non-small cell lung cancer	66	0.0111725
Myseq-6	Bacterial invasion of epithelial cells	74	0.0112563
Myseq-6	Glioma	75	0.0125618
Myseq-6	T cell receptor signaling pathway	101	0.0140771
Myseq-6	Nicotine addiction	40	0.0206992
Myseq-6	FoxO signaling pathway	132	0.0208712
Myseq-6	Adherens junction	72	0.0215751
Myseq-6	Insulin signaling pathway	137	0.0295822
Myseq-6	Neuroactive ligand-receptor interaction	338	0.0297371
Myseq-6	Estrogen signaling pathway	138	0.0316108
Myseq-6	Chronic myeloid leukemia	76	0.0316838
Myseq-6	AMPK signaling pathway	120	0.0319326
Myseq-6	Wnt signaling pathway	158	0.0348348
Myseq-6	Hepatocellular carcinoma	168	0.0362004
Myseq-6	C-type lectin receptor signaling pathway	104	0.0367434
Myseq-6	Synaptic vesicle cycle	78	0.0378465
Myseq-6	Other types of O-glycan biosynthesis	22	0.0382511
Myseq-6	Prolactin signaling pathway	70	0.0398886
Myseq-6	EGFR tyrosine kinase inhibitor resistance	79	0.0412253
Myseq-6	Longevity regulating pathway - multiple species	62	0.0417674
Myseq-6	Parathyroid hormone synthesis, secretion and action	106	0.0425091
Myseq-6	Longevity regulating pathway	89	0.0454583
Myseq-6	Endocrine resistance	98	0.0456985
Myseq-6	Insulin resistance	108	0.0488906
Myseq-6	Progesterone-mediated oocyte maturation	99	0.0491358
Myseq-6	Hedgehog signaling pathway	47	0.049496
Myseq-9	Pathways in cancer	530	2.18e-05
Myseq-9	Chronic myeloid leukemia	76	7.59e-05
Myseq-9	Parathyroid hormone synthesis, secretion and action	106	0.00014
Myseq-9	Oxytocin signaling pathway	153	0.000164
Myseq-9	FoxO signaling pathway	132	0.000233
Myseq-9	Estrogen signaling pathway	138	0.000533
Myseq-9	Human cytomegalovirus infection	225	0.000553
Myseq-9	Proteoglycans in cancer	201	0.000636
Myseq-9	Apelin signaling pathway	137	0.00101317
Myseq-9	Thyroid cancer	37	0.00108132
Myseq-9	Ras signaling pathway	232	0.00108584
Myseq-9	Renal cell carcinoma	69	0.00130031
Myseq-9	Glioma	75	0.00141073
Myseq-9	Cholinergic synapse	112	0.00195204
Myseq-9	Cushing syndrome	155	0.00196429
Myseq-9	Non-small cell lung cancer	66	0.00203633
Myseq-9	Longevity regulating pathway	89	0.00213056
Myseq-9	Long-term potentiation	67	0.00242376
Myseq-9	ErbB signaling pathway	85	0.00278568
Myseq-9	cGMP-PKG signaling pathway	166	0.00319634
Myseq-9	Insulin secretion	86	0.00322176
Myseq-9	Thyroid hormone signaling pathway	116	0.00323099
Myseq-9	C-type lectin receptor signaling pathway	104	0.00328997
Myseq-9	Cellular senescence	160	0.00332091
Myseq-9	Human T-cell leukemia virus 1 infection	219	0.00349408
Myseq-9	Phospholipase D signaling pathway	148	0.00356709
Myseq-9	Axon guidance	181	0.00391777
Myseq-9	Prolactin signaling pathway	70	0.00397127
Myseq-9	Ubiquitin mediated proteolysis	137	0.00423453
Myseq-9	Melanogenesis	101	0.00484547
Myseq-9	Adrenergic signaling in cardiomyocytes	145	0.00503795
Myseq-9	Signaling pathways regulating pluripotency of stem cells	139	0.00522679
Myseq-9	mTOR signaling pathway	153	0.00590005
Myseq-9	Morphine addiction	91	0.00634569
Myseq-9	Herpes simplex virus 1 infection	492	0.00644
Myseq-9	Colorectal cancer	86	0.00726027
Myseq-9	Gastric cancer	149	0.00746526
Myseq-9	Hedgehog signaling pathway	47	0.00957948
Myseq-9	Human immunodeficiency virus 1 infection	212	0.00994645
Myseq-9	Transcriptional misregulation in cancer	186	0.0106671
Myseq-9	B cell receptor signaling pathway	71	0.0108558
Myseq-9	Long-term depression	60	0.0122513
Myseq-9	Lysosome	123	0.0136857
Myseq-9	EGFR tyrosine kinase inhibitor resistance	79	0.0139591
Myseq-9	Relaxin signaling pathway	130	0.0143688
Myseq-9	Hepatitis B	163	0.0144207
Myseq-9	Aldosterone synthesis and secretion	98	0.0144887
Myseq-9	Insulin signaling pathway	137	0.0149935
Myseq-9	Thyroid hormone synthesis	74	0.0160568
Myseq-9	Mannose type O-glycan biosynthesis	23	0.0171342
Myseq-9	HIF-1 signaling pathway	100	0.0179174
Myseq-9	AGE-RAGE signaling pathway in diabetic complications	100	0.0179174
Myseq-9	Gastric acid secretion	75	0.0181622
Myseq-9	Gap junction	88	0.0192877
Myseq-9	Glutamatergic synapse	114	0.0200068
Myseq-9	Breast cancer	147	0.0200699
Myseq-9	Hepatocellular carcinoma	168	0.021425
Myseq-9	Homologous recombination	41	0.0236822
Myseq-9	Central carbon metabolism in cancer	65	0.0241488
Myseq-9	Inflammatory bowel disease (IBD)	65	0.0241488
Myseq-9	Glucagon signaling pathway	103	0.0242069
Myseq-9	Lysine degradation	59	0.0244876
Myseq-9	VEGF signaling pathway	59	0.0244876
Myseq-9	Glycerophospholipid metabolism	97	0.0253515
Myseq-9	Prostate cancer	97	0.0253515
Myseq-9	Synaptic vesicle cycle	78	0.0257571
Myseq-9	Fc gamma R-mediated phagocytosis	91	0.0265016
Myseq-9	Rheumatoid arthritis	91	0.0265016
Myseq-9	Acute myeloid leukemia	66	0.0273113
Myseq-9	Phosphonate and phosphinate metabolism	6	0.0277393
Myseq-9	Dopaminergic synapse	131	0.0280253
Myseq-9	Wnt signaling pathway	158	0.0280583
Myseq-9	Vascular smooth muscle contraction	132	0.0304193
Myseq-9	Choline metabolism in cancer	99	0.0307743
Myseq-9	Neurotrophin signaling pathway	119	0.0313729
Myseq-9	Endocytosis	244	0.0331267
Myseq-9	AMPK signaling pathway	120	0.0341363
Myseq-9	Hippo signaling pathway	154	0.0345636
Myseq-9	Longevity regulating pathway - multiple species	62	0.0356452
Myseq-9	Pancreatic cancer	75	0.0370892
Myseq-9	Chemokine signaling pathway	190	0.038073
Myseq-9	Insulin resistance	108	0.0382555
Myseq-9	Kaposi sarcoma-associated herpesvirus infection	186	0.0460253
Myseq-9	Endometrial cancer	58	0.0465473
Myseq-17	Phospholipase D signaling pathway	148	0.00130485
Myseq-17	Oxytocin signaling pathway	153	0.00199111
Myseq-17	Circadian entrainment	97	0.00267093
Myseq-17	Vasopressin-regulated water reabsorption	44	0.00279721
Myseq-17	Purine metabolism	130	0.00369048
Myseq-17	cGMP-PKG signaling pathway	166	0.00532617
Myseq-17	Adrenergic signaling in cardiomyocytes	145	0.00536339
Myseq-17	Pyrimidine metabolism	57	0.0053696
Myseq-17	Axon guidance	181	0.00707047
Myseq-17	Renin secretion	69	0.00754563
Myseq-17	Longevity regulating pathway	89	0.0081474
Myseq-17	Morphine addiction	91	0.00978913
Myseq-17	Parathyroid hormone synthesis, secretion and action	106	0.0146188
Myseq-17	Glycerophospholipid metabolism	97	0.0162936
Myseq-17	Long-term potentiation	67	0.0165749
Myseq-17	Antifolate resistance	31	0.0181637
Myseq-17	Amphetamine addiction	68	0.0182683
Myseq-17	Ras signaling pathway	232	0.0184991
Myseq-17	Endocytosis	244	0.0188133
Myseq-17	Nicotine addiction	40	0.0188936
Myseq-17	GABAergic synapse	89	0.0196551
Myseq-17	Calcium signaling pathway	188	0.0205216
Myseq-17	Autophagy - other	32	0.0210831
Myseq-17	Salivary secretion	90	0.0213038
Myseq-17	cAMP signaling pathway	212	0.0216408
Myseq-17	Glycerolipid metabolism	61	0.0240304
Myseq-17	Glutamatergic synapse	114	0.0260728
Myseq-17	SNARE interactions in vesicular transport	34	0.0278385
Myseq-17	Rap1 signaling pathway	206	0.028492
Myseq-17	Bacterial invasion of epithelial cells	74	0.0311944
Myseq-17	Autophagy - animal	128	0.0316249
Myseq-17	Vascular smooth muscle contraction	132	0.0400377
Myseq-17	Caffeine metabolism	5	0.0418975
Myseq-26	Lysosome	123	0.0108499
Myseq-26	Calcium signaling pathway	188	0.0240297
Myseq-26	Glycosaminoglycan degradation	19	0.0330146
Myseq-26	Endocrine and other factor-regulated calcium reabsorption	48	0.0359656
Myseq-26	N-Glycan biosynthesis	49	0.0378992
Myseq-28	Morphine addiction	91	0.00068
Myseq-28	Gap junction	88	0.00641489
Myseq-28	Adrenergic signaling in cardiomyocytes	145	0.00972897
Myseq-28	Vascular smooth muscle contraction	132	0.0124244
Myseq-28	Nicotine addiction	40	0.0176526
Myseq-28	TGF-beta signaling pathway	90	0.0218462
Myseq-28	Salivary secretion	90	0.0218462
Myseq-28	Long-term depression	60	0.0268256
Myseq-28	Circadian entrainment	97	0.032439
Myseq-28	Estrogen signaling pathway	138	0.0392966
Myseq-28	SNARE interactions in vesicular transport	34	0.0399362
Myseq-28	Insulin secretion	86	0.0466452
Myseq-28	Renin secretion	69	0.0484241
Myseq-30	Dopaminergic synapse	131	0.00699973
Myseq-30	Proteoglycans in cancer	201	0.00976244
Myseq-30	Ras signaling pathway	232	0.0118695
Myseq-30	Amphetamine addiction	68	0.0138908
Myseq-30	Cushing syndrome	155	0.0142356
Myseq-30	Sphingolipid metabolism	47	0.0156742
Myseq-30	AMPK signaling pathway	120	0.0178855
Myseq-30	Long-term depression	60	0.0190437
Myseq-30	Cocaine addiction	49	0.0194397
Myseq-30	Arrhythmogenic right ventricular cardiomyopathy (ARVC)	72	0.0196851
Myseq-30	Hypertrophic cardiomyopathy (HCM)	85	0.0212551
Myseq-30	Glutamatergic synapse	114	0.0273537
Myseq-30	MAPK signaling pathway	295	0.0277175
Myseq-30	Longevity regulating pathway	89	0.0283128
Myseq-30	Cortisol synthesis and secretion	65	0.0294428
Myseq-30	Dilated cardiomyopathy (DCM)	91	0.0324055
Myseq-30	Calcium signaling pathway	188	0.0373738
Myseq-30	RIG-I-like receptor signaling pathway	70	0.043212
Myseq-30	Rap1 signaling pathway	206	0.0437675
Myseq-30	Lysine degradation	59	0.0478207
Myseq-35	Renin-angiotensin system	23	0.0145863
Myseq-35	Retinol metabolism	67	0.042016
Myseq-39	Small cell lung cancer	93	0.00225009
Myseq-39	Sphingolipid signaling pathway	119	0.00647502
Myseq-39	Neurotrophin signaling pathway	119	0.00647502
Myseq-39	NF-kappa B signaling pathway	95	0.0145836
Myseq-39	Amoebiasis	96	0.0151052
Myseq-39	HIF-1 signaling pathway	100	0.0173094
Myseq-39	AGE-RAGE signaling pathway in diabetic complications	100	0.0173094
Myseq-39	Phagosome	152	0.0174282
Myseq-39	Cellular senescence	160	0.0212632
Myseq-39	PI3K-Akt signaling pathway	354	0.0238583
Myseq-39	Toxoplasmosis	113	0.0258182
Myseq-39	Tuberculosis	179	0.0324754
Myseq-39	Hippo signaling pathway - multiple species	29	0.033359
Myseq-39	Apoptosis - multiple species	33	0.0422953
Myseq-39	Apoptosis	136	0.046164
Myseq-39	Ubiquitin mediated proteolysis	137	0.0472053
Myseq-39	Caffeine metabolism	5	0.0487771
Myseq-52	Dopaminergic synapse	131	7.19e-05
Myseq-52	cAMP signaling pathway	212	0.000646
Myseq-52	Autophagy - animal	128	0.00127537
Myseq-52	Proteoglycans in cancer	201	0.00158013
Myseq-52	Pancreatic secretion	98	0.00166292
Myseq-52	Nicotine addiction	40	0.00194932
Myseq-52	Herpes simplex virus 1 infection	492	0.003149
Myseq-52	Thyroid hormone synthesis	74	0.00371906
Myseq-52	Antigen processing and presentation	77	0.00507503
Myseq-52	Gastric cancer	149	0.00637312
Myseq-52	Hippo signaling pathway	154	0.00880713
Myseq-52	Hepatocellular carcinoma	168	0.00964703
Myseq-52	Insulin secretion	86	0.011578
Myseq-52	TNF signaling pathway	110	0.012112
Myseq-52	Long-term potentiation	67	0.0158815
Myseq-52	Protein processing in endoplasmic reticulum	165	0.0167788
Myseq-52	Morphine addiction	91	0.0172403
Myseq-52	Amphetamine addiction	68	0.0173865
Myseq-52	Synthesis and degradation of ketone bodies	10	0.0177694
Myseq-52	Cushing syndrome	155	0.0196457
Myseq-52	Endocrine and other factor-regulated calcium reabsorption	48	0.021062
Myseq-52	Neurotrophin signaling pathway	119	0.0221667
Myseq-52	Adrenergic signaling in cardiomyocytes	145	0.0230188
Myseq-52	Melanoma	72	0.0244559
Myseq-52	MAPK signaling pathway	295	0.0245995
Myseq-52	Breast cancer	147	0.0256875
Myseq-52	ErbB signaling pathway	85	0.0267581
Myseq-52	Aldosterone synthesis and secretion	98	0.0283379
Myseq-52	Basal cell carcinoma	63	0.0302988
Myseq-52	Melanogenesis	101	0.0343976
Myseq-52	Glutamatergic synapse	114	0.035141
Myseq-52	Axon guidance	181	0.0371526
Myseq-52	Autophagy - other	32	0.0372038
Myseq-52	Vasopressin-regulated water reabsorption	44	0.0423597
Myseq-52	Renal cell carcinoma	69	0.048352
Myseq-52	AMPK signaling pathway	120	0.0490679
Myseq-52	Human papillomavirus infection	330	0.0498672
Myseq-53	Pancreatic cancer	75	2.75e-05
Myseq-53	Non-small cell lung cancer	66	5.53e-05
Myseq-53	Glioma	75	0.000218
Myseq-53	Herpes simplex virus 1 infection	492	0.000264
Myseq-53	Oxytocin signaling pathway	153	0.000289
Myseq-53	Prostate cancer	97	0.000305
Myseq-53	Acute myeloid leukemia	66	0.000454
Myseq-53	Ras signaling pathway	232	0.000608
Myseq-53	MAPK signaling pathway	295	0.000667
Myseq-53	Chronic myeloid leukemia	76	0.000705
Myseq-53	Cholinergic synapse	112	0.00100888
Myseq-53	Pathways in cancer	530	0.0010789
Myseq-53	Morphine addiction	91	0.00114329
Myseq-53	Neurotrophin signaling pathway	119	0.00153467
Myseq-53	Calcium signaling pathway	188	0.00155561
Myseq-53	ErbB signaling pathway	85	0.00185696
Myseq-53	Axon guidance	181	0.0020833
Myseq-53	Hepatitis B	163	0.00228704
Myseq-53	Rap1 signaling pathway	206	0.00241281
Myseq-53	Circadian entrainment	97	0.00326821
Myseq-53	One carbon pool by folate	20	0.00372346
Myseq-53	GABAergic synapse	89	0.00376662
Myseq-53	Endocrine resistance	98	0.00383646
Myseq-53	cAMP signaling pathway	212	0.00456342
Myseq-53	Colorectal cancer	86	0.00477481
Myseq-53	FoxO signaling pathway	132	0.00512031
Myseq-53	Breast cancer	147	0.00575283
Myseq-53	Endocytosis	244	0.00586988
Myseq-53	Bladder cancer	41	0.00702852
Myseq-53	Relaxin signaling pathway	130	0.00719582
Myseq-53	Hippo signaling pathway	154	0.00748518
Myseq-53	Aldosterone synthesis and secretion	98	0.00760817
Myseq-53	Adrenergic signaling in cardiomyocytes	145	0.00795237
Myseq-53	Hepatitis C	155	0.00837532
Myseq-53	Melanoma	72	0.00888044
Myseq-53	cGMP-PKG signaling pathway	166	0.00971493
Myseq-53	Human cytomegalovirus infection	225	0.00986799
Myseq-53	Proteoglycans in cancer	201	0.0105371
Myseq-53	Retrograde endocannabinoid signaling	148	0.0111577
Myseq-53	Renal cell carcinoma	69	0.0112956
Myseq-53	Gastric cancer	149	0.0124368
Myseq-53	Purine metabolism	130	0.0127016
Myseq-53	EGFR tyrosine kinase inhibitor resistance	79	0.0132596
Myseq-53	Prolactin signaling pathway	70	0.0133068
Myseq-53	GnRH signaling pathway	93	0.0137301
Myseq-53	Small cell lung cancer	93	0.0137301
Myseq-53	Th17 cell differentiation	107	0.0137596
Myseq-53	Focal adhesion	199	0.0138194
Myseq-53	Cushing syndrome	155	0.0140521
Myseq-53	Nicotine addiction	40	0.0144191
Myseq-53	Chemokine signaling pathway	190	0.0150024
Myseq-53	Glutamatergic synapse	114	0.01814
Myseq-53	Adherens junction	72	0.0181721
Myseq-53	Thyroid cancer	37	0.0187073
Myseq-53	mTOR signaling pathway	153	0.0188031
Myseq-53	Type II diabetes mellitus	46	0.0205412
Myseq-53	Human T-cell leukemia virus 1 infection	219	0.0211932
Myseq-53	Regulation of actin cytoskeleton	214	0.0212602
Myseq-53	Parathyroid hormone synthesis, secretion and action	106	0.021712
Myseq-53	Central carbon metabolism in cancer	65	0.0249872
Myseq-53	Nicotinate and nicotinamide metabolism	30	0.025319
Myseq-53	Longevity regulating pathway	89	0.0276312
Myseq-53	Ubiquinone and other terpenoid-quinone biosynthesis	11	0.0287067
Myseq-53	C-type lectin receptor signaling pathway	104	0.0299417
Myseq-53	Signaling pathways regulating pluripotency of stem cells	139	0.0325973
Myseq-53	Glycosphingolipid biosynthesis - globo and isoglobo series	15	0.0326856
Myseq-53	Inflammatory mediator regulation of TRP channels	100	0.0328162
Myseq-53	Long-term potentiation	67	0.0334066
Myseq-53	Endometrial cancer	58	0.0345006
Myseq-53	Kaposi sarcoma-associated herpesvirus infection	186	0.038372
Myseq-53	Th1 and Th2 cell differentiation	92	0.0394744
Myseq-53	Cholesterol metabolism	50	0.0410543
Myseq-53	Apelin signaling pathway	137	0.0428822
Myseq-53	Glycosaminoglycan biosynthesis - heparan sulfate / heparin	24	0.0435381
Myseq-53	Adipocytokine signaling pathway	69	0.0437533
Myseq-53	Thyroid hormone synthesis	74	0.0452449
Myseq-53	Hepatocellular carcinoma	168	0.0459834
Myseq-53	Long-term depression	60	0.0460686
Myseq-53	Autophagy - animal	128	0.0468224
Myseq-53	Mitophagy - animal	65	0.0480397
Myseq-53	Choline metabolism in cancer	99	0.0498254
Myseq-55	RIG-I-like receptor signaling pathway	70	0.00183494
Myseq-55	ABC transporters	45	0.0023972
Myseq-55	Neurotrophin signaling pathway	119	0.0038334
Myseq-55	Longevity regulating pathway	89	0.00521462
Myseq-55	Autophagy - animal	128	0.00547253
Myseq-55	Insulin signaling pathway	137	0.00757554
Myseq-55	Mitophagy - animal	65	0.00899306
Myseq-55	Fat digestion and absorption	41	0.0147165
Myseq-55	Sphingolipid signaling pathway	119	0.0170839
Myseq-55	cAMP signaling pathway	212	0.0174772
Myseq-55	RNA transport	165	0.0178031
Myseq-55	Type II diabetes mellitus	46	0.0200317
Myseq-55	Osteoclast differentiation	128	0.0226625
Myseq-55	N-Glycan biosynthesis	49	0.0236645
Myseq-55	Cholesterol metabolism	50	0.0249496
Myseq-55	FoxO signaling pathway	132	0.0254814
Myseq-55	Th1 and Th2 cell differentiation	92	0.0287192
Myseq-55	Other types of O-glycan biosynthesis	22	0.0309453
Myseq-55	Cell adhesion molecules (CAMs)	144	0.0352547
Myseq-55	Progesterone-mediated oocyte maturation	99	0.0362192
Myseq-55	Choline metabolism in cancer	99	0.0362192
Myseq-55	Retrograde endocannabinoid signaling	148	0.0389646
Myseq-55	C-type lectin receptor signaling pathway	104	0.0422082
Myseq-55	Longevity regulating pathway - multiple species	62	0.0432356
Myseq-55	Th17 cell differentiation	107	0.0460553
Myseq-55	Insulin resistance	108	0.0473799
Myseq-55	Shigellosis	65	0.0486168
Myseq-55	Wnt signaling pathway	158	0.0492542
Myseq-59	Morphine addiction	91	7.09023e-05
Myseq-59	TNF signaling pathway	110	0.000337868
Myseq-59	Glutamatergic synapse	114	0.000547914
Myseq-59	Pancreatic cancer	75	0.00065299
Myseq-59	EGFR tyrosine kinase inhibitor resistance	79	0.00114916
Myseq-59	Circadian entrainment	97	0.0014122
Myseq-59	cAMP signaling pathway	212	0.00245272
Myseq-59	ErbB signaling pathway	85	0.0024634
Myseq-59	Central carbon metabolism in cancer	65	0.00443339
Myseq-59	Glioma	75	0.00546933
Myseq-59	MAPK signaling pathway	295	0.00563507
Myseq-59	VEGF signaling pathway	59	0.00585522
Myseq-59	Dopaminergic synapse	131	0.00697359
Myseq-59	Aldosterone-regulated sodium reabsorption	37	0.00722338
Myseq-59	Toll-like receptor signaling pathway	104	0.00728899
Myseq-59	Herpes simplex virus 1 infection	492	0.00772507
Myseq-59	Prolactin signaling pathway	70	0.00815831
Myseq-59	Axon guidance	181	0.0082136
Myseq-59	Proteoglycans in cancer	201	0.00838216
Myseq-59	Type II diabetes mellitus	46	0.00887466
Myseq-59	Ras signaling pathway	232	0.00889916
Myseq-59	Melanoma	72	0.0101992
Myseq-59	Progesterone-mediated oocyte maturation	99	0.0105673
Myseq-59	Platinum drug resistance	73	0.0113576
Myseq-59	Non-small cell lung cancer	66	0.0136084
Myseq-59	Chagas disease (American trypanosomiasis)	103	0.0149649
Myseq-59	Cytokine-cytokine receptor interaction	294	0.015349
Myseq-59	C-type lectin receptor signaling pathway	104	0.0162586
Myseq-59	Amoebiasis	96	0.0181568
Myseq-59	Cell adhesion molecules (CAMs)	144	0.0183363
Myseq-59	Endocrine resistance	98	0.0214188
Myseq-59	Insulin resistance	108	0.0223097
Myseq-59	Calcium signaling pathway	188	0.023311
Myseq-59	Hepatocellular carcinoma	168	0.0237295
Myseq-59	Phospholipase D signaling pathway	148	0.0238099
Myseq-59	Retrograde endocannabinoid signaling	148	0.0238099
Myseq-59	TGF-beta signaling pathway	90	0.0239929
Myseq-59	HIF-1 signaling pathway	100	0.0251025
Myseq-59	Neuroactive ligand-receptor interaction	338	0.0258928
Myseq-59	Relaxin signaling pathway	130	0.0267955
Myseq-59	Human immunodeficiency virus 1 infection	212	0.0279013
Myseq-59	Vascular smooth muscle contraction	132	0.0305418
Myseq-59	GnRH signaling pathway	93	0.0305486
Myseq-59	Rap1 signaling pathway	206	0.0348611
Myseq-59	Chronic myeloid leukemia	76	0.0356432
Myseq-59	Kaposi sarcoma-associated herpesvirus infection	186	0.0364404
Myseq-59	Apoptosis	136	0.0391794
Myseq-59	Fc epsilon RI signaling pathway	68	0.0399756
Myseq-59	Breast cancer	147	0.0411543
Myseq-59	Th17 cell differentiation	107	0.0417245
Myseq-59	alpha-Linolenic acid metabolism	25	0.043014
Myseq-59	Renin secretion	69	0.0435891
Myseq-59	Signaling pathways regulating pluripotency of stem cells	139	0.0467309
Myseq-59	Choline metabolism in cancer	99	0.0473907
Myseq-59	Sphingolipid signaling pathway	119	0.0475753
Myseq-59	Cellular senescence	160	0.0477423
Myseq-59	Influenza A	171	0.0491925
Myseq-62	Proteoglycans in cancer	201	2.4e-08
Myseq-62	Pathways in cancer	530	2.51e-08
Myseq-62	cAMP signaling pathway	212	5.86e-08
Myseq-62	Kaposi sarcoma-associated herpesvirus infection	186	7.01e-07
Myseq-62	Hepatitis B	163	1.98e-06
Myseq-62	Human cytomegalovirus infection	225	2.56e-06
Myseq-62	Human immunodeficiency virus 1 infection	212	5.48e-06
Myseq-62	Hepatitis C	155	9.5e-06
Myseq-62	Toll-like receptor signaling pathway	104	1.07e-05
Myseq-62	RIG-I-like receptor signaling pathway	70	2.31e-05
Myseq-62	Thyroid hormone signaling pathway	116	3.47e-05
Myseq-62	TNF signaling pathway	110	9.01e-05
Myseq-62	Autophagy - animal	128	9.36e-05
Myseq-62	Pancreatic cancer	75	0.00022
Myseq-62	JAK-STAT signaling pathway	162	0.000326
Myseq-62	Epstein-Barr virus infection	201	0.000328
Myseq-62	Acute myeloid leukemia	66	0.000333
Myseq-62	Long-term potentiation	67	0.000407
Myseq-62	Influenza A	171	0.000441
Myseq-62	mTOR signaling pathway	153	0.000515
Myseq-62	cGMP-PKG signaling pathway	166	0.000523
Myseq-62	Rap1 signaling pathway	206	0.000553
Myseq-62	Human papillomavirus infection	330	0.000557
Myseq-62	Calcium signaling pathway	188	0.000676
Myseq-62	HIF-1 signaling pathway	100	0.00079
Myseq-62	Inflammatory mediator regulation of TRP channels	100	0.00079
Myseq-62	Measles	132	0.000895
Myseq-62	Ras signaling pathway	232	0.000955
Myseq-62	SNARE interactions in vesicular transport	34	0.00102902
Myseq-62	Transcriptional misregulation in cancer	186	0.00109071
Myseq-62	PI3K-Akt signaling pathway	354	0.00115361
Myseq-62	Renal cell carcinoma	69	0.00167489
Myseq-62	Adrenergic signaling in cardiomyocytes	145	0.00192064
Myseq-62	Prolactin signaling pathway	70	0.00198065
Myseq-62	Aldosterone-regulated sodium reabsorption	37	0.00222574
Myseq-62	Cytokine-cytokine receptor interaction	294	0.00269509
Myseq-62	MAPK signaling pathway	295	0.00289531
Myseq-62	Apoptosis	136	0.0030179
Myseq-62	ErbB signaling pathway	85	0.0030938
Myseq-62	Endocrine resistance	98	0.0033095
Myseq-62	Small cell lung cancer	93	0.00392159
Myseq-62	Neurotrophin signaling pathway	119	0.00406017
Myseq-62	AGE-RAGE signaling pathway in diabetic complications	100	0.00425625
Myseq-62	Glioma	75	0.00429773
Myseq-62	Cytosolic DNA-sensing pathway	63	0.00436307
Myseq-62	Chronic myeloid leukemia	76	0.004959
Myseq-62	Insulin resistance	108	0.00512042
Myseq-62	Longevity regulating pathway	89	0.0052902
Myseq-62	VEGF signaling pathway	59	0.00598008
Myseq-62	Chagas disease (American trypanosomiasis)	103	0.00608996
Myseq-62	Focal adhesion	199	0.00652882
Myseq-62	Melanoma	72	0.00674623
Myseq-62	C-type lectin receptor signaling pathway	104	0.00682906
Myseq-62	FoxO signaling pathway	132	0.00788764
Myseq-62	Signaling pathways regulating pluripotency of stem cells	139	0.00804798
Myseq-62	Insulin secretion	86	0.00808318
Myseq-62	Cellular senescence	160	0.00833173
Myseq-62	Herpes simplex virus 1 infection	492	0.00835871
Myseq-62	Axon guidance	181	0.00838047
Myseq-62	Other types of O-glycan biosynthesis	22	0.00937659
Myseq-62	Cushing syndrome	155	0.00985528
Myseq-62	Melanogenesis	101	0.0101583
Myseq-62	Relaxin signaling pathway	130	0.0124433
Myseq-62	Tuberculosis	179	0.0125203
Myseq-62	Insulin signaling pathway	137	0.0125736
Myseq-62	Wnt signaling pathway	158	0.0126976
Myseq-62	Type II diabetes mellitus	46	0.0132618
Myseq-62	Prostate cancer	97	0.01349
Myseq-62	Natural killer cell mediated cytotoxicity	131	0.0136307
Myseq-62	Dopaminergic synapse	131	0.0136307
Myseq-62	Pancreatic secretion	98	0.0149915
Myseq-62	Non-small cell lung cancer	66	0.0163044
Myseq-62	Breast cancer	147	0.0163124
Myseq-62	Phospholipase D signaling pathway	148	0.0177024
Myseq-62	GnRH signaling pathway	93	0.0178897
Myseq-62	Bacterial invasion of epithelial cells	74	0.0196815
Myseq-62	Apelin signaling pathway	137	0.0227766
Myseq-62	Renin secretion	69	0.0235648
Myseq-62	Salivary secretion	90	0.0261916
Myseq-62	Human T-cell leukemia virus 1 infection	219	0.0266326
Myseq-62	Circadian entrainment	97	0.0266416
Myseq-62	Hepatocellular carcinoma	168	0.0272189
Myseq-62	Chemokine signaling pathway	190	0.0274593
Myseq-62	Aldosterone synthesis and secretion	98	0.0292628
Myseq-62	Sphingolipid signaling pathway	119	0.0295022
Myseq-62	Cholinergic synapse	112	0.0295453
Myseq-62	Endometrial cancer	58	0.0300634
Myseq-62	Endocytosis	244	0.0310692
Myseq-62	Central carbon metabolism in cancer	65	0.0317424
Myseq-62	Non-alcoholic fatty liver disease (NAFLD)	149	0.0330233
Myseq-62	Gastric cancer	149	0.0330233
Myseq-62	EGFR tyrosine kinase inhibitor resistance	79	0.0339046
Myseq-62	Autoimmune thyroid disease	53	0.0361351
Myseq-62	Protein processing in endoplasmic reticulum	165	0.0365356
Myseq-62	Bladder cancer	41	0.0401301
Myseq-62	Endocrine and other factor-regulated calcium reabsorption	48	0.0435275
Myseq-62	Oxytocin signaling pathway	153	0.0436522
Myseq-62	Amphetamine addiction	68	0.0440502
Myseq-62	Fluid shear stress and atherosclerosis	139	0.045524
Myseq-62	Longevity regulating pathway - multiple species	62	0.0476813
Myseq-62	Cocaine addiction	49	0.0492865
Myseq-67	Fatty acid elongation	30	0.0152214
Myseq-67	Fatty acid metabolism	53	0.0267729
Myseq-67	p53 signaling pathway	72	0.0362386
Myseq-67	Thyroid hormone synthesis	74	0.0372309
Myseq-67	Antigen processing and presentation	77	0.038718
Myseq-67	Longevity regulating pathway	89	0.0446492
Myseq-68	cAMP signaling pathway	212	9.4864e-05
Myseq-68	Cocaine addiction	49	0.00012502
Myseq-68	Adherens junction	72	0.000135705
Myseq-68	Adrenergic signaling in cardiomyocytes	145	0.000225278
Myseq-68	Amphetamine addiction	68	0.000257176
Myseq-68	ErbB signaling pathway	85	0.000284868
Myseq-68	Relaxin signaling pathway	130	0.000323847
Myseq-68	Inflammatory mediator regulation of TRP channels	100	0.0006471
Myseq-68	Non-small cell lung cancer	66	0.000664234
Myseq-68	Cholinergic synapse	112	0.000903378
Myseq-68	Hepatitis B	163	0.00122132
Myseq-68	Parathyroid hormone synthesis, secretion and action	106	0.0012731
Myseq-68	Endocrine resistance	98	0.00144411
Myseq-68	Regulation of lipolysis in adipocytes	55	0.0014905
Myseq-68	Osteoclast differentiation	128	0.00174694
Myseq-68	Neurotrophin signaling pathway	119	0.0018434
Myseq-68	Mitophagy - animal	65	0.00191046
Myseq-68	AMPK signaling pathway	120	0.00202874
Myseq-68	FoxO signaling pathway	132	0.00250915
Myseq-68	Human cytomegalovirus infection	225	0.00267505
Myseq-68	Cushing syndrome	155	0.00323829
Myseq-68	Vasopressin-regulated water reabsorption	44	0.0033607
Myseq-68	Circadian entrainment	97	0.0034617
Myseq-68	Prostate cancer	97	0.0034617
Myseq-68	Th17 cell differentiation	107	0.00363706
Myseq-68	Insulin signaling pathway	137	0.00383702
Myseq-68	Longevity regulating pathway	89	0.00398111
Myseq-68	Progesterone-mediated oocyte maturation	99	0.00422178
Myseq-68	Melanoma	72	0.00461733
Myseq-68	Cellular senescence	160	0.00472742
Myseq-68	TNF signaling pathway	110	0.00480173
Myseq-68	Morphine addiction	91	0.00488584
Myseq-68	Melanogenesis	101	0.00511274
Myseq-68	Dopaminergic synapse	131	0.00532237
Myseq-68	Rap1 signaling pathway	206	0.0061173
Myseq-68	Glucagon signaling pathway	103	0.0061503
Myseq-68	Chagas disease (American trypanosomiasis)	103	0.0061503
Myseq-68	Glioma	75	0.00646073
Myseq-68	Chronic myeloid leukemia	76	0.00719004
Myseq-68	Long-term potentiation	67	0.00736006
Myseq-68	Endocytosis	244	0.00827077
Myseq-68	Viral carcinogenesis	201	0.00870394
Myseq-68	Estrogen signaling pathway	138	0.00910905
Myseq-68	Pantothenate and CoA biosynthesis	19	0.00916459
Myseq-68	Renal cell carcinoma	69	0.00918287
Myseq-68	Prolactin signaling pathway	70	0.0102159
Myseq-68	Pathways in cancer	530	0.0108194
Myseq-68	Longevity regulating pathway - multiple species	62	0.0117341
Myseq-68	Oxytocin signaling pathway	153	0.0124512
Myseq-68	Human T-cell leukemia virus 1 infection	219	0.0129562
Myseq-68	Cell adhesion molecules (CAMs)	144	0.0138531
Myseq-68	Toxoplasmosis	113	0.0141411
Myseq-68	GnRH signaling pathway	93	0.0144137
Myseq-68	Small cell lung cancer	93	0.0144137
Myseq-68	Platelet activation	124	0.0148548
Myseq-68	Epstein-Barr virus infection	201	0.0162826
Myseq-68	Alcoholism	180	0.0173089
Myseq-68	Autophagy - animal	128	0.019624
Myseq-68	Fluid shear stress and atherosclerosis	139	0.0200686
Myseq-68	Endometrial cancer	58	0.0207969
Myseq-68	Insulin resistance	108	0.0210487
Myseq-68	Fc epsilon RI signaling pathway	68	0.0216636
Myseq-68	Purine metabolism	130	0.0224088
Myseq-68	Choline metabolism in cancer	99	0.0232901
Myseq-68	GABAergic synapse	89	0.0237626
Myseq-68	Renin secretion	69	0.023779
Myseq-68	AGE-RAGE signaling pathway in diabetic complications	100	0.0250951
Myseq-68	TGF-beta signaling pathway	90	0.0257123
Myseq-68	RIG-I-like receptor signaling pathway	70	0.0260395
Myseq-68	T cell receptor signaling pathway	101	0.0270013
Myseq-68	Axon guidance	181	0.0333237
Myseq-68	Toll-like receptor signaling pathway	104	0.033356
Myseq-68	Herpes simplex virus 1 infection	492	0.0341037
Myseq-68	Phospholipase D signaling pathway	148	0.0344527
Myseq-68	Gastric cancer	149	0.0364258
Myseq-68	Pancreatic cancer	75	0.039679
Myseq-68	DNA replication	36	0.0402078
Myseq-68	Cortisol synthesis and secretion	65	0.0402693
Myseq-68	Insulin secretion	86	0.0415503
Myseq-68	Kaposi sarcoma-associated herpesvirus infection	186	0.0425954
Myseq-68	Acute myeloid leukemia	66	0.0438094
Myseq-68	mTOR signaling pathway	153	0.0451469
Myseq-68	Thyroid cancer	37	0.0452121
Myseq-68	Aldosterone synthesis and secretion	98	0.0456969
Myseq-68	PI3K-Akt signaling pathway	354	0.0457111
Myseq-68	Calcium signaling pathway	188	0.0467858
Myseq-68	Gap junction	88	0.047887
Myseq-68	Phosphatidylinositol signaling system	99	0.0487874
Myseq-68	cGMP-PKG signaling pathway	166	0.0490323
Myseq-68	Proteoglycans in cancer	201	0.0498364
Myseq-70	ErbB signaling pathway	85	0.000255
Myseq-70	Cushing syndrome	155	0.000279
Myseq-70	Melanogenesis	101	0.000306
Myseq-70	Axon guidance	181	0.000712
Myseq-70	mRNA surveillance pathway	91	0.00166826
Myseq-70	Wnt signaling pathway	158	0.00193762
Myseq-70	Sphingolipid signaling pathway	119	0.00258898
Myseq-70	Hippo signaling pathway	154	0.00290282
Myseq-70	Proteoglycans in cancer	201	0.00367003
Myseq-70	Amphetamine addiction	68	0.00460518
Myseq-70	GnRH signaling pathway	93	0.00529605
Myseq-70	Phospholipase D signaling pathway	148	0.0075125
Myseq-70	Adherens junction	72	0.00758187
Myseq-70	Dopaminergic synapse	131	0.00786605
Myseq-70	Parathyroid hormone synthesis, secretion and action	106	0.00845996
Myseq-70	Inositol phosphate metabolism	74	0.00955369
Myseq-70	Pathways in cancer	530	0.00991251
Myseq-70	Tuberculosis	179	0.010075
Myseq-70	Fc gamma R-mediated phagocytosis	91	0.010119
Myseq-70	HIF-1 signaling pathway	100	0.0106843
Myseq-70	Neurotrophin signaling pathway	119	0.0124314
Myseq-70	Signaling pathways regulating pluripotency of stem cells	139	0.0147919
Myseq-70	Hedgehog signaling pathway	47	0.0169076
Myseq-70	Glutamatergic synapse	114	0.01697
Myseq-70	Basal cell carcinoma	63	0.0171662
Myseq-70	Nicotine addiction	40	0.018492
Myseq-70	Focal adhesion	199	0.0197767
Myseq-70	JAK-STAT signaling pathway	162	0.020466
Myseq-70	Cell adhesion molecules (CAMs)	144	0.021122
Myseq-70	Adrenergic signaling in cardiomyocytes	145	0.0226073
Myseq-70	Ubiquitin mediated proteolysis	137	0.0245346
Myseq-70	Pancreatic cancer	75	0.0250823
Myseq-70	Glioma	75	0.0250823
Myseq-70	Long-term potentiation	67	0.0262688
Myseq-70	Lysine degradation	59	0.0272343
Myseq-70	Leukocyte transendothelial migration	112	0.0290537
Myseq-70	Glycosphingolipid biosynthesis - globo and isoglobo series	15	0.0341852
Myseq-70	Hepatitis C	155	0.0422008
Myseq-70	TGF-beta signaling pathway	90	0.0427347
Myseq-70	Inflammatory mediator regulation of TRP channels	100	0.045718
Myseq-70	ECM-receptor interaction	82	0.0461856
Myseq-70	Synthesis and degradation of ketone bodies	10	0.0478533
Myseq-70	Shigellosis	65	0.0490451
Myseq-70	Leishmaniasis	74	0.049812
Myseq-71	Focal adhesion	199	0.00380509
Myseq-71	MAPK signaling pathway	295	0.00425674
Myseq-71	PI3K-Akt signaling pathway	354	0.00430675
Myseq-71	FoxO signaling pathway	132	0.0118626
Myseq-71	ECM-receptor interaction	82	0.0125683
Myseq-71	Apoptosis	136	0.0146044
Myseq-71	Glycosphingolipid biosynthesis - lacto and neolacto series	27	0.0182012
Myseq-71	Arrhythmogenic right ventricular cardiomyopathy (ARVC)	72	0.0193761
Myseq-71	Pathways in cancer	530	0.0304582
Myseq-71	Hippo signaling pathway	154	0.0331349
Myseq-71	Apoptosis - multiple species	33	0.0355439
Myseq-71	Neurotrophin signaling pathway	119	0.0376747
Myseq-71	Glycosaminoglycan biosynthesis - chondroitin sulfate / dermatan sulfate	20	0.0387164
Myseq-71	Wnt signaling pathway	158	0.0388573
Myseq-71	Long-term potentiation	67	0.0417629
Myseq-71	Oocyte meiosis	125	0.0490194
Myseq-78	Endocytosis	244	0.00822455
Myseq-78	Nicotinate and nicotinamide metabolism	30	0.0198308
Myseq-78	Apoptosis - multiple species	33	0.0237392
Myseq-78	cGMP-PKG signaling pathway	166	0.0321307
Myseq-78	Ferroptosis	40	0.033956
Myseq-78	Parathyroid hormone synthesis, secretion and action	106	0.0415313
Myseq-78	Type II diabetes mellitus	46	0.0438324
Myseq-78	Endocrine and other factor-regulated calcium reabsorption	48	0.0473352
Myseq-79	Focal adhesion	199	0.00380509
Myseq-79	MAPK signaling pathway	295	0.00425674
Myseq-79	PI3K-Akt signaling pathway	354	0.00430675
Myseq-79	FoxO signaling pathway	132	0.0118626
Myseq-79	ECM-receptor interaction	82	0.0125683
Myseq-79	Apoptosis	136	0.0146044
Myseq-79	Glycosphingolipid biosynthesis - lacto and neolacto series	27	0.0182012
Myseq-79	Arrhythmogenic right ventricular cardiomyopathy (ARVC)	72	0.0193761
Myseq-79	Pathways in cancer	530	0.0304582
Myseq-79	Hippo signaling pathway	154	0.0331349
Myseq-79	Apoptosis - multiple species	33	0.0355439
Myseq-79	Neurotrophin signaling pathway	119	0.0376747
Myseq-79	Glycosaminoglycan biosynthesis - chondroitin sulfate / dermatan sulfate	20	0.0387164
Myseq-79	Wnt signaling pathway	158	0.0388573
Myseq-79	Long-term potentiation	67	0.0417629
Myseq-79	Oocyte meiosis	125	0.0490194
Myseq-82	TNF signaling pathway	110	0.00123568
Myseq-82	Hippo signaling pathway - multiple species	29	0.00154908
Myseq-82	Circadian rhythm	31	0.00222595
Myseq-82	Human T-cell leukemia virus 1 infection	219	0.00439739
Myseq-82	Hepatitis B	163	0.00639218
Myseq-82	Viral carcinogenesis	201	0.00880055
Myseq-82	Insulin resistance	108	0.00892082
Myseq-82	Adrenergic signaling in cardiomyocytes	145	0.0131994
Myseq-82	Hypertrophic cardiomyopathy (HCM)	85	0.0136005
Myseq-82	Longevity regulating pathway	89	0.0179734
Myseq-82	Epstein-Barr virus infection	201	0.0184958
Myseq-82	AMPK signaling pathway	120	0.0186781
Myseq-82	Dilated cardiomyopathy (DCM)	91	0.020508
Myseq-82	DNA replication	36	0.0212652
Myseq-82	Cellular senescence	160	0.0275394
Myseq-82	Prolactin signaling pathway	70	0.0367747
Myseq-82	Arrhythmogenic right ventricular cardiomyopathy (ARVC)	72	0.0419223
Myseq-82	Tight junction	170	0.0419921
Myseq-82	MAPK signaling pathway	295	0.0425781
Myseq-82	Human cytomegalovirus infection	225	0.0458269
Myseq-83	Herpes simplex virus 1 infection	492	0.000378
Myseq-83	Small cell lung cancer	93	0.0027243
Myseq-83	Endometrial cancer	58	0.00369408
Myseq-83	Pathways in cancer	530	0.00988943
Myseq-83	cGMP-PKG signaling pathway	166	0.0108756
Myseq-83	Sphingolipid signaling pathway	119	0.0118825
Myseq-83	Fanconi anemia pathway	54	0.0125338
Myseq-83	Glioma	75	0.0128077
Myseq-83	Histidine metabolism	23	0.0206829
Myseq-83	Mismatch repair	23	0.0206829
Myseq-83	Insulin signaling pathway	137	0.0256233
Myseq-83	Long-term potentiation	67	0.0292891
Myseq-83	Sphingolipid metabolism	47	0.0327185
Myseq-83	Melanoma	72	0.0383086
Myseq-83	Ras signaling pathway	232	0.0383563
Myseq-83	Gastric cancer	149	0.0393842
Myseq-83	Aldosterone synthesis and secretion	98	0.0412943
Myseq-83	Phosphatidylinositol signaling system	99	0.0430508
Myseq-83	Pancreatic cancer	75	0.0444523
Myseq-83	Chronic myeloid leukemia	76	0.046624
Myseq-83	Osteoclast differentiation	128	0.0481155
Myseq-86	Herpes simplex virus 1 infection	492	0.000378
Myseq-86	Small cell lung cancer	93	0.0027243
Myseq-86	Endometrial cancer	58	0.00369408
Myseq-86	Pathways in cancer	530	0.00988943
Myseq-86	cGMP-PKG signaling pathway	166	0.0108756
Myseq-86	Sphingolipid signaling pathway	119	0.0118825
Myseq-86	Fanconi anemia pathway	54	0.0125338
Myseq-86	Glioma	75	0.0128077
Myseq-86	Histidine metabolism	23	0.0206829
Myseq-86	Mismatch repair	23	0.0206829
Myseq-86	Insulin signaling pathway	137	0.0256233
Myseq-86	Long-term potentiation	67	0.0292891
Myseq-86	Sphingolipid metabolism	47	0.0327185
Myseq-86	Melanoma	72	0.0383086
Myseq-86	Ras signaling pathway	232	0.0383563
Myseq-86	Gastric cancer	149	0.0393842
Myseq-86	Aldosterone synthesis and secretion	98	0.0412943
Myseq-86	Phosphatidylinositol signaling system	99	0.0430508
Myseq-86	Pancreatic cancer	75	0.0444523
Myseq-86	Chronic myeloid leukemia	76	0.046624
Myseq-86	Osteoclast differentiation	128	0.0481155
Myseq-91	Focal adhesion	199	0.00380509
Myseq-91	MAPK signaling pathway	295	0.00425674
Myseq-91	PI3K-Akt signaling pathway	354	0.00430675
Myseq-91	FoxO signaling pathway	132	0.0118626
Myseq-91	ECM-receptor interaction	82	0.0125683
Myseq-91	Apoptosis	136	0.0146044
Myseq-91	Glycosphingolipid biosynthesis - lacto and neolacto series	27	0.0182012
Myseq-91	Arrhythmogenic right ventricular cardiomyopathy (ARVC)	72	0.0193761
Myseq-91	Pathways in cancer	530	0.0304582
Myseq-91	Hippo signaling pathway	154	0.0331349
Myseq-91	Apoptosis - multiple species	33	0.0355439
Myseq-91	Neurotrophin signaling pathway	119	0.0376747
Myseq-91	Glycosaminoglycan biosynthesis - chondroitin sulfate / dermatan sulfate	20	0.0387164
Myseq-91	Wnt signaling pathway	158	0.0388573
Myseq-91	Long-term potentiation	67	0.0417629
Myseq-91	Oocyte meiosis	125	0.0490194
Myseq-95	Herpes simplex virus 1 infection	492	0.000378
Myseq-95	Small cell lung cancer	93	0.0027243
Myseq-95	Endometrial cancer	58	0.00369408
Myseq-95	Pathways in cancer	530	0.00988943
Myseq-95	cGMP-PKG signaling pathway	166	0.0108756
Myseq-95	Sphingolipid signaling pathway	119	0.0118825
Myseq-95	Fanconi anemia pathway	54	0.0125338
Myseq-95	Glioma	75	0.0128077
Myseq-95	Histidine metabolism	23	0.0206829
Myseq-95	Mismatch repair	23	0.0206829
Myseq-95	Insulin signaling pathway	137	0.0256233
Myseq-95	Long-term potentiation	67	0.0292891
Myseq-95	Sphingolipid metabolism	47	0.0327185
Myseq-95	Melanoma	72	0.0383086
Myseq-95	Ras signaling pathway	232	0.0383563
Myseq-95	Gastric cancer	149	0.0393842
Myseq-95	Aldosterone synthesis and secretion	98	0.0412943
Myseq-95	Phosphatidylinositol signaling system	99	0.0430508
Myseq-95	Pancreatic cancer	75	0.0444523
Myseq-95	Chronic myeloid leukemia	76	0.046624
Myseq-95	Osteoclast differentiation	128	0.0481155
Myseq-96	Focal adhesion	199	0.00380509
Myseq-96	MAPK signaling pathway	295	0.00425674
Myseq-96	PI3K-Akt signaling pathway	354	0.00430675
Myseq-96	FoxO signaling pathway	132	0.0118626
Myseq-96	ECM-receptor interaction	82	0.0125683
Myseq-96	Apoptosis	136	0.0146044
Myseq-96	Glycosphingolipid biosynthesis - lacto and neolacto series	27	0.0182012
Myseq-96	Arrhythmogenic right ventricular cardiomyopathy (ARVC)	72	0.0193761
Myseq-96	Pathways in cancer	530	0.0304582
Myseq-96	Hippo signaling pathway	154	0.0331349
Myseq-96	Apoptosis - multiple species	33	0.0355439
Myseq-96	Neurotrophin signaling pathway	119	0.0376747
Myseq-96	Glycosaminoglycan biosynthesis - chondroitin sulfate / dermatan sulfate	20	0.0387164
Myseq-96	Wnt signaling pathway	158	0.0388573
Myseq-96	Long-term potentiation	67	0.0417629
Myseq-96	Oocyte meiosis	125	0.0490194
Myseq-99	Nicotine addiction	40	0.00257085
Myseq-99	SNARE interactions in vesicular transport	34	0.0063751
Myseq-99	Calcium signaling pathway	188	0.00664881
Myseq-99	Histidine metabolism	23	0.00794136
Myseq-99	Phosphatidylinositol signaling system	99	0.0080983
Myseq-99	Sphingolipid signaling pathway	119	0.00924234
Myseq-99	AMPK signaling pathway	120	0.00977813
Myseq-99	Longevity regulating pathway	89	0.0130631
Myseq-99	Glycosphingolipid biosynthesis - globo and isoglobo series	15	0.0144813
Myseq-99	Glycosphingolipid biosynthesis - ganglio series	15	0.0144813
Myseq-99	Inositol phosphate metabolism	74	0.0152267
Myseq-99	Thyroid hormone signaling pathway	116	0.0212954
Myseq-99	Mucin type O-glycan biosynthesis	31	0.0226444
Myseq-99	Acute myeloid leukemia	66	0.028475
Myseq-99	Parathyroid hormone synthesis, secretion and action	106	0.0335532
Myseq-99	Pathways in cancer	530	0.0340295
Myseq-99	Retrograde endocannabinoid signaling	148	0.0365354
Myseq-99	Thyroid cancer	37	0.040362
Myseq-99	p53 signaling pathway	72	0.0411854
Myseq-99	Morphine addiction	91	0.0415136
Myseq-99	Dopaminergic synapse	131	0.0420396
Myseq-99	Cushing syndrome	155	0.0476044
Myseq-99	Glutamatergic synapse	114	0.0482869
Myseq-100	Endocytosis	244	0.00822455
Myseq-100	Nicotinate and nicotinamide metabolism	30	0.0198308
Myseq-100	Apoptosis - multiple species	33	0.0237392
Myseq-100	cGMP-PKG signaling pathway	166	0.0321307
Myseq-100	Ferroptosis	40	0.033956
Myseq-100	Parathyroid hormone synthesis, secretion and action	106	0.0415313
Myseq-100	Type II diabetes mellitus	46	0.0438324
Myseq-100	Endocrine and other factor-regulated calcium reabsorption	48	0.0473352
Myseq-103	Progesterone-mediated oocyte maturation	99	0.000167144
Myseq-103	Cushing syndrome	155	0.000518234
Myseq-103	Herpes simplex virus 1 infection	492	0.000665666
Myseq-103	Oxytocin signaling pathway	153	0.00104687
Myseq-103	Endocytosis	244	0.00195862
Myseq-103	Non-small cell lung cancer	66	0.00199754
Myseq-103	Glioma	75	0.00206819
Myseq-103	SNARE interactions in vesicular transport	34	0.00207538
Myseq-103	ErbB signaling pathway	85	0.0023335
Myseq-103	Oocyte meiosis	125	0.00285628
Myseq-103	Hepatocellular carcinoma	168	0.00350738
Myseq-104	Herpes simplex virus 1 infection	492	0.00103879
Myseq-104	Steroid biosynthesis	19	0.00270114
Myseq-104	Hypertrophic cardiomyopathy (HCM)	85	0.00894002
Myseq-104	Dilated cardiomyopathy (DCM)	91	0.0118079
Myseq-104	Arrhythmogenic right ventricular cardiomyopathy (ARVC)	72	0.0228962
Myseq-104	Wnt signaling pathway	158	0.0316709
Myseq-104	AMPK signaling pathway	120	0.0344318
Myseq-104	ECM-receptor interaction	82	0.0347561
Myseq-104	Terpenoid backbone biosynthesis	22	0.042652
Myseq-104	Biotin metabolism	3	0.0444825
Myseq-104	Mismatch repair	23	0.046264
Myseq-106	cAMP signaling pathway	212	9.49e-05
Myseq-106	Cocaine addiction	49	0.000125
Myseq-106	Adherens junction	72	0.000136
Myseq-106	Adrenergic signaling in cardiomyocytes	145	0.000225
Myseq-106	Amphetamine addiction	68	0.000257
Myseq-106	ErbB signaling pathway	85	0.000285
Myseq-106	Relaxin signaling pathway	130	0.000324
Myseq-106	Inflammatory mediator regulation of TRP channels	100	0.000647
Myseq-106	Non-small cell lung cancer	66	0.000664
Myseq-106	Cholinergic synapse	112	0.000903
Myseq-106	Hepatitis B	163	0.00122132
Myseq-106	Parathyroid hormone synthesis, secretion and action	106	0.0012731
Myseq-106	Endocrine resistance	98	0.00144411
Myseq-106	Regulation of lipolysis in adipocytes	55	0.0014905
Myseq-106	Osteoclast differentiation	128	0.00174694
Myseq-106	Neurotrophin signaling pathway	119	0.0018434
Myseq-106	Mitophagy - animal	65	0.00191046
Myseq-106	AMPK signaling pathway	120	0.00202874
Myseq-106	FoxO signaling pathway	132	0.00250915
Myseq-106	Human cytomegalovirus infection	225	0.00267505
Myseq-106	Cushing syndrome	155	0.00323829
Myseq-106	Vasopressin-regulated water reabsorption	44	0.0033607
Myseq-106	Circadian entrainment	97	0.0034617
Myseq-106	Prostate cancer	97	0.0034617
Myseq-106	Th17 cell differentiation	107	0.00363706
Myseq-106	Insulin signaling pathway	137	0.00383702
Myseq-106	Longevity regulating pathway	89	0.00398111
Myseq-106	Progesterone-mediated oocyte maturation	99	0.00422178
Myseq-106	Melanoma	72	0.00461733
Myseq-106	Cellular senescence	160	0.00472742
Myseq-106	TNF signaling pathway	110	0.00480173
Myseq-106	Morphine addiction	91	0.00488584
Myseq-106	Melanogenesis	101	0.00511274
Myseq-106	Dopaminergic synapse	131	0.00532237
Myseq-106	Rap1 signaling pathway	206	0.0061173
Myseq-106	Glucagon signaling pathway	103	0.0061503
Myseq-106	Chagas disease (American trypanosomiasis)	103	0.0061503
Myseq-106	Glioma	75	0.00646073
Myseq-106	Chronic myeloid leukemia	76	0.00719004
Myseq-106	Long-term potentiation	67	0.00736006
Myseq-106	Endocytosis	244	0.00827077
Myseq-106	Viral carcinogenesis	201	0.00870394
Myseq-106	Estrogen signaling pathway	138	0.00910905
Myseq-106	Pantothenate and CoA biosynthesis	19	0.00916459
Myseq-106	Renal cell carcinoma	69	0.00918287
Myseq-106	Prolactin signaling pathway	70	0.0102159
Myseq-106	Pathways in cancer	530	0.0108194
Myseq-106	Longevity regulating pathway - multiple species	62	0.0117341
Myseq-106	Oxytocin signaling pathway	153	0.0124512
Myseq-106	Human T-cell leukemia virus 1 infection	219	0.0129562
Myseq-106	Cell adhesion molecules (CAMs)	144	0.0138531
Myseq-106	Toxoplasmosis	113	0.0141411
Myseq-106	GnRH signaling pathway	93	0.0144137
Myseq-106	Small cell lung cancer	93	0.0144137
Myseq-106	Platelet activation	124	0.0148548
Myseq-106	Epstein-Barr virus infection	201	0.0162826
Myseq-106	Alcoholism	180	0.0173089
Myseq-106	Autophagy - animal	128	0.019624
Myseq-106	Fluid shear stress and atherosclerosis	139	0.0200686
Myseq-106	Endometrial cancer	58	0.0207969
Myseq-106	Insulin resistance	108	0.0210487
Myseq-106	Fc epsilon RI signaling pathway	68	0.0216636
Myseq-106	Purine metabolism	130	0.0224088
Myseq-106	Choline metabolism in cancer	99	0.0232901
Myseq-106	GABAergic synapse	89	0.0237626
Myseq-106	Renin secretion	69	0.023779
Myseq-106	AGE-RAGE signaling pathway in diabetic complications	100	0.0250951
Myseq-106	TGF-beta signaling pathway	90	0.0257123
Myseq-106	RIG-I-like receptor signaling pathway	70	0.0260395
Myseq-106	T cell receptor signaling pathway	101	0.0270013
Myseq-106	Axon guidance	181	0.0333237
Myseq-106	Toll-like receptor signaling pathway	104	0.033356
Myseq-106	Herpes simplex virus 1 infection	492	0.0341037
Myseq-106	Phospholipase D signaling pathway	148	0.0344527
Myseq-106	Gastric cancer	149	0.0364258
Myseq-106	Pancreatic cancer	75	0.039679
Myseq-106	DNA replication	36	0.0402078
Myseq-106	Cortisol synthesis and secretion	65	0.0402693
Myseq-106	Insulin secretion	86	0.0415503
Myseq-106	Kaposi sarcoma-associated herpesvirus infection	186	0.0425954
Myseq-106	Acute myeloid leukemia	66	0.0438094
Myseq-106	mTOR signaling pathway	153	0.0451469
Myseq-106	Thyroid cancer	37	0.0452121
Myseq-106	Aldosterone synthesis and secretion	98	0.0456969
Myseq-106	PI3K-Akt signaling pathway	354	0.0457111
Myseq-106	Calcium signaling pathway	188	0.0467858
Myseq-106	Gap junction	88	0.047887
Myseq-106	Phosphatidylinositol signaling system	99	0.0487874
Myseq-106	cGMP-PKG signaling pathway	166	0.0490323
Myseq-106	Proteoglycans in cancer	201	0.0498364
Myseq-116	Long-term potentiation	67	0.000204427
Myseq-116	Mitophagy - animal	65	0.00119748
Myseq-116	Proteoglycans in cancer	201	0.00125634
Myseq-116	Oxytocin signaling pathway	153	0.00189147
Myseq-116	Rap1 signaling pathway	206	0.00201298
Myseq-116	Cellular senescence	160	0.00388718
Myseq-116	C-type lectin receptor signaling pathway	104	0.00478681
Myseq-116	Wnt signaling pathway	158	0.006036
Myseq-116	Hippo signaling pathway	154	0.00771954
Myseq-116	Endocytosis	244	0.00823271
Myseq-116	cAMP signaling pathway	212	0.0101789
Myseq-116	EGFR tyrosine kinase inhibitor resistance	79	0.0103522
Myseq-116	Longevity regulating pathway - multiple species	62	0.0125529
Myseq-116	Cytokine-cytokine receptor interaction	294	0.0132598
Myseq-116	Axon guidance	181	0.0134489
Myseq-116	Renal cell carcinoma	69	0.0141261
Myseq-116	Mismatch repair	23	0.0145364
Myseq-116	Phospholipase D signaling pathway	148	0.0149237
Myseq-116	Ras signaling pathway	232	0.0154429
Myseq-116	Neuroactive ligand-receptor interaction	338	0.0202518
Myseq-116	Oocyte meiosis	125	0.021323
Myseq-116	Sphingolipid signaling pathway	119	0.0228092
Myseq-116	Progesterone-mediated oocyte maturation	99	0.022972
Myseq-116	Colorectal cancer	86	0.0233277
Myseq-116	AMPK signaling pathway	120	0.0249093
Myseq-116	RNA polymerase	31	0.0252537
Myseq-116	Circadian rhythm	31	0.0252537
Myseq-116	Human T-cell leukemia virus 1 infection	219	0.0265829
Myseq-116	Glutamatergic synapse	114	0.0266708
Myseq-116	Fc epsilon RI signaling pathway	68	0.027198
Myseq-116	Autophagy - animal	128	0.0275281
Myseq-116	Insulin resistance	108	0.028546
Myseq-116	Gastric acid secretion	75	0.0289769
Myseq-116	Cell adhesion molecules (CAMs)	144	0.0326238
Myseq-116	Amoebiasis	96	0.0326524
Myseq-116	Chagas disease (American trypanosomiasis)	103	0.0334348
Myseq-116	Prolactin signaling pathway	70	0.0341404
Myseq-116	Adrenergic signaling in cardiomyocytes	145	0.0351451
Myseq-116	Circadian entrainment	97	0.0358117
Myseq-116	Cholinergic synapse	112	0.0402872
Myseq-116	Neurotrophin signaling pathway	119	0.0405888
Myseq-116	Nicotine addiction	40	0.0419226
Myseq-116	Adherens junction	72	0.0422796
Myseq-116	Non-small cell lung cancer	66	0.0449298
Myseq-116	Inflammatory mediator regulation of TRP channels	100	0.0466304
Myseq-116	Hedgehog signaling pathway	47	0.0466334
Myseq-116	Homologous recombination	41	0.0482708
Myseq-116	Hippo signaling pathway - multiple species	29	0.0493599
Myseq-117	Renal cell carcinoma	69	4.21e-05
Myseq-117	Chronic myeloid leukemia	76	7.76e-05
Myseq-117	Cell adhesion molecules (CAMs)	144	0.000161
Myseq-117	Proteoglycans in cancer	201	0.000262
Myseq-117	Axon guidance	181	0.000328
Myseq-117	Longevity regulating pathway	89	0.00106189
Myseq-117	Phospholipase D signaling pathway	148	0.00124136
Myseq-117	Pancreatic cancer	75	0.00127258
Myseq-117	ErbB signaling pathway	85	0.00127274
Myseq-117	Longevity regulating pathway - multiple species	62	0.0017701
Myseq-117	AMPK signaling pathway	120	0.00221985
Myseq-117	Circadian rhythm	31	0.00243581
Myseq-117	Cellular senescence	160	0.00268601
Myseq-117	T cell receptor signaling pathway	101	0.00308219
Myseq-117	Fc gamma R-mediated phagocytosis	91	0.0033437
Myseq-117	Ras signaling pathway	232	0.00368705
Myseq-117	Long-term potentiation	67	0.00448625
Myseq-117	FoxO signaling pathway	132	0.0050068
Myseq-117	Cushing syndrome	155	0.00530305
Myseq-117	VEGF signaling pathway	59	0.00650252
Myseq-117	Glioma	75	0.00709165
Myseq-117	Insulin resistance	108	0.00776258
Myseq-117	Regulation of lipolysis in adipocytes	55	0.00783304
Myseq-117	Insulin signaling pathway	137	0.00869941
Myseq-117	Bladder cancer	41	0.00923966
Myseq-117	TNF signaling pathway	110	0.00985687
Myseq-117	Progesterone-mediated oocyte maturation	99	0.00994198
Myseq-117	Fc epsilon RI signaling pathway	68	0.0120611
Myseq-117	Pathways in cancer	530	0.0137459
Myseq-117	Colorectal cancer	86	0.0153825
Myseq-117	Hippo signaling pathway - multiple species	29	0.015528
Myseq-117	SNARE interactions in vesicular transport	34	0.0162719
Myseq-117	Endocrine resistance	98	0.0170951
Myseq-117	C-type lectin receptor signaling pathway	104	0.0178149
Myseq-117	Kaposi sarcoma-associated herpesvirus infection	186	0.0183495
Myseq-117	Herpes simplex virus 1 infection	492	0.0191046
Myseq-117	Acute myeloid leukemia	66	0.0194968
Myseq-117	Non-small cell lung cancer	66	0.0194968
Myseq-117	Nicotine addiction	40	0.0199993
Myseq-117	Melanoma	72	0.0210601
Myseq-117	Human cytomegalovirus infection	225	0.0225191
Myseq-117	Leukocyte transendothelial migration	112	0.0226983
Myseq-117	mTOR signaling pathway	153	0.0229338
Myseq-117	NF-kappa B signaling pathway	95	0.0229858
Myseq-117	Platinum drug resistance	73	0.0239552
Myseq-117	MAPK signaling pathway	295	0.0256855
Myseq-117	Oocyte meiosis	125	0.0260146
Myseq-117	Hepatitis C	155	0.0271227
Myseq-117	Other types of O-glycan biosynthesis	22	0.027567
Myseq-117	Glutamatergic synapse	114	0.0276662
Myseq-117	Hepatocellular carcinoma	168	0.0294252
Myseq-117	Lysine degradation	59	0.0330057
Myseq-117	B cell receptor signaling pathway	71	0.0370489
Myseq-117	Intestinal immune network for IgA production	49	0.0371365
Myseq-117	Regulation of actin cytoskeleton	214	0.0372053
Myseq-117	Chemokine signaling pathway	190	0.038781
Myseq-117	Platelet activation	124	0.0402912
Myseq-117	Hippo signaling pathway	154	0.0403524
Myseq-117	Purine metabolism	130	0.0404492
Myseq-117	Vitamin B6 metabolism	6	0.0405841
Myseq-117	Vitamin digestion and absorption	24	0.0434874
Myseq-117	Apelin signaling pathway	137	0.043934
Myseq-117	JAK-STAT signaling pathway	162	0.0465602
Myseq-117	EGFR tyrosine kinase inhibitor resistance	79	0.0479721
Myseq-117	Rap1 signaling pathway	206	0.0493247
Myseq-117	Morphine addiction	91	0.0499628
Myseq-118	FoxO signaling pathway	132	0.000125201
Myseq-118	Chronic myeloid leukemia	76	0.000140122
Myseq-118	C-type lectin receptor signaling pathway	104	0.000147619
Myseq-118	Pathways in cancer	530	0.000206854
Myseq-118	Herpes simplex virus 1 infection	492	0.000282175
Myseq-118	Renal cell carcinoma	69	0.000874746
Myseq-118	Cushing syndrome	155	0.00112314
Myseq-118	Hepatitis B	163	0.0013419
Myseq-118	Non-small cell lung cancer	66	0.0014042
Myseq-118	Estrogen signaling pathway	138	0.00141194
Myseq-118	Signaling pathways regulating pluripotency of stem cells	139	0.0015875
Myseq-118	Ras signaling pathway	232	0.00179639
Myseq-118	Human T-cell leukemia virus 1 infection	219	0.00187021
Myseq-118	Cellular senescence	160	0.00193914
Myseq-118	Viral carcinogenesis	201	0.00225573
Myseq-118	JAK-STAT signaling pathway	162	0.00238662
Myseq-118	Pancreatic cancer	75	0.00243828
Myseq-118	Prolactin signaling pathway	70	0.00278332
Myseq-118	AGE-RAGE signaling pathway in diabetic complications	100	0.00281488
Myseq-118	VEGF signaling pathway	59	0.00301696
Myseq-118	Adrenergic signaling in cardiomyocytes	145	0.00308825
Myseq-118	Human cytomegalovirus infection	225	0.00313375
Myseq-118	Insulin resistance	108	0.00353981
Myseq-118	mTOR signaling pathway	153	0.00360322
Myseq-118	Mannose type O-glycan biosynthesis	23	0.00365593
Myseq-118	Prostate cancer	97	0.00424284
Myseq-118	Hepatitis C	155	0.00439482
Myseq-118	Longevity regulating pathway - multiple species	62	0.0050104
Myseq-118	Amphetamine addiction	68	0.00510885
Myseq-118	Glioma	75	0.00593038
Myseq-118	HIF-1 signaling pathway	100	0.00614481
Myseq-118	cGMP-PKG signaling pathway	166	0.0066002
Myseq-118	Gastric cancer	149	0.00875222
Myseq-118	Synaptic vesicle cycle	78	0.00891516
Myseq-118	Acute myeloid leukemia	66	0.00920048
Myseq-118	Apelin signaling pathway	137	0.00992551
Myseq-118	Influenza A	171	0.0101591
Myseq-118	Dopaminergic synapse	131	0.0105574
Myseq-118	Long-term potentiation	67	0.0105921
Myseq-118	Glycosphingolipid biosynthesis - lacto and neolacto series	27	0.010764
Myseq-118	Insulin secretion	86	0.0110896
Myseq-118	Kaposi sarcoma-associated herpesvirus infection	186	0.0112514
Myseq-118	Leukocyte transendothelial migration	112	0.0114036
Myseq-118	Sphingolipid signaling pathway	119	0.0119091
Myseq-118	Small cell lung cancer	93	0.0119408
Myseq-118	Proteoglycans in cancer	201	0.0122521
Myseq-118	Melanogenesis	101	0.0141259
Myseq-118	Mineral absorption	51	0.0143333
Myseq-118	SNARE interactions in vesicular transport	34	0.0151365
Myseq-118	Chemokine signaling pathway	190	0.0152519
Myseq-118	Tight junction	170	0.0162867
Myseq-118	Chagas disease (American trypanosomiasis)	103	0.0173595
Myseq-118	Lysosome	123	0.01742
Myseq-118	Relaxin signaling pathway	130	0.0178296
Myseq-118	Human papillomavirus infection	330	0.0188564
Myseq-118	Cell cycle	124	0.0190706
Myseq-118	p53 signaling pathway	72	0.0201904
Myseq-118	Adherens junction	72	0.0201904
Myseq-118	Aldosterone synthesis and secretion	98	0.0203774
Myseq-118	Endocytosis	244	0.0204071
Myseq-118	PI3K-Akt signaling pathway	354	0.0207757
Myseq-118	Axon guidance	181	0.0219668
Myseq-118	Neurotrophin signaling pathway	119	0.0223111
Myseq-118	Hepatocellular carcinoma	168	0.0236937
Myseq-118	Circadian rhythm	31	0.0249613
Myseq-118	Phospholipase D signaling pathway	148	0.0254193
Myseq-118	Osteoclast differentiation	128	0.0269258
Myseq-118	Transcriptional misregulation in cancer	186	0.0309817
Myseq-118	Tuberculosis	179	0.0312492
Myseq-118	Wnt signaling pathway	158	0.0318007
Myseq-118	Measles	132	0.0370415
Myseq-118	B cell receptor signaling pathway	71	0.0374607
Myseq-118	Morphine addiction	91	0.0376677
Myseq-118	Rheumatoid arthritis	91	0.0376677
Myseq-118	Other types of O-glycan biosynthesis	22	0.038683
Myseq-118	Hippo signaling pathway	154	0.0395145
Myseq-118	cAMP signaling pathway	212	0.0406429
Myseq-118	Viral myocarditis	59	0.0419149
Myseq-118	AMPK signaling pathway	120	0.0430623
Myseq-118	Colorectal cancer	86	0.0443186
Myseq-118	Non-alcoholic fatty liver disease (NAFLD)	149	0.0457157
Myseq-118	Inflammatory mediator regulation of TRP channels	100	0.0458106
Myseq-119	Tyrosine metabolism	36	0.0272453
Myseq-119	Fatty acid degradation	44	0.033215
Myseq-121	Endocytosis	244	0.00822455
Myseq-121	Nicotinate and nicotinamide metabolism	30	0.0198308
Myseq-121	Apoptosis - multiple species	33	0.0237392
Myseq-121	cGMP-PKG signaling pathway	166	0.0321307
Myseq-121	Ferroptosis	40	0.033956
Myseq-121	Parathyroid hormone synthesis, secretion and action	106	0.0415313
Myseq-121	Type II diabetes mellitus	46	0.0438324
Myseq-121	Endocrine and other factor-regulated calcium reabsorption	48	0.0473352
Myseq-122	Phosphatidylinositol signaling system	99	4.73937e-05
Myseq-122	p53 signaling pathway	72	0.000500526
Myseq-122	Long-term depression	60	0.000660047
Myseq-122	Inositol phosphate metabolism	74	0.000690518
Myseq-122	Th17 cell differentiation	107	0.00113752
Myseq-122	EGFR tyrosine kinase inhibitor resistance	79	0.00145124
Myseq-122	Glioma	75	0.00230176
Myseq-122	Parathyroid hormone synthesis, secretion and action	106	0.00248238
Myseq-122	Choline metabolism in cancer	99	0.00271394
Myseq-122	Phospholipase D signaling pathway	148	0.00295084
Myseq-122	ErbB signaling pathway	85	0.00319365
Myseq-122	TNF signaling pathway	110	0.0038194
Myseq-122	Neurotrophin signaling pathway	119	0.00420572
Myseq-122	Chagas disease (American trypanosomiasis)	103	0.00422509
Myseq-122	Amyotrophic lateral sclerosis (ALS)	51	0.00469202
Myseq-122	Rap1 signaling pathway	206	0.00508392
Myseq-122	Human cytomegalovirus infection	225	0.00557756
Myseq-122	Epithelial cell signaling in Helicobacter pylori infection	68	0.00656225
Myseq-122	Renin secretion	69	0.00744322
Myseq-122	Human immunodeficiency virus 1 infection	212	0.00767135
Myseq-122	MAPK signaling pathway	295	0.00827036
Myseq-122	Calcium signaling pathway	188	0.00915375
Myseq-122	Endocytosis	244	0.0104468
Myseq-122	Focal adhesion	199	0.0105536
Myseq-122	Adherens junction	72	0.0106564
Myseq-122	Toxoplasmosis	113	0.0111742
Myseq-122	Herpes simplex virus 1 infection	492	0.0113261
Myseq-122	Shigellosis	65	0.0116591
Myseq-122	Proteoglycans in cancer	201	0.0120139
Myseq-122	Non-small cell lung cancer	66	0.013128
Myseq-122	FoxO signaling pathway	132	0.0132647
Myseq-122	Vascular smooth muscle contraction	132	0.0132647
Myseq-122	Progesterone-mediated oocyte maturation	99	0.0141993
Myseq-122	Long-term potentiation	67	0.0147342
Myseq-122	Pancreatic cancer	75	0.014857
Myseq-122	HIF-1 signaling pathway	100	0.0155513
Myseq-122	Tuberculosis	179	0.0165008
Myseq-122	T cell receptor signaling pathway	101	0.017001
Myseq-122	mTOR signaling pathway	153	0.017308
Myseq-122	GnRH signaling pathway	93	0.0175472
Myseq-122	Apoptosis	136	0.0180251
Myseq-122	Insulin signaling pathway	137	0.0194013
Myseq-122	Colorectal cancer	86	0.019787
Myseq-122	Glycerophospholipid metabolism	97	0.0249544
Myseq-122	Circadian entrainment	97	0.0249544
Myseq-122	Prostate cancer	97	0.0249544
Myseq-122	Ras signaling pathway	232	0.0250789
Myseq-122	Longevity regulating pathway	89	0.0259863
Myseq-122	Bladder cancer	41	0.0267233
Myseq-122	Endocrine resistance	98	0.0271255
Myseq-122	Cellular senescence	160	0.0275664
Myseq-122	Oxytocin signaling pathway	153	0.0313746
Myseq-122	VEGF signaling pathway	59	0.0351111
Myseq-122	Sphingolipid signaling pathway	119	0.0355643
Myseq-122	Autophagy - animal	128	0.0357798
Myseq-122	cGMP-PKG signaling pathway	166	0.0395788
Myseq-122	Relaxin signaling pathway	130	0.0408596
Myseq-122	Thyroid cancer	37	0.0431196
Myseq-122	Dopaminergic synapse	131	0.0435868
Myseq-122	Prolactin signaling pathway	70	0.0455377
Myseq-123	Focal adhesion	199	0.00380509
Myseq-123	MAPK signaling pathway	295	0.00425674
Myseq-123	PI3K-Akt signaling pathway	354	0.00430675
Myseq-123	FoxO signaling pathway	132	0.0118626
Myseq-123	ECM-receptor interaction	82	0.0125683
Myseq-123	Apoptosis	136	0.0146044
Myseq-123	Glycosphingolipid biosynthesis - lacto and neolacto series	27	0.0182012
Myseq-123	Arrhythmogenic right ventricular cardiomyopathy (ARVC)	72	0.0193761
Myseq-123	Pathways in cancer	530	0.0304582
Myseq-123	Hippo signaling pathway	154	0.0331349
Myseq-123	Apoptosis - multiple species	33	0.0355439
Myseq-123	Neurotrophin signaling pathway	119	0.0376747
Myseq-123	Glycosaminoglycan biosynthesis - chondroitin sulfate / dermatan sulfate	20	0.0387164
Myseq-123	Wnt signaling pathway	158	0.0388573
Myseq-123	Long-term potentiation	67	0.0417629
Myseq-123	Oocyte meiosis	125	0.0490194
Myseq-125	Herpes simplex virus 1 infection	492	8.44603e-07
Myseq-125	Glycosaminoglycan biosynthesis - keratan sulfate	14	0.000492378
Myseq-125	Lysine degradation	59	0.00607687
Myseq-125	Cell adhesion molecules (CAMs)	144	0.00738513
Myseq-125	TGF-beta signaling pathway	90	0.0132804
Myseq-125	Aldosterone-regulated sodium reabsorption	37	0.0195965
Myseq-125	Tight junction	170	0.0217698
Myseq-125	Other types of O-glycan biosynthesis	22	0.0229182
Myseq-125	Mannose type O-glycan biosynthesis	23	0.0258205
Myseq-125	Vasopressin-regulated water reabsorption	44	0.0346161
Myseq-125	Cholinergic synapse	112	0.0385372
Myseq-125	Sphingolipid metabolism	47	0.0426381
Myseq-125	Valine, leucine and isoleucine degradation	48	0.0455258
Myseq-125	N-Glycan biosynthesis	49	0.0485203
Myseq-126	Regulation of lipolysis in adipocytes	55	0.0163343
Myseq-126	Cell adhesion molecules (CAMs)	144	0.0163958
Myseq-126	Phagosome	152	0.0224916
Myseq-126	Ether lipid metabolism	47	0.0380399
Myseq-126	Ovarian steroidogenesis	49	0.0433535
Myseq-126	Glycerophospholipid metabolism	97	0.0481131
Myseq-131	Melanogenesis	101	2.96e-05
Myseq-131	Circadian entrainment	97	0.000296
Myseq-131	Phospholipase D signaling pathway	148	0.000461
Myseq-131	Axon guidance	181	0.000548
Myseq-131	Proteoglycans in cancer	201	0.000587
Myseq-131	Glucagon signaling pathway	103	0.000758
Myseq-131	Inflammatory mediator regulation of TRP channels	100	0.00116935
Myseq-131	Ras signaling pathway	232	0.00168634
Myseq-131	Oxytocin signaling pathway	153	0.00173574
Myseq-131	TNF signaling pathway	110	0.00199601
Myseq-131	C-type lectin receptor signaling pathway	104	0.00203609
Myseq-131	Regulation of actin cytoskeleton	214	0.00205178
Myseq-131	Gastric acid secretion	75	0.0023521
Myseq-131	GnRH signaling pathway	93	0.00239377
Myseq-131	Herpes simplex virus 1 infection	492	0.0024241
Myseq-131	Vascular smooth muscle contraction	132	0.00290666
Myseq-131	cGMP-PKG signaling pathway	166	0.00337858
Myseq-131	Long-term depression	60	0.00348153
Myseq-131	Chagas disease (American trypanosomiasis)	103	0.00396825
Myseq-131	Calcium signaling pathway	188	0.00405515
Myseq-131	Long-term potentiation	67	0.00423848
Myseq-131	SNARE interactions in vesicular transport	34	0.00469015
Myseq-131	Platelet activation	124	0.00496591
Myseq-131	MAPK signaling pathway	295	0.0051282
Myseq-131	Phosphatidylinositol signaling system	99	0.00524588
Myseq-131	Cholinergic synapse	112	0.00545453
Myseq-131	Human immunodeficiency virus 1 infection	212	0.00547891
Myseq-131	Adrenergic signaling in cardiomyocytes	145	0.00573916
Myseq-131	Shigellosis	65	0.00772795
Myseq-131	Adherens junction	72	0.00882604
Myseq-131	ErbB signaling pathway	85	0.00951295
Myseq-131	EGFR tyrosine kinase inhibitor resistance	79	0.00983191
Myseq-131	Rap1 signaling pathway	206	0.01008
Myseq-131	Estrogen signaling pathway	138	0.0104684
Myseq-131	Neurotrophin signaling pathway	119	0.0114796
Myseq-131	Parathyroid hormone synthesis, secretion and action	106	0.0116344
Myseq-131	Glioma	75	0.0130788
Myseq-131	Renal cell carcinoma	69	0.0134873
Myseq-131	Cushing syndrome	155	0.0141711
Myseq-131	Human cytomegalovirus infection	225	0.0143383
Myseq-131	Prostate cancer	97	0.0178363
Myseq-131	Central carbon metabolism in cancer	65	0.0180231
Myseq-131	Bladder cancer	41	0.0186917
Myseq-131	Pantothenate and CoA biosynthesis	19	0.0188571
Myseq-131	Insulin secretion	86	0.0222501
Myseq-131	Mucin type O-glycan biosynthesis	31	0.0245272
Myseq-131	Inositol phosphate metabolism	74	0.024829
Myseq-131	Thyroid hormone synthesis	74	0.024829
Myseq-131	Phosphonate and phosphinate metabolism	6	0.0250921
Myseq-131	Osteoclast differentiation	128	0.0260415
Myseq-131	Hepatitis B	163	0.0264441
Myseq-131	Gap junction	88	0.0273838
Myseq-131	Renin secretion	69	0.0293098
Myseq-131	Wnt signaling pathway	158	0.0306803
Myseq-131	Dopaminergic synapse	131	0.0331928
Myseq-131	Glycerophospholipid metabolism	97	0.0341919
Myseq-131	Endocrine resistance	98	0.0374395
Myseq-131	Hippo signaling pathway	154	0.0381946
Myseq-131	Leukocyte transendothelial migration	112	0.0383824
Myseq-131	Pathways in cancer	530	0.0402508
Myseq-131	Glutamatergic synapse	114	0.0451469
Myseq-131	Ether lipid metabolism	47	0.0452006
Myseq-131	T cell receptor signaling pathway	101	0.0485281
Myseq-131	Serotonergic synapse	115	0.0488344
Myseq-132	Renal cell carcinoma	69	4.21237e-05
Myseq-132	Chronic myeloid leukemia	76	7.75967e-05
Myseq-132	Cell adhesion molecules (CAMs)	144	0.000161212
Myseq-132	Proteoglycans in cancer	201	0.000261716
Myseq-132	Axon guidance	181	0.000328266
Myseq-132	Longevity regulating pathway	89	0.00106189
Myseq-132	Phospholipase D signaling pathway	148	0.00124136
Myseq-132	Pancreatic cancer	75	0.00127258
Myseq-132	ErbB signaling pathway	85	0.00127274
Myseq-132	Longevity regulating pathway - multiple species	62	0.0017701
Myseq-132	AMPK signaling pathway	120	0.00221985
Myseq-132	Circadian rhythm	31	0.00243581
Myseq-132	Cellular senescence	160	0.00268601
Myseq-132	T cell receptor signaling pathway	101	0.00308219
Myseq-132	Fc gamma R-mediated phagocytosis	91	0.0033437
Myseq-132	Ras signaling pathway	232	0.00368705
Myseq-132	Long-term potentiation	67	0.00448625
Myseq-132	FoxO signaling pathway	132	0.0050068
Myseq-132	Cushing syndrome	155	0.00530305
Myseq-132	VEGF signaling pathway	59	0.00650252
Myseq-132	Glioma	75	0.00709165
Myseq-132	Insulin resistance	108	0.00776258
Myseq-132	Regulation of lipolysis in adipocytes	55	0.00783304
Myseq-132	Insulin signaling pathway	137	0.00869941
Myseq-132	Bladder cancer	41	0.00923966
Myseq-132	TNF signaling pathway	110	0.00985687
Myseq-132	Progesterone-mediated oocyte maturation	99	0.00994198
Myseq-132	Fc epsilon RI signaling pathway	68	0.0120611
Myseq-132	Pathways in cancer	530	0.0137459
Myseq-132	Colorectal cancer	86	0.0153825
Myseq-132	Hippo signaling pathway - multiple species	29	0.015528
Myseq-132	SNARE interactions in vesicular transport	34	0.0162719
Myseq-132	Endocrine resistance	98	0.0170951
Myseq-132	C-type lectin receptor signaling pathway	104	0.0178149
Myseq-132	Kaposi sarcoma-associated herpesvirus infection	186	0.0183495
Myseq-132	Herpes simplex virus 1 infection	492	0.0191046
Myseq-132	Acute myeloid leukemia	66	0.0194968
Myseq-132	Non-small cell lung cancer	66	0.0194968
Myseq-132	Nicotine addiction	40	0.0199993
Myseq-132	Melanoma	72	0.0210601
Myseq-132	Human cytomegalovirus infection	225	0.0225191
Myseq-132	Leukocyte transendothelial migration	112	0.0226983
Myseq-132	mTOR signaling pathway	153	0.0229338
Myseq-132	NF-kappa B signaling pathway	95	0.0229858
Myseq-132	Platinum drug resistance	73	0.0239552
Myseq-132	MAPK signaling pathway	295	0.0256855
Myseq-132	Oocyte meiosis	125	0.0260146
Myseq-132	Hepatitis C	155	0.0271227
Myseq-132	Other types of O-glycan biosynthesis	22	0.027567
Myseq-132	Glutamatergic synapse	114	0.0276662
Myseq-132	Hepatocellular carcinoma	168	0.0294252
Myseq-132	Lysine degradation	59	0.0330057
Myseq-132	B cell receptor signaling pathway	71	0.0370489
Myseq-132	Intestinal immune network for IgA production	49	0.0371365
Myseq-132	Regulation of actin cytoskeleton	214	0.0372053
Myseq-132	Chemokine signaling pathway	190	0.038781
Myseq-132	Platelet activation	124	0.0402912
Myseq-132	Hippo signaling pathway	154	0.0403524
Myseq-132	Purine metabolism	130	0.0404492
Myseq-132	Vitamin B6 metabolism	6	0.0405841
Myseq-132	Vitamin digestion and absorption	24	0.0434874
Myseq-132	Apelin signaling pathway	137	0.043934
Myseq-132	JAK-STAT signaling pathway	162	0.0465602
Myseq-132	EGFR tyrosine kinase inhibitor resistance	79	0.0479721
Myseq-132	Rap1 signaling pathway	206	0.0493247
Myseq-132	Morphine addiction	91	0.0499628
Myseq-134	Calcium signaling pathway	188	1.3e-05
Myseq-134	Proteoglycans in cancer	201	5.64e-05
Myseq-134	Axon guidance	181	8.65e-05
Myseq-134	Ras signaling pathway	232	0.000962
Myseq-134	Neurotrophin signaling pathway	119	0.00140953
Myseq-134	cAMP signaling pathway	212	0.00154987
Myseq-134	Rap1 signaling pathway	206	0.00191518
Myseq-134	ErbB signaling pathway	85	0.00256923
Myseq-134	Cocaine addiction	49	0.00285731
Myseq-134	Long-term potentiation	67	0.00480671
Myseq-134	Morphine addiction	91	0.00519489
Myseq-134	Amphetamine addiction	68	0.00548012
Myseq-134	Cushing syndrome	155	0.00827213
Myseq-134	Signaling pathways regulating pluripotency of stem cells	139	0.0092735
Myseq-134	MAPK signaling pathway	295	0.0097611
Myseq-134	Dopaminergic synapse	131	0.00978527
Myseq-134	Non-small cell lung cancer	66	0.0111725
Myseq-134	Bacterial invasion of epithelial cells	74	0.0112563
Myseq-134	Glioma	75	0.0125618
Myseq-134	T cell receptor signaling pathway	101	0.0140771
Myseq-134	Nicotine addiction	40	0.0206992
Myseq-134	FoxO signaling pathway	132	0.0208712
Myseq-134	Adherens junction	72	0.0215751
Myseq-134	Insulin signaling pathway	137	0.0295822
Myseq-134	Neuroactive ligand-receptor interaction	338	0.0297371
Myseq-134	Estrogen signaling pathway	138	0.0316108
Myseq-134	Chronic myeloid leukemia	76	0.0316838
Myseq-134	AMPK signaling pathway	120	0.0319326
Myseq-134	Wnt signaling pathway	158	0.0348348
Myseq-134	Hepatocellular carcinoma	168	0.0362004
Myseq-134	C-type lectin receptor signaling pathway	104	0.0367434
Myseq-134	Synaptic vesicle cycle	78	0.0378465
Myseq-134	Other types of O-glycan biosynthesis	22	0.0382511
Myseq-134	Prolactin signaling pathway	70	0.0398886
Myseq-134	EGFR tyrosine kinase inhibitor resistance	79	0.0412253
Myseq-134	Longevity regulating pathway - multiple species	62	0.0417674
Myseq-134	Parathyroid hormone synthesis, secretion and action	106	0.0425091
Myseq-134	Longevity regulating pathway	89	0.0454583
Myseq-134	Endocrine resistance	98	0.0456985
Myseq-134	Insulin resistance	108	0.0488906
Myseq-134	Progesterone-mediated oocyte maturation	99	0.0491358
Myseq-134	Hedgehog signaling pathway	47	0.049496
Myseq-138	Pathways in cancer	530	2.18e-05
Myseq-138	Chronic myeloid leukemia	76	7.59e-05
Myseq-138	Parathyroid hormone synthesis, secretion and action	106	0.00014
Myseq-138	Oxytocin signaling pathway	153	0.000164
Myseq-138	FoxO signaling pathway	132	0.000233
Myseq-138	Estrogen signaling pathway	138	0.000533
Myseq-138	Human cytomegalovirus infection	225	0.000553
Myseq-138	Proteoglycans in cancer	201	0.000636
Myseq-138	Apelin signaling pathway	137	0.00101317
Myseq-138	Thyroid cancer	37	0.00108132
Myseq-138	Ras signaling pathway	232	0.00108584
Myseq-138	Renal cell carcinoma	69	0.00130031
Myseq-138	Glioma	75	0.00141073
Myseq-138	Cholinergic synapse	112	0.00195204
Myseq-138	Cushing syndrome	155	0.00196429
Myseq-138	Non-small cell lung cancer	66	0.00203633
Myseq-138	Longevity regulating pathway	89	0.00213056
Myseq-138	Long-term potentiation	67	0.00242376
Myseq-138	ErbB signaling pathway	85	0.00278568
Myseq-138	cGMP-PKG signaling pathway	166	0.00319634
Myseq-138	Insulin secretion	86	0.00322176
Myseq-138	Thyroid hormone signaling pathway	116	0.00323099
Myseq-138	C-type lectin receptor signaling pathway	104	0.00328997
Myseq-138	Cellular senescence	160	0.00332091
Myseq-138	Human T-cell leukemia virus 1 infection	219	0.00349408
Myseq-138	Phospholipase D signaling pathway	148	0.00356709
Myseq-138	Axon guidance	181	0.00391777
Myseq-138	Prolactin signaling pathway	70	0.00397127
Myseq-138	Ubiquitin mediated proteolysis	137	0.00423453
Myseq-138	Melanogenesis	101	0.00484547
Myseq-138	Adrenergic signaling in cardiomyocytes	145	0.00503795
Myseq-138	Signaling pathways regulating pluripotency of stem cells	139	0.00522679
Myseq-138	mTOR signaling pathway	153	0.00590005
Myseq-138	Morphine addiction	91	0.00634569
Myseq-138	Herpes simplex virus 1 infection	492	0.00644
Myseq-138	Colorectal cancer	86	0.00726027
Myseq-138	Gastric cancer	149	0.00746526
Myseq-138	Hedgehog signaling pathway	47	0.00957948
Myseq-138	Human immunodeficiency virus 1 infection	212	0.00994645
Myseq-138	Transcriptional misregulation in cancer	186	0.0106671
Myseq-138	B cell receptor signaling pathway	71	0.0108558
Myseq-138	Long-term depression	60	0.0122513
Myseq-138	Lysosome	123	0.0136857
Myseq-138	EGFR tyrosine kinase inhibitor resistance	79	0.0139591
Myseq-138	Relaxin signaling pathway	130	0.0143688
Myseq-138	Hepatitis B	163	0.0144207
Myseq-138	Aldosterone synthesis and secretion	98	0.0144887
Myseq-138	Insulin signaling pathway	137	0.0149935
Myseq-138	Thyroid hormone synthesis	74	0.0160568
Myseq-138	Mannose type O-glycan biosynthesis	23	0.0171342
Myseq-138	HIF-1 signaling pathway	100	0.0179174
Myseq-138	AGE-RAGE signaling pathway in diabetic complications	100	0.0179174
Myseq-138	Gastric acid secretion	75	0.0181622
Myseq-138	Gap junction	88	0.0192877
Myseq-138	Glutamatergic synapse	114	0.0200068
Myseq-138	Breast cancer	147	0.0200699
Myseq-138	Hepatocellular carcinoma	168	0.021425
Myseq-138	Homologous recombination	41	0.0236822
Myseq-138	Central carbon metabolism in cancer	65	0.0241488
Myseq-138	Inflammatory bowel disease (IBD)	65	0.0241488
Myseq-138	Glucagon signaling pathway	103	0.0242069
Myseq-138	Lysine degradation	59	0.0244876
Myseq-138	VEGF signaling pathway	59	0.0244876
Myseq-138	Glycerophospholipid metabolism	97	0.0253515
Myseq-138	Prostate cancer	97	0.0253515
Myseq-138	Synaptic vesicle cycle	78	0.0257571
Myseq-138	Fc gamma R-mediated phagocytosis	91	0.0265016
Myseq-138	Rheumatoid arthritis	91	0.0265016
Myseq-138	Acute myeloid leukemia	66	0.0273113
Myseq-138	Phosphonate and phosphinate metabolism	6	0.0277393
Myseq-138	Dopaminergic synapse	131	0.0280253
Myseq-138	Wnt signaling pathway	158	0.0280583
Myseq-138	Vascular smooth muscle contraction	132	0.0304193
Myseq-138	Choline metabolism in cancer	99	0.0307743
Myseq-138	Neurotrophin signaling pathway	119	0.0313729
Myseq-138	Endocytosis	244	0.0331267
Myseq-138	AMPK signaling pathway	120	0.0341363
Myseq-138	Hippo signaling pathway	154	0.0345636
Myseq-138	Longevity regulating pathway - multiple species	62	0.0356452
Myseq-138	Pancreatic cancer	75	0.0370892
Myseq-138	Chemokine signaling pathway	190	0.038073
Myseq-138	Insulin resistance	108	0.0382555
Myseq-138	Kaposi sarcoma-associated herpesvirus infection	186	0.0460253
Myseq-138	Endometrial cancer	58	0.0465473
Myseq-143	cAMP signaling pathway	212	9.49e-05
Myseq-143	Cocaine addiction	49	0.000125
Myseq-143	Adherens junction	72	0.000136
Myseq-143	Adrenergic signaling in cardiomyocytes	145	0.000225
Myseq-143	Amphetamine addiction	68	0.000257
Myseq-143	ErbB signaling pathway	85	0.000285
Myseq-143	Relaxin signaling pathway	130	0.000324
Myseq-143	Inflammatory mediator regulation of TRP channels	100	0.000647
Myseq-143	Non-small cell lung cancer	66	0.000664
Myseq-143	Cholinergic synapse	112	0.000903
Myseq-143	Hepatitis B	163	0.00122132
Myseq-143	Parathyroid hormone synthesis, secretion and action	106	0.0012731
Myseq-143	Endocrine resistance	98	0.00144411
Myseq-143	Regulation of lipolysis in adipocytes	55	0.0014905
Myseq-143	Osteoclast differentiation	128	0.00174694
Myseq-143	Neurotrophin signaling pathway	119	0.0018434
Myseq-143	Mitophagy - animal	65	0.00191046
Myseq-143	AMPK signaling pathway	120	0.00202874
Myseq-143	FoxO signaling pathway	132	0.00250915
Myseq-143	Human cytomegalovirus infection	225	0.00267505
Myseq-143	Cushing syndrome	155	0.00323829
Myseq-143	Vasopressin-regulated water reabsorption	44	0.0033607
Myseq-143	Circadian entrainment	97	0.0034617
Myseq-143	Prostate cancer	97	0.0034617
Myseq-143	Th17 cell differentiation	107	0.00363706
Myseq-143	Insulin signaling pathway	137	0.00383702
Myseq-143	Longevity regulating pathway	89	0.00398111
Myseq-143	Progesterone-mediated oocyte maturation	99	0.00422178
Myseq-143	Melanoma	72	0.00461733
Myseq-143	Cellular senescence	160	0.00472742
Myseq-143	TNF signaling pathway	110	0.00480173
Myseq-143	Morphine addiction	91	0.00488584
Myseq-143	Melanogenesis	101	0.00511274
Myseq-143	Dopaminergic synapse	131	0.00532237
Myseq-143	Rap1 signaling pathway	206	0.0061173
Myseq-143	Glucagon signaling pathway	103	0.0061503
Myseq-143	Chagas disease (American trypanosomiasis)	103	0.0061503
Myseq-143	Glioma	75	0.00646073
Myseq-143	Chronic myeloid leukemia	76	0.00719004
Myseq-143	Long-term potentiation	67	0.00736006
Myseq-143	Endocytosis	244	0.00827077
Myseq-143	Viral carcinogenesis	201	0.00870394
Myseq-143	Estrogen signaling pathway	138	0.00910905
Myseq-143	Pantothenate and CoA biosynthesis	19	0.00916459
Myseq-143	Renal cell carcinoma	69	0.00918287
Myseq-143	Prolactin signaling pathway	70	0.0102159
Myseq-143	Pathways in cancer	530	0.0108194
Myseq-143	Longevity regulating pathway - multiple species	62	0.0117341
Myseq-143	Oxytocin signaling pathway	153	0.0124512
Myseq-143	Human T-cell leukemia virus 1 infection	219	0.0129562
Myseq-143	Cell adhesion molecules (CAMs)	144	0.0138531
Myseq-143	Toxoplasmosis	113	0.0141411
Myseq-143	GnRH signaling pathway	93	0.0144137
Myseq-143	Small cell lung cancer	93	0.0144137
Myseq-143	Platelet activation	124	0.0148548
Myseq-143	Epstein-Barr virus infection	201	0.0162826
Myseq-143	Alcoholism	180	0.0173089
Myseq-143	Autophagy - animal	128	0.019624
Myseq-143	Fluid shear stress and atherosclerosis	139	0.0200686
Myseq-143	Endometrial cancer	58	0.0207969
Myseq-143	Insulin resistance	108	0.0210487
Myseq-143	Fc epsilon RI signaling pathway	68	0.0216636
Myseq-143	Purine metabolism	130	0.0224088
Myseq-143	Choline metabolism in cancer	99	0.0232901
Myseq-143	GABAergic synapse	89	0.0237626
Myseq-143	Renin secretion	69	0.023779
Myseq-143	AGE-RAGE signaling pathway in diabetic complications	100	0.0250951
Myseq-143	TGF-beta signaling pathway	90	0.0257123
Myseq-143	RIG-I-like receptor signaling pathway	70	0.0260395
Myseq-143	T cell receptor signaling pathway	101	0.0270013
Myseq-143	Axon guidance	181	0.0333237
Myseq-143	Toll-like receptor signaling pathway	104	0.033356
Myseq-143	Herpes simplex virus 1 infection	492	0.0341037
Myseq-143	Phospholipase D signaling pathway	148	0.0344527
Myseq-143	Gastric cancer	149	0.0364258
Myseq-143	Pancreatic cancer	75	0.039679
Myseq-143	DNA replication	36	0.0402078
Myseq-143	Cortisol synthesis and secretion	65	0.0402693
Myseq-143	Insulin secretion	86	0.0415503
Myseq-143	Kaposi sarcoma-associated herpesvirus infection	186	0.0425954
Myseq-143	Acute myeloid leukemia	66	0.0438094
Myseq-143	mTOR signaling pathway	153	0.0451469
Myseq-143	Thyroid cancer	37	0.0452121
Myseq-143	Aldosterone synthesis and secretion	98	0.0456969
Myseq-143	PI3K-Akt signaling pathway	354	0.0457111
Myseq-143	Calcium signaling pathway	188	0.0467858
Myseq-143	Gap junction	88	0.047887
Myseq-143	Phosphatidylinositol signaling system	99	0.0487874
Myseq-143	cGMP-PKG signaling pathway	166	0.0490323
Myseq-143	Proteoglycans in cancer	201	0.0498364
Myseq-156	Herpes simplex virus 1 infection	492	0.00103879
Myseq-156	Steroid biosynthesis	19	0.00270114
Myseq-156	Hypertrophic cardiomyopathy (HCM)	85	0.00894002
Myseq-156	Dilated cardiomyopathy (DCM)	91	0.0118079
Myseq-156	Arrhythmogenic right ventricular cardiomyopathy (ARVC)	72	0.0228962
Myseq-156	Wnt signaling pathway	158	0.0316709
Myseq-156	AMPK signaling pathway	120	0.0344318
Myseq-156	ECM-receptor interaction	82	0.0347561
Myseq-156	Terpenoid backbone biosynthesis	22	0.042652
Myseq-156	Biotin metabolism	3	0.0444825
Myseq-156	Mismatch repair	23	0.046264
Myseq-164	Long-term potentiation	67	0.000204
Myseq-164	Mitophagy - animal	65	0.00119748
Myseq-164	Proteoglycans in cancer	201	0.00125634
Myseq-164	Oxytocin signaling pathway	153	0.00189147
Myseq-164	Rap1 signaling pathway	206	0.00201298
Myseq-164	Cellular senescence	160	0.00388718
Myseq-164	C-type lectin receptor signaling pathway	104	0.00478681
Myseq-164	Wnt signaling pathway	158	0.006036
Myseq-164	Hippo signaling pathway	154	0.00771954
Myseq-164	Endocytosis	244	0.0082327
Myseq-164	cAMP signaling pathway	212	0.0101789
Myseq-164	EGFR tyrosine kinase inhibitor resistance	79	0.0103522
Myseq-164	Longevity regulating pathway - multiple species	62	0.0125529
Myseq-164	Cytokine-cytokine receptor interaction	294	0.0132598
Myseq-164	Axon guidance	181	0.0134489
Myseq-164	Renal cell carcinoma	69	0.0141261
Myseq-164	Mismatch repair	23	0.0145364
Myseq-164	Phospholipase D signaling pathway	148	0.0149237
Myseq-164	Ras signaling pathway	232	0.0154429
Myseq-164	Neuroactive ligand-receptor interaction	338	0.0202518
Myseq-164	Oocyte meiosis	125	0.021323
Myseq-164	Sphingolipid signaling pathway	119	0.0228092
Myseq-164	Progesterone-mediated oocyte maturation	99	0.022972
Myseq-164	Colorectal cancer	86	0.0233277
Myseq-164	AMPK signaling pathway	120	0.0249093
Myseq-164	RNA polymerase	31	0.0252537
Myseq-164	Circadian rhythm	31	0.0252537
Myseq-164	Human T-cell leukemia virus 1 infection	219	0.0265829
Myseq-164	Glutamatergic synapse	114	0.0266708
Myseq-164	Fc epsilon RI signaling pathway	68	0.027198
Myseq-164	Autophagy - animal	128	0.0275281
Myseq-164	Insulin resistance	108	0.028546
Myseq-164	Gastric acid secretion	75	0.0289769
Myseq-164	Cell adhesion molecules (CAMs)	144	0.0326238
Myseq-164	Amoebiasis	96	0.0326524
Myseq-164	Chagas disease (American trypanosomiasis)	103	0.0334348
Myseq-164	Prolactin signaling pathway	70	0.0341404
Myseq-164	Adrenergic signaling in cardiomyocytes	145	0.0351451
Myseq-164	Circadian entrainment	97	0.0358117
Myseq-164	Cholinergic synapse	112	0.0402872
Myseq-164	Neurotrophin signaling pathway	119	0.0405888
Myseq-164	Nicotine addiction	40	0.0419226
Myseq-164	Adherens junction	72	0.0422796
Myseq-164	Non-small cell lung cancer	66	0.0449298
Myseq-164	Inflammatory mediator regulation of TRP channels	100	0.0466304
Myseq-164	Hedgehog signaling pathway	47	0.0466334
Myseq-164	Homologous recombination	41	0.0482708
Myseq-164	Hippo signaling pathway - multiple species	29	0.0493599
Myseq-165	Terpenoid backbone biosynthesis	22	0.0132381
Myseq-165	Circadian rhythm	31	0.0254456
Myseq-166	Longevity regulating pathway	89	7.33945e-05
Myseq-166	FoxO signaling pathway	132	0.000125201
Myseq-166	Chronic myeloid leukemia	76	0.000140122
Myseq-166	C-type lectin receptor signaling pathway	104	0.000147619
Myseq-166	Pathways in cancer	530	0.000206854
Myseq-166	Herpes simplex virus 1 infection	492	0.000282175
Myseq-166	Renal cell carcinoma	69	0.000874746
Myseq-166	Cushing syndrome	155	0.00112314
Myseq-166	Hepatitis B	163	0.0013419
Myseq-166	Non-small cell lung cancer	66	0.0014042
Myseq-166	Estrogen signaling pathway	138	0.00141194
Myseq-166	Signaling pathways regulating pluripotency of stem cells	139	0.0015875
Myseq-166	Ras signaling pathway	232	0.00179639
Myseq-166	Human T-cell leukemia virus 1 infection	219	0.00187021
Myseq-166	Cellular senescence	160	0.00193914
Myseq-166	Viral carcinogenesis	201	0.00225573
Myseq-166	JAK-STAT signaling pathway	162	0.00238662
Myseq-166	Pancreatic cancer	75	0.00243828
Myseq-166	Prolactin signaling pathway	70	0.00278332
Myseq-166	AGE-RAGE signaling pathway in diabetic complications	100	0.00281488
Myseq-166	VEGF signaling pathway	59	0.00301696
Myseq-166	Adrenergic signaling in cardiomyocytes	145	0.00308825
Myseq-166	Human cytomegalovirus infection	225	0.00313375
Myseq-166	Insulin resistance	108	0.00353981
Myseq-166	mTOR signaling pathway	153	0.00360322
Myseq-166	Mannose type O-glycan biosynthesis	23	0.00365593
Myseq-166	Prostate cancer	97	0.00424284
Myseq-166	Hepatitis C	155	0.00439482
Myseq-166	Longevity regulating pathway - multiple species	62	0.0050104
Myseq-166	Amphetamine addiction	68	0.00510885
Myseq-166	Glioma	75	0.00593038
Myseq-166	HIF-1 signaling pathway	100	0.00614481
Myseq-166	cGMP-PKG signaling pathway	166	0.0066002
Myseq-166	Gastric cancer	149	0.00875222
Myseq-166	Synaptic vesicle cycle	78	0.00891516
Myseq-166	Acute myeloid leukemia	66	0.00920048
Myseq-166	Apelin signaling pathway	137	0.00992551
Myseq-166	Influenza A	171	0.0101591
Myseq-166	Dopaminergic synapse	131	0.0105574
Myseq-166	Long-term potentiation	67	0.0105921
Myseq-166	Glycosphingolipid biosynthesis - lacto and neolacto series	27	0.010764
Myseq-166	Insulin secretion	86	0.0110896
Myseq-166	Kaposi sarcoma-associated herpesvirus infection	186	0.0112514
Myseq-166	Leukocyte transendothelial migration	112	0.0114036
Myseq-166	Sphingolipid signaling pathway	119	0.0119091
Myseq-166	Small cell lung cancer	93	0.0119408
Myseq-166	Proteoglycans in cancer	201	0.0122521
Myseq-166	Melanogenesis	101	0.0141259
Myseq-166	Mineral absorption	51	0.0143333
Myseq-166	SNARE interactions in vesicular transport	34	0.0151365
Myseq-166	Chemokine signaling pathway	190	0.0152519
Myseq-166	Tight junction	170	0.0162867
Myseq-166	Chagas disease (American trypanosomiasis)	103	0.0173595
Myseq-166	Lysosome	123	0.01742
Myseq-166	Relaxin signaling pathway	130	0.0178296
Myseq-166	Human papillomavirus infection	330	0.0188564
Myseq-166	Cell cycle	124	0.0190706
Myseq-166	p53 signaling pathway	72	0.0201904
Myseq-166	Adherens junction	72	0.0201904
Myseq-166	Aldosterone synthesis and secretion	98	0.0203774
Myseq-166	Endocytosis	244	0.0204071
Myseq-166	PI3K-Akt signaling pathway	354	0.0207757
Myseq-166	Axon guidance	181	0.0219668
Myseq-166	Neurotrophin signaling pathway	119	0.0223111
Myseq-166	Hepatocellular carcinoma	168	0.0236937
Myseq-166	Circadian rhythm	31	0.0249613
Myseq-166	Phospholipase D signaling pathway	148	0.0254193
Myseq-166	Osteoclast differentiation	128	0.0269258
Myseq-166	Transcriptional misregulation in cancer	186	0.0309817
Myseq-166	Tuberculosis	179	0.0312492
Myseq-166	Wnt signaling pathway	158	0.0318007
Myseq-166	Measles	132	0.0370415
Myseq-166	B cell receptor signaling pathway	71	0.0374607
Myseq-166	Morphine addiction	91	0.0376677
Myseq-166	Rheumatoid arthritis	91	0.0376677
Myseq-166	Other types of O-glycan biosynthesis	22	0.038683
Myseq-166	Hippo signaling pathway	154	0.0395145
Myseq-166	cAMP signaling pathway	212	0.0406429
Myseq-166	Viral myocarditis	59	0.0419149
Myseq-166	AMPK signaling pathway	120	0.0430623
Myseq-166	Colorectal cancer	86	0.0443186
Myseq-166	Non-alcoholic fatty liver disease (NAFLD)	149	0.0457157
Myseq-166	Inflammatory mediator regulation of TRP channels	100	0.0458106
Myseq-167	Proteoglycans in cancer	201	2.4e-08
Myseq-167	Pathways in cancer	530	2.51e-08
Myseq-167	cAMP signaling pathway	212	5.86e-08
Myseq-167	Kaposi sarcoma-associated herpesvirus infection	186	7.01e-07
Myseq-167	Hepatitis B	163	1.98e-06
Myseq-167	Human cytomegalovirus infection	225	2.56e-06
Myseq-167	Human immunodeficiency virus 1 infection	212	5.48e-06
[truncated: 5,666 more rows]
